# Supplementary material for: Transcriptomic profiling of the middle temporal gyrus reveals differential glial/neuronal dysregulation across Alzheimer’s disease and aging
Source: bioRxiv. 2025 Oct 20:2025.10.19.683343. Preprint. [Version 1] doi: 10.1101/2025.10.19.683343 (PMC12633431; doi:10.1101/2025.10.19.683343)
Supplement: Supplement 2 [file media-2.xlsx]

## Sheet: Table S1
		Variable	PC1	PC2	Test
		Age*	0.021	0.0004588	Pearson's Correlation
		Post mortem interval*	0.6	0.007	Pearson's Correlation
		RNA integrity number*	1.9e-89	1.8e-05	Pearson's Correlation
		Sample Source (Brain Bank)*	2.1e-05	0.00025	Kruskal-Wallis
		Sequencing Run	0.221	0.253	Kruskal-Wallis
		Sex*	0.00094	0.107	Wilcoxon-test

## Sheet: Table S2
		Gene	baseMean	log2FoldChange	lfcSE	pvalue	BHP
		NPNT	38.1674	0.625271	0.0643873	5.34407e-24	1.87732e-19
		ADAMTS2	28.9869	0.593976	0.0703319	2.28193e-18	2.67207e-14
		LINC01094	184.148	0.578558	0.0723163	2.85777e-17	2.50976e-13
		ENSG00000228408	206.48	0.730486	0.0999947	4.55281e-15	2.66559e-11
		GFAP	33307.1	0.50856	0.0707536	1.40589e-14	6.48584e-11
		ECM2	23.6191	0.666141	0.0927345	2.63498e-14	9.25641e-11
		EMP3	105.505	0.467888	0.065886	4.70215e-14	1.50165e-10
		MTCO2P12	135.163	-1.17613	0.174066	1.39454e-13	4.08241e-10
		TMT1B	28.6378	0.493869	0.0711426	1.709e-13	4.6181e-10
		ANO6	135.481	0.258677	0.0373308	2.07643e-13	5.21021e-10
		ANGPT1	29.8484	0.498659	0.072058	2.60326e-13	6.09666e-10
		PDE10A	289.13	-0.404289	0.0586879	3.81876e-13	7.89113e-10
		S100A6	1131.87	0.309829	0.0471703	8.40029e-13	1.57711e-09
		EPCIP	9.70517	0.780597	0.115748	8.53001e-13	1.57711e-09
		B3GALT5-AS1	14.1259	0.362073	0.0546714	1.85636e-12	3.10533e-09
		SLC7A2	139.877	0.410513	0.0649239	9.67104e-12	1.35894e-08
		CDK2AP1	829.664	0.258895	0.0403666	1.08099e-11	1.46055e-08
		S1PR3	56.8099	0.365067	0.0578828	1.26434e-11	1.64379e-08
		ITPKB	965.866	0.321032	0.0521122	1.3102e-11	1.64379e-08
		TTR	658.065	1.68663	0.352339	2.72289e-11	3.08557e-08
		SLC30A3	165.176	-0.327181	0.0531351	5.09876e-11	5.59733e-08
		SLC38A2	1076.69	0.318791	0.0508315	5.33773e-11	5.6821e-08
		ENSG00000285939	15.8004	-0.48204	0.0785572	5.71734e-11	5.90719e-08
		S100A4	59.2938	0.705955	0.11698	7.38228e-11	7.40949e-08
		GEM	79.098	0.463519	0.0776529	1.08742e-10	9.79489e-08
		ANTXR2	39.2853	0.29047	0.0481368	1.22045e-10	1.07183e-07
		ENSG00000203565	1.92403	2.26641	0.391028	1.99562e-10	1.66914e-07
		C1orf87	6.47764	0.836182	0.145603	2.16514e-10	1.76882e-07
		CARD6	16.1039	0.330732	0.0570611	3.14291e-10	2.4365e-07
		SERPINA5	8.97573	0.789662	0.135299	3.1905e-10	2.4365e-07
		ENSG00000308431	7.84179	-0.695115	0.121963	3.43783e-10	2.56952e-07
		NFKBIA	483.371	0.266671	0.0464334	3.61255e-10	2.64386e-07
		LINC02937	93.4946	0.302809	0.0519817	3.72105e-10	2.66769e-07
		ENSG00000278911	18.2961	-0.51854	0.0897264	4.08702e-10	2.87146e-07
		LINC01007	46.0777	-0.512944	0.0900929	4.3886e-10	2.96475e-07
		FZD7	18.7461	0.303493	0.0529024	4.61563e-10	3.05929e-07
		ITGA10	58.4441	0.391221	0.068086	5.01579e-10	3.26296e-07
		ENSG00000248752	28.7838	0.599048	0.105165	5.35547e-10	3.42059e-07
		NRIP2	51.4222	0.380753	0.0664297	6.13476e-10	3.84836e-07
		C4B	474.861	0.487243	0.0867098	6.94449e-10	4.20609e-07
		PRAG1	61.2828	-0.253977	0.0441165	8.20523e-10	4.88545e-07
		RASSF3	67.1653	0.260638	0.0458558	8.49519e-10	4.97379e-07
		ENSG00000289052	4.63935	0.846794	0.152448	9.23265e-10	5.09577e-07
		ARMC3	24.2473	0.479108	0.0850429	9.27468e-10	5.09577e-07
		AEBP1	237.742	0.44936	0.0807923	9.28376e-10	5.09577e-07
		FANCC	70.8849	0.300093	0.0528322	9.45505e-10	5.10995e-07
		ID3	317.697	0.382452	0.0678609	1.01801e-09	5.41843e-07
		HVCN1	82.7902	0.332405	0.060147	1.07567e-09	5.6399e-07
		GMPR	98.4891	0.431592	0.0783357	1.14842e-09	5.93275e-07
		MRGPRF	11.2454	0.515501	0.0928738	1.26293e-09	6.42976e-07
		APLNR	224.329	0.586289	0.107894	1.30885e-09	6.56839e-07
		SPRY4-AS1	80.4044	-0.366013	0.0674295	1.61087e-09	7.97019e-07
		ENSG00000287611	68.5192	-0.431476	0.0777005	1.70124e-09	8.30039e-07
		PRLR	10.4113	0.662218	0.123741	1.82937e-09	8.80329e-07
		KANK2	209.907	0.318537	0.0581406	1.87509e-09	8.90137e-07
		TRIP10	123.976	0.368497	0.0682594	2.1566e-09	9.9683e-07
		OTOGL	28.7682	-0.347599	0.0638241	2.54989e-09	1.1444e-06
		LINC01164	24.4323	-0.534617	0.0994134	2.65247e-09	1.15977e-06
		SLC4A11	26.0341	0.421372	0.078095	2.67419e-09	1.15977e-06
		ZFP36L1	667.967	0.276051	0.0507734	2.81673e-09	1.19216e-06
		ENSG00000285999	23.3937	0.456979	0.0842765	3.18525e-09	1.31641e-06
		RPH3A	793.929	-0.340201	0.0635096	3.77058e-09	1.5193e-06
		ENSG00000286722	3.1906	0.925308	0.174784	3.78057e-09	1.5193e-06
		FOXJ1	16.1413	0.627856	0.117659	5.08158e-09	1.98345e-06
		WDR49	81.0979	0.33936	0.0641136	5.23113e-09	2.01939e-06
		PRELP	111.497	0.324386	0.061467	5.82201e-09	2.18193e-06
		LTF	19.5744	0.896536	0.173741	6.20753e-09	2.29541e-06
		CCDC69	61.8953	0.282181	0.0535673	7.55534e-09	2.7362e-06
		F5	8.79619	0.509564	0.0965384	9.46803e-09	3.32602e-06
		ZIC4	12.076	0.421376	0.0814851	1.03865e-08	3.61255e-06
		C4A	573.772	0.454086	0.0887958	1.18241e-08	4.0448e-06
		LINC02934	89.0179	-0.281004	0.0549498	1.30992e-08	4.34115e-06
		GLRA1	8.63134	0.450316	0.087942	1.49179e-08	4.89769e-06
		ENSG00000299216	7.89845	-0.716882	0.140127	1.57887e-08	5.08846e-06
		RAB13	225.125	0.26029	0.0505245	1.62077e-08	5.17601e-06
		ITPKB-IT1	98.3602	0.326746	0.0649423	1.99527e-08	6.20282e-06
		CFI	45.6094	0.467786	0.0941364	2.323e-08	7.07295e-06
		SLC39A12	199.754	0.265403	0.0523353	2.33557e-08	7.07295e-06
		WWTR1	191.534	0.305585	0.0608041	2.37828e-08	7.08907e-06
		SLC43A3	44.6005	0.283929	0.0560973	2.38125e-08	7.08907e-06
		CRH	8.12866	-0.771643	0.157677	2.61864e-08	7.66586e-06
		LINC01338	38.2256	0.524537	0.104849	2.76061e-08	8.01465e-06
		ENSG00000287689	7.54873	0.710957	0.142001	2.83673e-08	8.16815e-06
		IL12RB2	66.5583	-0.279831	0.055697	3.26641e-08	9.32892e-06
		ENSG00000286922	30.1831	-0.390416	0.0779606	3.49217e-08	9.89327e-06
		STEAP3	24.913	0.345507	0.070259	3.69485e-08	1.02852e-05
		CAPS	100.2	0.357994	0.0723327	3.89977e-08	1.07027e-05
		ENSG00000250069	15.4449	0.282428	0.0571045	3.94279e-08	1.07369e-05
		ENSG00000283608	8.89923	0.583995	0.118646	4.23559e-08	1.12721e-05
		PRMT8	94.0456	-0.291422	0.0589742	4.83107e-08	1.27602e-05
		ADTRP	54.8007	-0.35244	0.0714801	5.12973e-08	1.34479e-05
		RBM47	23.5267	0.34016	0.0699003	5.30454e-08	1.37096e-05
		ENSG00000290979	49.1269	-0.435968	0.091031	5.91442e-08	1.51655e-05
		DLK2	18.1816	-0.295448	0.0609504	6.05814e-08	1.54215e-05
		HSPB3	33.9066	-0.459295	0.0952793	6.23222e-08	1.57505e-05
		ETV4	10.8498	0.573206	0.11959	7.05588e-08	1.73333e-05
		FAM167B	10.0895	0.635146	0.13134	7.12642e-08	1.7385e-05
		LINC00507	182.535	-0.389238	0.0802486	7.36763e-08	1.77417e-05
		LINC01331	120.658	-0.386359	0.0796572	7.38993e-08	1.77417e-05
		IL1R1-AS1	2.85849	-0.71128	0.149931	7.42414e-08	1.77417e-05
		DUSP1	334.275	0.325461	0.0672207	7.47626e-08	1.77455e-05
		ENSG00000274021	8.06593	-0.403941	0.0843374	8.08067e-08	1.90514e-05
		ENSG00000259675	8.97852	0.615662	0.130411	8.59181e-08	2.01215e-05
		AHNAK	928.834	0.270295	0.0566748	8.82961e-08	2.05414e-05
		CHST6	74.8111	0.332988	0.070472	8.94259e-08	2.06674e-05
		ENSG00000260328	61.39	-0.265076	0.0556043	9.03607e-08	2.07469e-05
		SLC16A12	3.21077	0.640489	0.13491	9.60172e-08	2.17612e-05
		ADAM33	50.6847	0.309846	0.0650173	9.86187e-08	2.22075e-05
		C7	23.9066	0.445869	0.0965561	1.03278e-07	2.31085e-05
		ENSG00000223930	28.871	-0.44499	0.0940014	1.07691e-07	2.39435e-05
		VAC14-AS1	52.062	0.307263	0.0653895	1.08421e-07	2.39542e-05
		PRRX1	87.097	0.25695	0.0537741	1.12079e-07	2.46076e-05
		PCDH18	31.3545	0.257052	0.0544609	1.26189e-07	2.73635e-05
		LINC02347	42.426	-0.281367	0.0598597	1.29567e-07	2.79236e-05
		ENSG00000287373	16.7554	-0.307913	0.065712	1.31491e-07	2.81116e-05
		ISYNA1	105.244	0.30429	0.0654081	1.3332e-07	2.82008e-05
		MAP3K14-AS1	14.4729	-0.383473	0.0826469	1.34064e-07	2.82008e-05
		NEUROD6	147.952	-0.375923	0.0801955	1.37095e-07	2.86668e-05
		ENSG00000248738	17.1462	-0.392037	0.0837544	1.38979e-07	2.88887e-05
		LINC00463	36.4792	0.428101	0.092323	1.42127e-07	2.90278e-05
		LINC03082	92.0201	0.413292	0.0896292	1.43152e-07	2.90681e-05
		RASSF9	2.31763	0.689585	0.145683	1.44996e-07	2.91061e-05
		SVOP	239.491	-0.252161	0.0540394	1.59611e-07	3.16778e-05
		ENSG00000258736	10.981	-0.394787	0.0852374	1.73593e-07	3.38786e-05
		PXDC1	119.623	0.2603	0.0554929	1.79182e-07	3.45851e-05
		ENSG00000286608	26.3451	-0.256315	0.0554923	1.90492e-07	3.62702e-05
		HIGD1B	104.718	0.34977	0.0763782	1.9101e-07	3.62702e-05
		MCHR2	51.0236	-0.329663	0.0715987	1.94137e-07	3.66658e-05
		COL27A1	98.6516	0.277433	0.0592768	2.03287e-07	3.7995e-05
		HSPB2	51.9777	0.270873	0.0583921	2.04017e-07	3.7995e-05
		ENSG00000286428	3.02309	-0.397803	0.0865153	2.04518e-07	3.7995e-05
		DDIT4L	47.4717	0.315768	0.0679428	2.05501e-07	3.7995e-05
		SMIM3	58.424	0.264481	0.0577062	2.0871e-07	3.83863e-05
		SLC47A2	4.2478	0.865052	0.193367	2.20489e-07	4.00149e-05
		ITGA5	71.037	0.349627	0.0773167	2.22895e-07	4.00149e-05
		ANXA1	131.229	0.357565	0.0773567	2.27034e-07	4.04846e-05
		VIM	1450.07	0.266614	0.0583707	2.30241e-07	4.08491e-05
		CEACAM16-AS1	12.9261	0.511651	0.112928	2.33573e-07	4.12287e-05
		VGF	167.108	-0.451153	0.101402	2.34727e-07	4.12287e-05
		C3orf80	58.6556	-0.309397	0.066813	2.36742e-07	4.13757e-05
		PYDC2-AS1	213.454	-0.296336	0.0645867	2.44011e-07	4.22259e-05
		FOXD2-AS1	3.04199	0.472617	0.104736	2.46202e-07	4.23962e-05
		ENSG00000286282	10.9845	-0.31419	0.0679089	2.48339e-07	4.25557e-05
		DCN	303.604	0.250543	0.0550457	2.65509e-07	4.50582e-05
		ENSG00000256209	19.1288	-0.420996	0.0932925	2.92136e-07	4.91027e-05
		ENSG00000288036	21.288	-0.503833	0.113059	3.63814e-07	5.86258e-05
		ENSG00000304438	21.8859	0.415838	0.0928179	3.68954e-07	5.91826e-05
		CXCR4	59.1755	0.397394	0.0893063	3.73702e-07	5.94017e-05
		ENSG00000287112	8.45031	-0.381308	0.0858289	3.9343e-07	6.17e-05
		ADAMTSL3	66.8197	0.263563	0.0581459	3.98373e-07	6.21975e-05
		GMNC	4.84372	0.600738	0.135422	4.07854e-07	6.31168e-05
		KCNE4	55.5673	0.410302	0.0920938	4.14411e-07	6.35713e-05
		PHYHD1	249.52	0.319855	0.0726337	4.20775e-07	6.39887e-05
		THCAT155	28.3225	-0.251469	0.0562164	4.39169e-07	6.62128e-05
		ENSG00000289016	15.1793	0.47195	0.106094	4.64218e-07	6.93937e-05
		TRIM5	52.7606	0.277542	0.0629099	5.03759e-07	7.40441e-05
		FOLR1	4.06069	0.965212	0.236215	5.07542e-07	7.42894e-05
		ENSG00000266573	21.5281	-0.32968	0.0750631	5.29934e-07	7.69352e-05
		ENSG00000286710	7.25623	0.472349	0.108313	5.29998e-07	7.69352e-05
		NFATC4	104.352	0.273724	0.0639468	6.34438e-07	8.84411e-05
		ENSG00000286839	2.48946	0.584885	0.134999	6.53695e-07	9.04081e-05
		LNCBRM	43.2989	-0.345691	0.0787524	7.13882e-07	9.79608e-05
		ENSG00000286286	28.1958	-0.28444	0.0652154	7.49796e-07	0.000102489
		CXCL5	4.89725	0.367783	0.0856118	7.7732e-07	0.000105839
		AKR1C1	98.5292	0.272105	0.0630696	7.90325e-07	0.000106782
		ENSG00000294409	1.96559	-0.70372	0.165626	8.30127e-07	0.00011088
		NRN1	781.101	-0.262346	0.061055	8.36637e-07	0.000111327
		C1QTNF5	42.7739	0.262371	0.0619393	8.83996e-07	0.000115014
		SLC6A12	188.555	0.294901	0.0699733	8.90947e-07	0.000115066
		ENSG00000290082	20.8939	0.332172	0.077924	9.54461e-07	0.000121483
		ENSG00000263551	38.5371	-0.266055	0.0617946	1.01768e-06	0.000125854
		LINC01202	18.3548	-0.412317	0.0975789	1.01827e-06	0.000125854
		ENSG00000285634	36.3215	-0.287168	0.0670391	1.08371e-06	0.000130375
		TGFBI	33.0571	0.446813	0.108422	1.12252e-06	0.000134126
		CMTM3	50.1193	0.254159	0.0603751	1.13028e-06	0.000134203
		MSR1	58.9615	0.333138	0.0808178	1.14345e-06	0.000135246
		ENSG00000179066	22.5335	0.316786	0.0755629	1.16108e-06	0.000136871
		ENSG00000299072	7.43394	-0.456468	0.109032	1.17517e-06	0.000138068
		HTR3B	59.6186	-0.276299	0.0649863	1.46383e-06	0.000164291
		PIRT	20.3726	0.497029	0.122066	1.48992e-06	0.000166449
		ENSG00000256196	11.2811	-0.310405	0.0743571	1.49391e-06	0.000166449
		PLPPR5-AS1	11.9096	-0.353929	0.0854815	1.60028e-06	0.000174044
		ZBBX	108.846	-0.251075	0.0594658	1.61179e-06	0.000174755
		TENM3-AS1	16.3198	-0.273389	0.0657659	1.64288e-06	0.000177033
		LINC01134	14.0209	0.438213	0.107426	1.83408e-06	0.000192327
		FBLN7	56.5094	-0.266861	0.0639964	1.86116e-06	0.000194008
		EGR4	22.7939	-0.556513	0.138887	1.96893e-06	0.000203431
		ENSG00000279932	21.4393	0.354551	0.0871997	1.97592e-06	0.000203555
		MSC	19.4983	-0.401176	0.0996197	2.06285e-06	0.000209872
		A4GALT	47.426	0.328592	0.0822628	2.1135e-06	0.000213348
		SST	129.128	-0.445348	0.112278	2.12704e-06	0.000213488
		PCOLCE	48.8469	0.252872	0.0622258	2.30958e-06	0.000225997
		ENSG00000277332	17.7901	-0.431042	0.107336	2.35426e-06	0.00022846
		CLEC5A	19.3044	0.484718	0.121386	2.39394e-06	0.000230304
		GAREM2	115.293	0.276082	0.0689396	2.39948e-06	0.000230304
		TNFRSF10A	16.6293	0.311573	0.0765626	2.49322e-06	0.000238
		ENSG00000289893	19.2132	-0.337211	0.085108	2.51242e-06	0.000238538
		SMO	39.9255	0.254112	0.0628613	2.56612e-06	0.000242979
		BDNF	24.9795	-0.358179	0.0897887	2.58383e-06	0.000243995
		PLEKHA4	25.5779	0.352893	0.0888497	2.59074e-06	0.000243995
		PTPRQ	13.7303	-0.289205	0.0711314	2.65875e-06	0.000247743
		ENSG00000213144	66.9752	0.303874	0.0751104	2.80598e-06	0.000260083
		CCN4	4.78438	0.400431	0.10099	2.92079e-06	0.000269303
		LINC02296	52.9326	-0.379513	0.0932018	2.92901e-06	0.000269354
		NUPR1	172.552	0.321939	0.0815954	3.11465e-06	0.000280937
		RIPOR3	27.5226	0.362508	0.0923709	3.20354e-06	0.000287084
		ST6GALNAC2	9.90177	0.496891	0.128471	3.52471e-06	0.000306484
		ENSG00000261195	58.9725	0.290678	0.0728308	3.55394e-06	0.000308263
		LILRA2	19.8233	0.31489	0.0806209	3.61204e-06	0.00031253
		TEAD2	36.4256	0.339828	0.0879292	3.66584e-06	0.000315038
		SPARC	2137.86	0.263336	0.065889	3.78528e-06	0.000322952
		RHOD	7.07187	0.416302	0.106565	3.88527e-06	0.000328881
		SPON2	40.1046	-0.320398	0.0828996	4.05445e-06	0.000338311
		ENSG00000229618	110.676	-0.288101	0.0722857	4.12289e-06	0.000343206
		TRIM54	51.1593	-0.279511	0.0708699	4.20186e-06	0.00034813
		SMTN	169.687	0.306216	0.0790587	4.48463e-06	0.000366373
		INMT	5.1297	0.430608	0.110311	4.53406e-06	0.000369552
		MAS1	34.8839	-0.26967	0.0681937	4.59667e-06	0.000372066
		LINC01736	56.1987	0.34302	0.0877616	4.65092e-06	0.00037473
		LINC02172	2.95392	0.431266	0.111483	4.75372e-06	0.000381263
		MLPH	11.6097	0.409517	0.105879	4.80591e-06	0.000383698
		ENSG00000223942	11.9423	-0.564032	0.14565	4.82249e-06	0.000384148
		LINC02397	1.85063	0.70772	0.188007	4.88002e-06	0.000386976
		IGF2	72.6014	0.306323	0.0792322	5.39476e-06	0.000416511
		CCDC102A	9.96229	0.357862	0.0936589	5.74451e-06	0.000440609
		PIK3R5	34.8194	0.269458	0.069852	5.85327e-06	0.000446999
		MS4A7	115.108	0.2948	0.0786239	6.13217e-06	0.000460439
		ENSG00000251423	2.7463	-0.511568	0.135539	6.14215e-06	0.000460439
		TREM2	71.4391	0.2714	0.0712733	6.19343e-06	0.000462913
		ADH1B	24.2618	0.385464	0.102991	6.30862e-06	0.000467449
		PGAM2	70.4256	0.338961	0.0894924	6.42434e-06	0.000473125
		FLT1	339.045	0.253594	0.0676984	6.52442e-06	0.000478489
		FFAR4	9.75151	-0.2515	0.0650462	6.70609e-06	0.000490788
		ENSG00000234446	16.7869	-0.33337	0.0868041	6.75641e-06	0.0004914
		ENSG00000255240	7.50194	0.425694	0.112563	6.87211e-06	0.000496508
		LEF1	86.9963	0.253002	0.0676756	7.40883e-06	0.000528245
		WNK4	2.39988	0.607334	0.165306	7.67286e-06	0.000542334
		ENSG00000297073	11.0853	-0.302642	0.0803212	7.92217e-06	0.00055454
		ENSG00000238279	6.33835	0.462333	0.124942	8.10112e-06	0.00056131
		NEAT1	5002.09	0.253516	0.0713976	8.24955e-06	0.000569348
		IL1RL2	12.044	-0.277382	0.0735888	8.72515e-06	0.000596315
		ENSG00000274331	5.15817	0.497423	0.136347	9.67517e-06	0.000647389
		FREM3	16.2843	-0.37137	0.10141	9.86274e-06	0.000658685
		ENSG00000287090	9.28877	0.612353	0.16874	1.03462e-05	0.000681896
		PITRM1-AS1	2.89038	0.439399	0.118326	1.03985e-05	0.000684059
		PRX	43.5115	0.288415	0.0806067	1.05233e-05	0.000689174
		ENSG00000227579	7.10786	-0.414996	0.113587	1.07906e-05	0.00069553
		CCDC163	37.5386	0.262515	0.0707726	1.10075e-05	0.000705627
		S100A10	205.43	0.293003	0.0800818	1.11574e-05	0.000711342
		LTBP2	10.5435	0.319885	0.0862096	1.12572e-05	0.000713817
		CD44	424.62	0.421316	0.116892	1.1565e-05	0.000723272
		FPR3	8.94577	0.3765	0.105096	1.18544e-05	0.000739225
		HLA-DPA1	305.572	0.252997	0.0717065	1.18683e-05	0.000739225
		COL1A2	50.6274	0.279333	0.0766305	1.19547e-05	0.000743287
		SLC52A3	47.5746	0.304703	0.0860721	1.24747e-05	0.000763455
		ENSG00000259219	3.67606	0.431472	0.122815	1.25752e-05	0.000766875
		ANGPT2	61.603	0.412001	0.115115	1.25961e-05	0.000766875
		SLC13A4	13.216	0.78135	0.25068	1.29254e-05	0.000778585
		APOLD1	290.371	0.257555	0.0711431	1.30407e-05	0.000782858
		SERPINI2	28.6174	0.309143	0.0847391	1.32914e-05	0.000791381
		ENSG00000286707	3.65589	0.289209	0.0795848	1.35429e-05	0.000802276
		ENSG00000250863	19.3418	0.353415	0.0990941	1.36013e-05	0.000804376
		SERPIND1	3.97588	0.587289	0.16914	1.36975e-05	0.000808705
		CPVL	47.6189	0.264165	0.0734112	1.39429e-05	0.000820436
		LINC01088	85.8735	0.331693	0.0912757	1.45994e-05	0.000846307
		CIMAP3	29.7376	0.275337	0.0764551	1.49553e-05	0.000858441
		CBLN4	80.7998	-0.258829	0.0715952	1.52133e-05	0.000870405
		AZU1	6.58073	-0.408481	0.120192	1.62936e-05	0.000914298
		ENSG00000287938	6.42543	0.534898	0.152023	1.63449e-05	0.000914298
		MUC1	33.0436	0.284027	0.0796176	1.70291e-05	0.000936854
		PTGS2	45.993	-0.41153	0.114215	1.71198e-05	0.000939691
		HNRNPA1P46	10.8329	-0.381753	0.108342	1.72636e-05	0.000941699
		RASEF	9.32817	0.257661	0.0713618	1.73685e-05	0.00094595
		ENSG00000308224	22.3362	-0.416784	0.118952	1.74376e-05	0.000948243
		KMO	7.80581	-0.375209	0.108281	1.77571e-05	0.0009582
		TNFRSF10D	23.6446	0.308636	0.0866157	1.82123e-05	0.000973788
		TGFB1I1	26.4364	0.283822	0.0796137	1.83636e-05	0.000980387
		LINC01310	20.5507	-0.270134	0.0757699	1.8564e-05	0.000989582
		ENSG00000293906	18.4725	0.320398	0.0907389	1.91459e-05	0.00100988
		ENSG00000255087	28.6408	-0.325736	0.0925269	1.925e-05	0.00101384
		LINC02717	3.74644	-0.478865	0.137567	1.9402e-05	0.00102032
		EVA1B	16.444	0.321225	0.0919396	1.95715e-05	0.00102769
		LILRB5	4.2569	0.351454	0.100817	2.06449e-05	0.00106183
		SYTL1	11.8129	0.269338	0.0758561	2.10654e-05	0.00107619
		B3GAT1-DT	84.6114	-0.255563	0.071262	2.10772e-05	0.00107619
		ENSG00000283445	11.2601	-0.332729	0.0956542	2.11976e-05	0.00107764
		CRLF3P3	3.78098	-0.489735	0.141093	2.13462e-05	0.00108279
		ENSG00000287474	24.126	-0.275647	0.0776338	2.13605e-05	0.00108279
		ENSG00000294649	15.8481	-0.272061	0.0773691	2.14401e-05	0.0010828
		ENSG00000258807	11.4354	-0.3544	0.103036	2.14434e-05	0.0010828
		ENSG00000301495	22.3595	-0.296683	0.0851865	2.14532e-05	0.0010828
		ENSG00000260971	25.9151	0.359496	0.103381	2.21421e-05	0.00110487
		ENSG00000248100	3.07977	0.489121	0.141831	2.22837e-05	0.00110879
		SYT2	75.7847	0.447198	0.130557	2.27372e-05	0.00112656
		GPER1	42.3771	0.254593	0.0746684	2.38292e-05	0.0011724
		DLEC1	17.453	0.337272	0.0987309	2.41632e-05	0.00118386
		GRIK1-AS1	13.4257	0.310621	0.0890518	2.48341e-05	0.00120998
		COL8A1	16.1545	0.361215	0.103277	2.49344e-05	0.00121319
		ENTPD2	64.1956	0.254338	0.0739752	2.54027e-05	0.00123086
		LINC00460	10.6552	-0.396244	0.116484	2.56269e-05	0.00123661
		ENSG00000289754	109.803	0.274592	0.0812476	2.56672e-05	0.00123685
		ANXA2	161.394	0.257398	0.0745802	2.73196e-05	0.00130042
		LINC02822	62.6809	-0.250286	0.0714706	2.79274e-05	0.00132218
		ENSG00000309494	4.57512	0.379307	0.110103	2.80201e-05	0.00132331
		ENSG00000287172	55.573	-0.276125	0.0799466	2.80265e-05	0.00132331
		ENSG00000257787	2.40232	-0.77001	0.232672	2.93091e-05	0.00137229
		LINC01476	48.6179	-0.304259	0.0890487	2.93764e-05	0.00137229
		EGR2	14.1174	-0.543051	0.16453	3.01595e-05	0.00139404
		RRAD	13.1007	0.432561	0.12785	3.07691e-05	0.00141355
		WIF1	146.577	-0.312336	0.093514	3.10068e-05	0.00142013
		ENSG00000227958	10.2395	-0.446397	0.133922	3.10841e-05	0.00142021
		HSD17B1	19.8225	0.302365	0.0890857	3.10895e-05	0.00142021
		ATOH7	11.407	-0.297063	0.0872722	3.17442e-05	0.00143704
		ENSG00000289914	33.5006	0.257389	0.0749173	3.32185e-05	0.00148654
		ENSG00000287559	5.09673	-0.261259	0.0772079	3.47299e-05	0.00153462
		GABRR2	6.14912	0.340995	0.101638	3.57187e-05	0.00156454
		ENSG00000243620	7.48487	0.315094	0.0948637	3.59057e-05	0.00157077
		CD163	153.186	0.422757	0.130963	3.73865e-05	0.00161743
		SLCO4A1	204.525	0.2749	0.0821951	3.79239e-05	0.00163464
		OTOS	26.8433	0.375956	0.117882	3.88314e-05	0.00166152
		PDLIM1	51.9606	0.334121	0.101291	3.89634e-05	0.00166312
		SCGN	4.01426	0.395603	0.119828	4.00622e-05	0.00169356
		WFIKKN2	6.56813	0.496958	0.168731	4.09283e-05	0.00172602
		ENSG00000289456	3.88588	0.512767	0.158542	4.18232e-05	0.00175655
		ENSG00000291105	34.8923	0.317938	0.0987752	4.21176e-05	0.00176557
		DLL4	51.0523	0.256574	0.0779025	4.31956e-05	0.00180002
		ENSG00000299246	1.67727	-0.570146	0.175744	4.35277e-05	0.00180813
		ADPGK-AS1	15.4035	-0.308388	0.0968701	4.36055e-05	0.00180813
		RAMP3	38.6411	0.258493	0.0781691	4.38289e-05	0.00181137
		OLFML1	7.19924	0.259192	0.0776711	4.52893e-05	0.00186078
		A2ML1	61.7188	0.26047	0.079	4.60574e-05	0.00188572
		RGR	89.0895	0.33793	0.105569	4.63447e-05	0.00189087
		NKPD1	2.18958	-0.321522	0.0975547	4.70079e-05	0.00191349
		TMEM102	5.07132	0.322189	0.0982512	4.73465e-05	0.00192504
		NAT16	7.63647	-0.342462	0.108219	4.79414e-05	0.00194473
		TBX15	7.38746	0.266038	0.0811461	4.85122e-05	0.00195659
		TRIB3	18.4152	-0.261256	0.0785258	4.89202e-05	0.00196627
		MT1F	653.21	0.285799	0.0910706	4.99732e-05	0.00199037
		OGN	9.87046	0.509199	0.163682	5.02725e-05	0.00200002
		LINC02454	5.51333	-0.398549	0.122798	5.10656e-05	0.00202242
		PRTN3	4.6128	-0.508138	0.166525	5.12753e-05	0.00202843
		NDNF	13.4147	0.262886	0.079466	5.14832e-05	0.0020298
		TRPV4	2.14757	0.427779	0.132796	5.3431e-05	0.00209484
		LINC01606	22.6805	-0.278575	0.0854238	5.38195e-05	0.00210483
		FOXF1	22.1313	0.264088	0.0830077	5.51598e-05	0.00213404
		LINC00326	60.7901	-0.323521	0.0991765	6.01623e-05	0.00228233
		RGS4	1886.25	-0.269391	0.0787891	6.36675e-05	0.00236424
		TEX26	8.2115	0.361444	0.114474	6.48557e-05	0.00239319
		GIPC3	5.09151	0.267014	0.0845917	6.51935e-05	0.00239642
		ADCYAP1	45.2307	-0.267911	0.0844424	6.55682e-05	0.00240433
		GFI1	2.97985	-0.654932	0.24466	6.5845e-05	0.00241196
		ENSG00000299202	2.84743	0.451897	0.145206	6.67131e-05	0.00244121
		ENSG00000262267	18.294	-0.28731	0.0911438	6.69375e-05	0.00244688
		ENSG00000228541	51.3703	0.281795	0.088008	6.75213e-05	0.00246309
		ENSG00000304621	12.4141	0.536471	0.169286	7.04381e-05	0.0025457
		SLC26A5	2.81368	0.363151	0.115328	7.05875e-05	0.00254626
		WNT10A	4.2607	-0.305046	0.0958256	7.08458e-05	0.00255255
		ENSG00000287790	4.25948	-0.441051	0.141414	7.15142e-05	0.00256611
		MMRN1	9.09005	0.36069	0.117649	7.56599e-05	0.00267232
		DIO3	4.15848	0.32532	0.104398	7.58358e-05	0.00267473
		FAM20A	14.5972	0.309882	0.100919	7.65137e-05	0.00268973
		AKR1C2	47.589	0.288547	0.0922249	7.9224e-05	0.0027555
		OR7A5	23.7073	0.496171	0.16059	8.1482e-05	0.00281581
		HMCN1	4.80341	0.320382	0.105567	8.15189e-05	0.00281581
		ENSG00000249955	3.01674	0.409862	0.134563	8.18694e-05	0.00282236
		ADRA1D	5.68611	-0.292469	0.0945606	8.34532e-05	0.00286572
		CHD9NB	2.03568	0.5054	0.16203	8.61155e-05	0.00292996
		CXCR2	4.8587	0.428315	0.144358	8.90828e-05	0.00301483
		LINC02393	1.72215	0.564957	0.186981	9.09755e-05	0.00306412
		SERTM1	68.1588	-0.251643	0.0799016	9.45198e-05	0.00315839
		ENSG00000277020	54.2863	0.25219	0.0806692	9.55366e-05	0.00317512
		ENSG00000288769	9.34531	-0.293945	0.0958782	9.58458e-05	0.00318239
		IGFN1	7.25802	-0.359386	0.119419	9.7676e-05	0.00323399
		MPZL2	33.5737	0.337439	0.112176	0.000104854	0.00340426
		TAC1	49.599	-0.31031	0.104266	0.000107567	0.00346059
		AGBL1	13.0582	-0.276384	0.0898057	0.000108422	0.00346258
		SH2D6	13.7917	0.263727	0.0864876	0.000108622	0.00346258
		ENSG00000270883	16.836	-0.275489	0.0920351	0.000110505	0.00350671
		ENSG00000287504	2.65954	-0.463087	0.155029	0.000114566	0.0036145
		NKILA	4.04507	0.266622	0.0880193	0.000114622	0.0036145
		ENSG00000287704	69.6308	0.341342	0.114187	0.000117961	0.00368671
		ENSG00000285314	13.0535	0.295642	0.0976981	0.000118656	0.00370183
		HSPB7	11.3812	0.273921	0.091222	0.000125243	0.00385596
		KCNE1	8.54059	0.251916	0.0848586	0.000126385	0.00388433
		MAFF	84.5416	0.295472	0.101313	0.000127919	0.00392328
		LMNTD1	20.3127	0.336498	0.112343	0.000129171	0.00394577
		IL5RA	1.78382	0.566832	0.195593	0.000129867	0.00396014
		CARTPT	179.257	-0.379991	0.128248	0.000130122	0.0039645
		ENSG00000307700	7.97323	-0.308313	0.106625	0.00013711	0.00413884
		CALML3-AS1	4.59138	-0.356765	0.12154	0.000140129	0.00420375
		ENSG00000288993	16.2014	0.312692	0.107333	0.000142201	0.00424417
		TBX1	6.02664	0.364933	0.124861	0.000143047	0.00425888
		ENSG00000295864	22.1782	-0.272156	0.0934808	0.000147214	0.00434579
		ENSG00000285684	2.12787	0.341572	0.11834	0.000148662	0.00438117
		GIPR	42.7854	0.373846	0.12937	0.000157996	0.00455684
		LSMEM1	41.2283	0.302979	0.105816	0.000160029	0.00458518
		ENSG00000288047	5.99222	-0.36896	0.130133	0.000160224	0.00458518
		LNCSRLR	30.5471	0.255041	0.0868368	0.000160383	0.00458518
		COL17A1	5.62042	-0.348476	0.120211	0.00016188	0.00460834
		F13A1	61.7519	0.316585	0.115017	0.000166892	0.0047204
		ANXA2P3	14.2032	-0.265923	0.0897206	0.000167324	0.00472502
		ENSG00000286878	4.0215	0.334285	0.115261	0.000171627	0.00483101
		PLK4	14.5242	-0.254283	0.0865217	0.000173892	0.00487132
		ENSG00000287048	5.67897	-0.44566	0.155777	0.000178296	0.00497091
		ENSG00000298734	4.60194	-0.36731	0.130998	0.000183481	0.00508321
		OBSCN-AS1	13.3822	-0.264492	0.0925822	0.000183736	0.00508626
		SPACDR	66.0057	0.283102	0.098858	0.000192177	0.00525495
		CLDN7	6.04952	0.403127	0.148913	0.000192223	0.00525495
		ENSG00000248837	53.5607	-0.272729	0.0962778	0.000193089	0.00525655
		CLIC6	1.45305	0.690721	0.256528	0.000195352	0.00528292
		LINC02432	9.63022	0.336528	0.123225	0.000202488	0.00541338
		ENSG00000278869	4.17132	0.287025	0.102228	0.000203172	0.00542754
		MIR23AHG	18.4469	0.261265	0.0940123	0.000203533	0.00542894
		SCHLAP1	6.64064	-0.290872	0.102684	0.000209518	0.00556745
		ENSG00000287709	5.1066	-0.32065	0.113559	0.000211795	0.00560673
		NOTUM	4.21765	0.339594	0.122912	0.00021651	0.00568443
		ENSG00000289945	6.3547	-0.273872	0.0978855	0.00022273	0.00578746
		PACRG-AS3	83.9957	0.265982	0.0942064	0.000222905	0.00578746
		CD44-DT	3.22174	0.505444	0.183516	0.000223884	0.00580858
		AZGP1	198.792	0.295218	0.107858	0.000226526	0.00585982
		ENSG00000282024	3.552	0.592722	0.217033	0.00022859	0.00590017
		ENSG00000287216	2.2736	0.51068	0.19196	0.000238029	0.00610792
		ZIC1	73.1727	0.251736	0.0912153	0.000238674	0.00611949
		SCNN1G	1.86598	0.305654	0.113683	0.000239818	0.00613977
		LINC01903	2.24705	-0.355244	0.130609	0.000241295	0.00616919
		ENSG00000287880	1.84678	-0.554727	0.210709	0.000247781	0.00629379
		ENSG00000287652	63.8462	0.332525	0.125633	0.000252209	0.00637858
		ENSG00000298373	2.42387	0.568969	0.213936	0.000253411	0.00640118
		HPR	47.6047	0.285556	0.103344	0.000265994	0.00664771
		XPC-AS1	19.0214	0.301107	0.108841	0.00026689	0.00666352
		CCL4	10.8681	-0.676602	0.272802	0.000269121	0.00670494
		ENSG00000277287	2.07167	0.283398	0.103333	0.000269891	0.00671458
		TRIM36-IT1	8.61555	-0.364846	0.134012	0.000270476	0.00672439
		ENSG00000287161	5.3093	-0.37478	0.141048	0.00027182	0.00674348
		ENSG00000261468	6.13219	0.291817	0.107217	0.000283206	0.00696203
		ENSG00000273118	7.8684	0.355221	0.1324	0.000285255	0.00698308
		TM4SF18	38.7944	0.250872	0.092444	0.000292487	0.00712537
		KRT31	3.15986	-0.323045	0.122762	0.000303584	0.00731157
		TFAP2A	2.35999	0.393852	0.153252	0.000303669	0.00731157
		MYO3A	1.99515	0.409353	0.158124	0.000309095	0.00741173
		SFTPA2	9.67788	-0.28786	0.109026	0.000316703	0.00755292
		ENSG00000284703	4.46913	-0.271795	0.101037	0.000339524	0.00794084
		ENSG00000269736	5.3612	0.366129	0.145642	0.000342899	0.0080038
		HSD11B2	29.2481	0.271458	0.100791	0.000346271	0.00806641
		ENSG00000287289	1.43158	0.474654	0.183583	0.000363203	0.00835011
		ENSG00000266923	1.43663	0.700469	0.302764	0.000365796	0.00839323
		ENSG00000293606	59.8363	0.430935	0.162974	0.000375255	0.00855188
		ENSG00000290957	8.75078	0.256288	0.0993801	0.000375388	0.00855188
		MFSD4A-AS1	26.7731	-0.295662	0.118551	0.000391178	0.0087975
		ENSG00000289934	2.90942	0.66709	0.261224	0.000408387	0.00903853
		ENSG00000254467	3.18089	-0.338364	0.134861	0.00041241	0.00909602
		LINC01299	16.6301	-0.311297	0.122962	0.000425711	0.00926568
		TBX2-AS1	17.3029	0.262137	0.10093	0.000436679	0.00945443
		LINC02185	22.703	0.288881	0.111872	0.000437957	0.00946186
		DRGX	6.1099	-0.26387	0.1015	0.000449043	0.00963031
		LGR6	5.9548	0.324669	0.128709	0.00045131	0.00965889
		ENSG00000298207	18.9514	-0.258395	0.0996811	0.000452372	0.00967218
		PLA1A	37.1867	0.295915	0.115901	0.000456524	0.00974908
		GLI1	16.1667	0.313401	0.129358	0.000462681	0.0098387
		LRRC7-AS1	5.16416	-0.45336	0.187617	0.000467152	0.0099053
		ENSG00000283157	3.88112	-0.593977	0.24576	0.000469327	0.00993192
		GACAT3	4.07896	-0.407337	0.167929	0.000477766	0.010062
		LINC00943	10.9837	-0.279578	0.110763	0.000482608	0.0101397
		DLGAP1-AS3	8.37601	-0.250164	0.0984764	0.00048464	0.0101702
		ENSG00000284526	2.17231	0.393804	0.158918	0.000489469	0.0102272
		DNAH11	12.5575	0.307113	0.118783	0.000501842	0.0103762
		LCTL	6.80693	0.250418	0.100011	0.00050432	0.0104152
		ENSG00000295909	6.55459	-0.69048	0.305011	0.000505137	0.010426
		HBA2	1071.79	-0.30004	0.130978	0.000505903	0.0104356
		SLC5A12	2.0992	-0.31467	0.128547	0.000512289	0.0105364
		ENSG00000285914	4.63049	-0.257918	0.102044	0.00052719	0.0107423
		GPR78	3.59909	-0.279623	0.112879	0.000528542	0.0107573
		ENSG00000289515	4.98577	-0.375496	0.161731	0.00053014	0.0107706
		ENSG00000287109	6.41451	0.270849	0.106184	0.000536242	0.0108512
		ENSG00000290665	18.0439	0.310007	0.12847	0.000559335	0.0111768
		ENSG00000289111	3.61039	0.286047	0.116683	0.000561697	0.0112177
		MPO	9.91343	-0.308141	0.137823	0.000603977	0.0118135
		ENSG00000279147	6.92777	0.255999	0.105703	0.000625663	0.0120432
		ENSG00000280453	18.5325	0.320192	0.136023	0.000633269	0.0121298
		PRRG2	4.97697	0.315034	0.134438	0.000640067	0.0122334
		LINC02488	6.84076	-0.326075	0.13945	0.000654939	0.0124364
		PANK1-AS1	3.11738	-0.306243	0.130451	0.000683717	0.0128098
		SEPHS1P6	5.91961	-0.4241	0.187347	0.000714257	0.0131781
		LIPH	5.40522	-0.284077	0.119859	0.000741015	0.0135297
		ENSG00000287727	2.82044	-0.265328	0.11165	0.000755049	0.0136863
		ENSG00000297653	5.10773	0.395727	0.179769	0.000764547	0.0138015
		ENSG00000305699	4.29681	-0.539764	0.266388	0.000775435	0.0139408
		CPP	3.84106	0.330426	0.143042	0.000781749	0.0140184
		B3GNT8	2.46389	0.416537	0.200847	0.000793786	0.0141908
		ENSG00000280145	87.5997	-0.255008	0.108804	0.000810557	0.0143827
		SERPINA3	749.615	0.383446	0.176014	0.000823883	0.0145365
		ENSG00000289010	5.5387	0.343614	0.155195	0.000828302	0.0145998
		ENSG00000256116	7.66736	0.260779	0.113199	0.00083615	0.0147307
		ENSG00000253282	5.75608	-0.371041	0.166126	0.000847528	0.014879
		FCGR2B	9.96351	0.28821	0.127166	0.000848945	0.014889
		ENSG00000284686	6.12867	0.319114	0.141464	0.00085651	0.0149917
		NPIPB12	198.77	0.271949	0.119062	0.000886711	0.0153596
		C12orf42	5.59346	-0.303016	0.139533	0.000905981	0.0156097
		HBA1	819.818	-0.280087	0.131199	0.000910808	0.0156612
		PIK3R5-DT	2.61293	0.277292	0.124287	0.000920622	0.0157913
		C6	3.02558	0.35857	0.161173	0.000934258	0.0159784
		ENSG00000297252	13.2092	0.319286	0.151769	0.000935106	0.0159851
		ENSG00000286100	7.05511	-0.268117	0.117125	0.000937312	0.0159979
		ENSG00000287338	94.7938	0.257052	0.118945	0.0009472	0.0161212
		TAFA3	2.51988	0.320732	0.144397	0.000950958	0.0161572
		NGFR	27.278	0.260613	0.111844	0.00095336	0.016179
		ENSG00000288921	8.88361	-0.274899	0.12369	0.000960828	0.0162743
		SIGLEC1	6.51929	0.252949	0.115732	0.00097251	0.0163996
		VNN2	9.12787	0.25401	0.117249	0.000977404	0.0164441
		ENSG00000308430	2.15838	-0.348159	0.162931	0.000987927	0.0165833
		LINC01849	2.75509	0.330885	0.1514	0.00102015	0.0169843
		ENSG00000297065	4.128	0.404722	0.201092	0.00102625	0.0170616
		ENSG00000226281	5.5478	0.320014	0.154216	0.00103948	0.0172244
		ENSG00000296146	7.14801	0.342045	0.16074	0.00105204	0.0173954
		ENSG00000293167	15.3431	0.250839	0.11073	0.0010627	0.0175019
		ENSG00000287236	5.81691	0.301869	0.137044	0.00106591	0.0175383
		ENSG00000274156	15.658	0.292366	0.130545	0.00108153	0.0176876
		LCN10	10.3263	0.3253	0.156465	0.00108293	0.0177023
		TCP11	3.21539	-0.306959	0.145885	0.001105	0.0179656
		OR56A4	1.49052	-0.297959	0.138436	0.00112226	0.0181761
		ENSG00000287915	3.02054	0.457955	0.236569	0.00112864	0.0182509
		TREML1	10.1219	0.260321	0.124447	0.00112948	0.0182509
		ENSG00000229257	5.48038	0.38712	0.188407	0.00116464	0.0186475
		ENSG00000300558	2.44522	0.598439	0.31741	0.00116794	0.0186918
		FNDC11	1.3436	0.403961	0.199359	0.00117027	0.0187018
		ENSG00000304565	13.4962	0.257008	0.118343	0.00119011	0.0189497
		LINC02016	4.33042	-0.383042	0.194027	0.00119742	0.0189911
		FZD10-AS1	10.8621	0.269737	0.126892	0.00119929	0.0190117
		SLC28A2-AS1	62.3627	-0.253887	0.119485	0.0012143	0.019189
		ENSG00000288773	1.3857	0.42381	0.208695	0.00123877	0.0194012
		LRRC46	4.33761	0.291035	0.132628	0.00123998	0.0194028
		ENSG00000293569	2.66159	-0.342546	0.169827	0.00125125	0.0195097
		ENSG00000287912	2.83592	-0.388913	0.203687	0.00125749	0.0195721
		ENSG00000288162	3.19412	0.300729	0.150346	0.00127615	0.019775
		ENSG00000287965	3.17201	0.5951	0.301217	0.00128161	0.0198245
		ENSG00000309977	2.15499	0.3985	0.195844	0.00130132	0.0200413
		ENSG00000302585	7.71213	0.404065	0.201802	0.00132014	0.0202778
		ENSG00000305617	5.13464	0.27508	0.135226	0.00133023	0.0203704
		ENSG00000285987	5.51975	0.321494	0.16109	0.00133902	0.0204493
		ENSG00000236212	9.97048	-0.280911	0.13104	0.00135447	0.0205979
		ANKRD53	4.19025	0.321089	0.160773	0.00135578	0.0206089
		RGS1	257.941	0.295194	0.149943	0.00137715	0.0207964
		RPE65	2.78768	0.357537	0.18133	0.00139177	0.0209475
		LINC02251	9.8531	0.320117	0.158695	0.00139832	0.0209921
		FCGBP	86.1512	0.277839	0.15075	0.00142138	0.0212115
		ENSG00000308875	3.03636	-0.317858	0.165868	0.00142843	0.0212714
		ACP3	11.5468	0.259646	0.127292	0.00145739	0.0215268
		MYO1D-DT	4.26625	-0.274143	0.133729	0.00147713	0.021706
		ENSG00000287555	1.57912	0.282636	0.138565	0.00148469	0.0217186
		LINC01090	19.4555	-0.321098	0.167053	0.00148547	0.0217186
		ENSG00000306613	3.9302	0.254534	0.127693	0.00151089	0.0219959
		CFAP157	5.98675	0.2939	0.143583	0.00153399	0.0222052
		KRT15	1.35133	0.458476	0.254251	0.00153491	0.0222052
		OR2G6	1.71823	-0.258709	0.126663	0.00155981	0.0224282
		FUT2	5.17698	-0.312472	0.162901	0.00157246	0.0225465
		ENSG00000279952	14.517	-0.253846	0.124445	0.00158582	0.0226917
		ENSG00000275846	6.89521	-0.263884	0.13828	0.00159163	0.0227471
		NIPAL4-DT	3.21438	-0.337094	0.173322	0.00162488	0.0230441
		ENSG00000254510	5.29378	-0.362783	0.194326	0.00166732	0.0234686
		LHCGR	3.50849	0.258629	0.130548	0.00174222	0.0242675
		ENSG00000272183	8.00631	0.399167	0.217141	0.0017539	0.0243818
		TNC	52.2286	0.263885	0.1311	0.00178335	0.0246545
		KC6	3.08803	-0.374226	0.224038	0.00180215	0.0248461
		LINC03033	3.33398	0.258818	0.138914	0.00183249	0.025136
		ENSG00000249228	1.45443	-0.339785	0.186268	0.00187414	0.025526
		ENSG00000231204	4.558	0.383563	0.220663	0.00191976	0.0259396
		RPSAP53	6.06219	0.298138	0.162728	0.00193888	0.0260807
		ENSG00000270321	14.2264	-0.272198	0.142452	0.00194784	0.0261667
		LINC00706	48.9088	0.256692	0.133395	0.00196638	0.0263754
		ENSG00000236536	3.98635	-0.28358	0.153328	0.00199877	0.026718
		MT1H	32.9033	0.385657	0.211257	0.00201393	0.0268797
		P2RX2	4.43096	-0.412606	0.278022	0.00203595	0.0271118
		ENSG00000226622	2.90428	0.385087	0.221849	0.00204251	0.0271538
		ENSG00000281974	5.29479	0.290081	0.152709	0.00205139	0.0272121
		ENSG00000289024	11.8782	0.261531	0.13949	0.002052	0.0272121
		ENSG00000287740	2.60727	-0.377269	0.235088	0.00212144	0.027849
		CFAP126	12.2169	0.307564	0.180702	0.00221017	0.0286287
		ENSG00000253107	2.82573	-0.306327	0.168924	0.00223672	0.0288768
		ENSG00000287448	4.12279	0.334907	0.200654	0.00224845	0.028963
		IL1R2	14.3778	0.337796	0.215611	0.00224917	0.028963
		MITA1	3.45292	0.279334	0.155421	0.00226092	0.0290717
		LTA	2.99417	0.286763	0.156977	0.00231976	0.0294936
		ENSG00000294207	5.53506	-0.287868	0.168331	0.00233343	0.0295925
		ENSG00000287231	1.4796	0.271592	0.15401	0.00234416	0.0296896
		NFE2	3.96318	0.267466	0.161196	0.00243454	0.0305318
		PADI4	8.9914	-0.325408	0.20021	0.00253485	0.0314765
		SLC23A3	4.23967	0.255676	0.143137	0.00253621	0.0314821
		ENSG00000304366	2.76664	0.337001	0.197641	0.00257105	0.0318023
		ENSG00000295235	4.34926	-0.346719	0.215919	0.00263816	0.0323929
		ENSG00000308645	1.86585	0.524201	0.33529	0.00267945	0.0327789
		CCL4L2	10.8004	-0.352001	0.209088	0.00269591	0.0329397
		ENSG00000287958	2.3894	-0.367477	0.231001	0.0028341	0.0339583
		ENSG00000295026	2.48568	0.340621	0.228907	0.00286426	0.0341427
		ENSG00000297428	1.3758	-0.278669	0.165442	0.00287121	0.0342024
		KRT5	5.22462	-0.259013	0.154365	0.00296269	0.0349484
		ENSG00000287529	7.24761	-0.293227	0.199484	0.00300362	0.0352765
		ENSG00000278934	2.50548	-0.250129	0.151905	0.00303222	0.0353672
		ENSG00000297143	2.37924	-0.422024	0.325987	0.0030335	0.0353672
		ENSG00000282998	1.75257	-0.321963	0.206388	0.00303525	0.0353672
		ENSG00000249574	1.74776	0.25132	0.155705	0.00305128	0.0354576
		MAP3K19	5.0207	0.284852	0.182584	0.00322103	0.0368813
		ENSG00000299339	3.41925	-0.324718	0.252555	0.00332887	0.0378079
		LINC00457	2.3434	-0.373739	0.320802	0.00361103	0.0399912
		ENSG00000286058	5.25717	-0.255274	0.168577	0.00367597	0.0403541
		METTL21C	2.73598	-0.274571	0.191663	0.0036846	0.0404236
		LDLRAD4-AS1	3.36051	0.280027	0.200418	0.00400921	0.0428172
		ENSG00000294632	13.8479	0.272161	0.209008	0.00403303	0.0429348
		ENSG00000231355	10.9574	0.253246	0.162418	0.00405459	0.0430964
		ENSG00000290061	2.57827	0.323013	0.253815	0.00416611	0.0438458
		HP	9.21325	0.315535	0.258842	0.00427908	0.0446716
		ENSG00000295250	3.38982	-0.302268	0.23086	0.00432374	0.0450041
		CXCR1	2.69513	0.252038	0.225621	0.00460158	0.0468548
		ENSG00000310473	1.56918	0.333488	0.340746	0.0049871	0.0494752

## Sheet: Table S3
		Cell type	ES	NES	size	pval	padj
		Ex	-0.51993	-2.24412	1352	1e-50	8e-50
		Mic	0.678166	2.42144	655	1.69443e-47	6.77771e-47
		Ast	0.664279	2.34399	509	2.71937e-33	7.25164e-33
		End	0.729801	2.49903	313	3.39807e-32	6.79614e-32
		Per	0.705998	2.41487	308	6.5055e-27	1.04088e-26
		Oli	0.39527	1.35373	318	0.0168484	0.0224646
		Opc	0.395594	1.34616	291	0.0242895	0.0247429
		In	-0.322638	-1.2196	236	0.0247429	0.0247429

## Sheet: Table S4
	ONTOLOGY	ID	Description	setSize	enrichmentScore	NES	pvalue	p.adjust	qvalue	rank	leading_edge	core_enrichment
	BP	GO:0001525	angiogenesis	459	0.621837	2.1698	1.51e-22	1.17e-18	8.78e-19	3957	tags=48%, list=18%, signal=40%	APLNR/ANGPT1/TGFBI/CXCR2/ANGPT2/CXCR4/TBX1/COL8A1/ANXA1/ITGA5/COL27A1/NFATC4/SLC39A12/SPARC/NDNF/NGFR/APOLD1/ANXA2/DLL4/FLT1/LEF1/DCN/MMP2/C3AR1/STAB1/ADAMTS1/MMP14/ADRA2B/C5AR1/FOXC1/EMILIN2/EMILIN1/MMRN2/TGFBR3/KLF4/FLT4/FOXC2/KLF2/EPHB4/EMP2/TNFRSF12A/CARD10/CLDN5/NIBAN2/COL8A2/TGFBR2/GPR4/SPHK1/TGFB1/TGFB2/ITGB8/NOTCH4/HYAL1/IL18/ANPEP/CD34/CASP8/ITGB1/RRAS/GPNMB/VEZF1/SYK/EGF/EPHA2/BMPR1A/NO…
	CC	GO:0062023	collagen-containing extracellular matrix	354	0.616609	2.10479	5.74e-17	2.23e-13	1.67e-13	2461	tags=34%, list=11%, signal=31%	SERPINA5/S100A4/ECM2/NPNT/ADAMTS2/OGN/ANGPT1/AEBP1/TGFBI/ANGPT2/SERPINA3/COL8A1/MMRN1/ANXA1/PRELP/HMCN1/LTBP2/F13A1/S100A6/AZGP1/S100A10/TGFB1I1/COL1A2/COL27A1/TNC/SPARC/ANXA2/ENTPD2/PCOLCE/DCN/MMP2/ADAMTS1/PODN/VCAN/COLEC12/EMILIN2/ACAN/EMILIN1/COL1A1/ELN/COL6A2/SSC5D/MMRN2/COL6A3/CCDC80/LOXL1/FBLN1/LTBP1/LAMB2/FGL2/COL8A2/ERBIN/ITGB4/TGFB1/TGFB2/RARRES2/SPN/BCAM/MFAP4/VWA2/LAMA4/LAMA2/P3H2/ANXA…
	BP	GO:0009611	response to wounding	483	0.566404	1.97753	9.56e-16	1.68e-12	1.26e-12	2943	tags=34%, list=13%, signal=30%	FOLR1/SERPIND1/F5/CD44/CCN4/CXCR4/GIPR/MMRN1/ANXA1/ITGA5/F13A1/GLI1/FZD7/S100A10/ZFP36L1/TREM2/AHNAK/FOXF1/TNC/NDNF/TREML1/ANO6/ANXA2/ENTPD2/MMP2/TSPO/ADRA2B/CLIC1/EMILIN2/EMILIN1/ADORA2A/CD109/PAPSS2/YAP1/KLF4/DDR2/FBLN1/FOXC2/CSRP1/ADORA3/TNFRSF12A/LAMB2/GPR4/ITGB4/DHFR/TGFB1/NAGLU/TGFB2/TYROBP/ITGB5/PLAU/GNA12/NOTCH4/CNTF/ANXA5/SPP1/RREB1/CD34/INHBB/NFATC1/F2RL1/ITGB1/PLEC/PEAR1/MYL12A/SERPING…
	BP	GO:0001501	skeletal system development	426	0.583918	2.02908	2.28e-15	2.94e-12	2.21e-12	3875	tags=37%, list=17%, signal=32%	LTF/OGN/WFIKKN2/TGFBI/TRPV4/CD44/CCN4/TFAP2A/TBX1/NOTUM/PRELP/HSD17B1/COL1A2/COL27A1/TBX15/ANXA2/PRRX1/MMP2/GJA1/MMP14/ACP5/FOXC1/VCAN/TBX3/SCIN/ACAN/COL1A1/CYTL1/MSX1/FGR/PAPSS2/RUNX3/DDR2/FOXC2/NFATC2/SLC26A2/RANBP3L/PTH1R/TGFBR2/LRP5/RFLNB/TGFB1/TGFB2/TYROBP/ITGB8/HYAL2/GDF11/HYAL1/CSRNP1/INPPL1/TGM2/RARG/BNC2/PBXIP1/EPHA2/BMPR1A/TNFRSF11B/CNMD/FRZB/P2RX7/PLXNB1/TSKU/MAF/ACVRL1/TGFBR1/GLI2/EVC…
	BP	GO:0002250	adaptive immune response	405	0.571568	1.9792	8.04e-14	7.79e-11	5.84e-11	3218	tags=32%, list=14%, signal=28%	FOXJ1/C4B/CFI/C4A/C7/C6/ANXA1/LILRB5/FCGR2B/LTA/TREM2/LEF1/HLA-DPA1/C1R/KLHL6/HLA-DRA/HLA-DPB1/TCIRG1/NOD2/EMP2/TGFB1/CD74/BCL3/SPN/B2M/IL18/HLA-DRB1/SWAP70/INPP5D/HLA-DOA/CLU/IL4R/BCL6/SERPING1/ZBTB7B/CLEC7A/ORAI1/AIRE/CD84/SYK/FCER1G/RIPK3/TNFRSF1B/KCNJ8/HLA-DMA/LAIR1/PIK3CG/HLA-DMB/ARG2/P2RX7/LAMP3/PYCARD/C3/CTSC/C1S/CSK/SIPA1/NECTIN2/HLA-B/ADA/FYN/MYD88/CD86/C1QC/PRKD2/TRAF3IP2/C1QA/BTN3A3/IL…
	BP	GO:2000147	positive regulation of cell motility	500	0.544548	1.90462	1.76e-13	1.52e-10	1.14e-10	3972	tags=38%, list=18%, signal=32%	ANGPT1/CXCR2/TRPV4/RHOD/CLDN7/CCN4/CXCR4/SLC26A5/ANXA1/ITGA5/LGR6/TMEM102/TREM2/FOXF1/SPARC/ANO6/GPER1/SMO/FLT1/LEF1/MMP2/C3AR1/ADAMTS1/MMP14/C5AR1/PECAM1/COL1A1/FGR/IGFBP5/TGFBR3/FAM107A/FLT4/CAVIN1/DDR2/FOXC2/SYDE1/ATOH8/SEMA3F/TGFBR2/SPHK1/TGFB1/CD74/TGFB2/GPSM3/PLAU/RARRES2/SPN/HYAL1/CSF1/DAB2/SWAP70/SYNE2/SEMA3D/RREB1/CASP8/BCL6/F2RL1/ITGB1/TRIP6/RRAS/CLEC7A/GPNMB/ITGA6/EGF/EPHA2/NOS3/SASH1/…
	CC	GO:0009897	external side of plasma membrane	306	0.610757	2.07178	2.65e-13	2.06e-10	1.54e-10	3798	tags=41%, list=17%, signal=35%	FOLR1/SERPINA5/PRLR/IL5RA/GLRA1/CXCR2/CD163/CXCR4/ITGA10/ITGA5/SCNN1G/AZGP1/FCGR2B/CXCR1/PECAM1/AQP4/TGFBR3/OSMR/FCGRT/CD33/TGFBR2/CD74/HYAL2/PLAU/SPN/BCAM/ANTXR1/ITGA8/ABCA1/B2M/ITGB2/HLA-DRB1/CAPN2/ANXA5/ANPEP/ABCB1/CD34/IL4R/ITGB1/ITGAL/ITGA6/CD84/PLAUR/FCER1G/CD59/BMPR1A/ITGAX/F10/CLEC2B/CD14/P2RX7/LRRC32/ADGRA3/ECE1/CCRL2/TMEM123/HLA-B/ADA/CD86/BTN3A3/IL1R1/B4GALT1/HLA-A/MICA/PTPRC/HEG1/BTN3…
	BP	GO:0045785	positive regulation of cell adhesion	420	0.558403	1.93875	3.55e-13	2.5e-10	1.88e-10	3997	tags=41%, list=18%, signal=34%	ECM2/NPNT/ANGPT1/CD44/RHOD/COL8A1/MMRN1/ANXA1/ITGA5/TMEM102/ITPKB/IGF2/S100A10/FOXF1/NDNF/LEF1/HLA-DPA1/EMILIN2/EMILIN1/CCDC80/RUNX3/HLA-DRA/HLA-DPB1/FOXC2/NOD2/EMP2/LAMB2/MAP3K8/TGFBR2/CD74/TGFB2/SPN/IL15/PCK1/HYAL1/CSF1/B2M/IL18/ITGB2/HLA-DRB1/DAB2/LAMA2/RREB1/HLA-DOA/IL4R/BCL6/RRAS/ZBTB7B/HES1/TGM2/ITGA6/SYK/PLAUR/RELA/YES1/HLA-DMA/HLA-DMB/LAMC1/LGALS9/SLC7A1/VAV3/PTAFR/SERPINF2/CCDC88B/SOX13/…
	CC	GO:0098798	mitochondrial protein-containing complex	275	-0.540215	-2.08059	8.63e-13	4.46e-10	3.35e-10	5658	tags=55%, list=25%, signal=41%	NDUFA11/NDUFV3/MICU2/CHCHD1/SDHD/TIMM9/UQCRC1/MRPL11/NDUFAF1/ATP5MF/MRPL12/NDUFB6/MRPS11/COX7A1/NDUFA2/LYRM4/ATP5MC2/NDUFA3/NDUFB3/TIMM17A/SAMM50/CYC1/MRPS18A/MRPL18/SDHC/ISCU/MRPL50/BCKDHA/UQCRFS1P1/POLG2/PHB2/NDUFA13/ROMO1/MRPL20/COX6C/NDUFS5/ATP5PB/ATP5PO/MRPL10/MRPL9/UQCRFS1/PMPCA/NDUFS4/DLAT/SMDT1/SLC25A4/MRPL2/IDH3B/MRPL24/ATP5F1C/MRPS27/AFG3L2/PDHX/MRPS16/COX7A2/MRPL54/NDUFS6/UQCRH/ATP5ME/…
	BP	GO:0070661	leukocyte proliferation	281	0.607503	2.0381	2.17e-12	1.05e-09	7.89e-10	4509	tags=48%, list=20%, signal=39%	PRLR/FOXJ1/IL5RA/ANXA1/IGF2/FCGR2B/TREM2/LEF1/HLA-DPA1/GJA1/HLA-DPB1/NFATC2/PDE5A/TCIRG1/EMP2/TGFBR2/CD74/TYROBP/SPN/IL15/CSF1/IL18/HLA-DRB1/INPP5D/CLU/BCL6/F2RL1/ZBTB7B/SLC4A2/GPNMB/HES1/SYK/RIPK3/TNFSF8/TNFRSF1B/PIK3CG/HLA-DMB/LGALS9/SLC7A1/VAV3/CCDC88B/ARG2/P2RX7/LRRC32/CEBPB/PYCARD/CD151/PNP/ADA/FYN/MYD88/CD86/RAC2/PTPN6/HLA-A/DOCK2/TNFAIP3/CD180/PTPRC/CARD11/PAWR/BMI1/HAVCR2/NCK1/CD209/NMB/C…
	CC	GO:0097060	synaptic membrane	352	-0.497127	-1.99537	2.94e-12	1.34e-09	1.01e-09	3753	tags=43%, list=17%, signal=37%	GPM6A/SHISA9/KCNQ5/PRR7/SHANK1/HTR3A/CHRNB3/SLC6A1/NPTN/LIN7A/IQSEC3/LRRTM2/ADAM23/TMEM240/NRCAM/LIN7B/NSG1/GRIN1/GRID2/CLTA/CHRNA4/SYNDIG1/LRFN1/ANK2/DNAJA3/KCNMA1/SCN8A/DAGLA/GABRB1/LHFPL4/P2RX6/GRM5/ANK3/EPHA4/GRM2/SEMA4F/DLG4/SHISA7/SYNE1/CACNG5/ATAD1/TRAPPC4/RIMS1/KCNJ3/LRFN2/CNR1/NETO2/GABRA2/KCNB1/LRRTM3/GRIA1/CNTN5/DNAJC6/LRRTM4/KCNC2/ADGRB3/RIMS2/RGS7BP/NETO1/SYT7/ADCY1/SLITRK1/CLSTN1/FA…
	BP	GO:0002253	activation of immune response	473	0.541434	1.89236	4.02e-12	1.73e-09	1.3e-09	4509	tags=40%, list=20%, signal=32%	LTF/C4B/CFI/C4A/C7/FPR3/C6/LILRA2/FCGR2B/TRIM5/TREM2/NFKBIA/CMTM3/C3AR1/C5AR1/COLEC12/EZR/C1R/FGR/RAB29/KLHL6/SCIMP/HLA-DPB1/NFATC2/ELF1/NOD2/LCP2/ERBIN/NAGLU/MAPKAPK2/TYROBP/TLR5/SLC15A3/CYBA/HLA-DRB1/PRKCH/INPP5D/MASP1/CLU/F2RL1/IRAK2/SERPING1/HEXIM1/CLEC7A/CARD8/SYK/FCER1G/CD59/TLR6/RELA/YES1/NINJ1/KCNJ8/TRAF3IP3/IRAK3/PLCG2/CD14/VAV3/LY96/BIRC3/RNF135/TLR1/PYCARD/C3/C1S/PLSCR1/CSK/BANK1/NECTI…
	BP	GO:0048568	embryonic organ development	367	0.566422	1.93631	4.6e-12	1.79e-09	1.34e-09	3956	tags=38%, list=18%, signal=32%	FOLR1/APLNR/MYO3A/TFAP2A/ID3/TBX1/TEAD2/GLI1/IGF2/COL27A1/ZFP36L1/CIMAP3/TBX15/FOXF1/PRRX1/SMO/LEF1/ZIC1/GJA1/PPP1R13L/MMP14/FOXC1/CDH23/TBX18/TBX3/MSX1/YAP1/CRB2/FOXC2/NES/KCNQ1/TGFBR2/TGFB1/NAGLU/TGFB2/FLT3LG/TBX6/RARRES2/ITGA8/HYAL1/RBPMS2/CASP8/HES1/RARG/EPHA2/BMPR1A/TAL1/MAFB/VANGL2/MYO7A/FRZB/TGFBR1/SALL1/GLI2/CEBPB/GATA2/PAX6/ECE1/LRIG1/HIPK1/PCSK5/ADA/COL18A1/TEAD3/A2M/EDNRA/IFT140/CEBPA/…
	BP	GO:0042110	T cell activation	474	0.53984	1.88717	4.61e-12	1.79e-09	1.34e-09	4521	tags=43%, list=20%, signal=35%	FOXJ1/CD44/ANXA1/ITPKB/IGF2/FZD7/FCGR2B/ZFP36L1/DLL4/LEF1/HLA-DPA1/GJA1/ADORA2A/RAB29/RUNX3/HLA-DRA/HLA-DPB1/PDE5A/TCIRG1/NOD2/FGL2/MAP3K8/TGFBR2/TGFB1/CD74/BCL3/SPN/IL15/PCK1/CDH26/NHEJ1/B2M/IL18/HLA-DRB1/HLA-DOA/CASP8/IL4R/BCL6/F2RL1/ZBTB7B/CLEC7A/SLC4A2/GPNMB/HES1/ITGAL/AIRE/CD84/SPI1/SYK/FCER1G/RIPK3/YES1/TNFSF8/TNFRSF1B/ZFP36L2/HLA-DMA/PIK3CG/MAFB/HLA-DMB/FZD8/LGALS9/SLC7A1/CCDC88B/ARG2/P2RX…
	BP	GO:0002683	negative regulation of immune system process	422	0.54517	1.89187	8.32e-12	2.93e-09	2.2e-09	3230	tags=32%, list=14%, signal=28%	LTF/FOXJ1/ANGPT1/ANXA1/DUSP1/TAFA3/LILRA2/FCGR2B/TREM2/FOXF1/GPER1/ACP5/EZR/EMILIN1/ADORA2A/CD68/FGR/RUNX3/ELF1/PDE5A/NOD2/FGL2/CD33/ERBIN/TGFB1/CD74/TGFB2/TYROBP/SLAMF8/SPN/HLA-DRB1/INPP5D/HLA-DOA/IL4R/BCL6/F2RL1/SERPING1/ZBTB7B/SLC4A2/GPNMB/CARD8/CD84/SPI1/SYK/CD59/TLR6/TNFRSF11B/YES1/MAFB/IRAK3/TMEM176A/LGALS9/ARG2/LRRC32/TMEM176B/TNFAIP8L2/CEBPB/GATA2/TNFAIP6/GRN/BANK1/HLA-B/ADA/FYN/CD86/A2M/…
	CC	GO:0030055	cell-substrate junction	406	0.547999	1.89809	2.03e-11	6.83e-09	5.12e-09	2950	tags=32%, list=13%, signal=29%	TRPV4/CD44/ANXA1/ITGA5/PDLIM1/HMCN1/TGFB1I1/AHNAK/VIM/TNC/FLT1/VASP/GJA1/MMP14/EZR/FAM107A/ALOX15B/DDR2/CSRP1/PALLD/ERBIN/ITGB4/ITGB8/ITGB5/PLAU/GNA12/FBLIM1/ITGA8/B2M/PARVG/ITGB2/DAB2/CAPN2/SYNE2/ANXA5/CNN3/PXN/ITGB1/PLEC/TRIP6/RRAS/TNS1/SLC4A2/TGM2/LPP/EPPK1/SNTB1/ITGA6/PLAUR/CD59/EPHA2/IL16/YES1/TLN1/SORBS1/FES/TNS3/NEXN/ENAH/ARHGAP31/FAP/CD151/FHL3/SVIL/NECTIN2/SDCBP/GSN/MAPRE1/TSPAN4/ARPC1B/…
	BP	GO:0002694	regulation of leukocyte activation	484	0.525315	1.83315	2.14e-11	6.9e-09	5.17e-09	3971	tags=37%, list=18%, signal=31%	PRLR/FOXJ1/ANXA1/ITPKB/TAFA3/IGF2/FCGR2B/ZFP36L1/TREM2/GPER1/LEF1/HLA-DPA1/MMP14/ADORA2A/FGR/RUNX3/HLA-DRA/HLA-DPB1/NFATC2/PDE5A/NOD2/FGL2/MAP3K8/CD33/TGFBR2/SPHK1/TGFB1/CD74/TYROBP/SLAMF8/SPN/IL15/PCK1/B2M/IL18/HLA-DRB1/INPP5D/HLA-DOA/IL4R/BCL6/ZBTB7B/CLEC7A/SLC4A2/GPNMB/HES1/CD84/SPI1/SYK/TLR6/RIPK3/YES1/TNFSF8/TNFRSF1B/ZFP36L2/HLA-DMA/HLA-DMB/LGALS9/SLC7A1/VAV3/CCDC88B/ARG2/LRRC32/SOX13/TNFAIP…
	BP	GO:0002009	morphogenesis of an epithelium	424	0.539462	1.87539	4.37e-11	1.26e-08	9.41e-09	3956	tags=37%, list=18%, signal=31%	FOLR1/NPNT/WNK4/APLNR/CXCR2/CD44/CXCR4/TFAP2A/ITGA5/TEAD2/TGFB1I1/NFATC4/SLC39A12/FOXF1/TNC/NGFR/DLL4/SMO/LEF1/MMP2/VASP/FOXD1/GJA1/MMP14/TBX18/TBX3/IGFBP5/YAP1/MMRN2/KLF4/FOXC2/TGFBR2/LRP5/WNT6/TGFB1/NAGLU/TGFB2/TIMELESS/TBX6/ITGB5/CA2/NOTCH4/ID4/CSF1/RREB1/ITGB1/HES1/TGM2/AIRE/RARG/EGF/EPHA2/RHOC/ITGAX/CTSZ/RGMA/VANGL2/FRZB/ACVRL1/LAMA1/SALL1/GLI2/CD151/DDR1/ESR1/PRKD2/EDNRA/HGF/WDR1/PLXND1/FZD…
	BP	GO:0046651	lymphocyte proliferation	246	0.603233	2.00342	5.91e-11	1.58e-08	1.18e-08	4509	tags=48%, list=20%, signal=39%	PRLR/FOXJ1/ANXA1/IGF2/FCGR2B/LEF1/HLA-DPA1/GJA1/HLA-DPB1/NFATC2/PDE5A/EMP2/TGFBR2/CD74/TYROBP/SPN/IL15/IL18/HLA-DRB1/INPP5D/BCL6/ZBTB7B/SLC4A2/GPNMB/HES1/SYK/RIPK3/TNFSF8/TNFRSF1B/PIK3CG/HLA-DMB/LGALS9/SLC7A1/VAV3/CCDC88B/ARG2/P2RX7/LRRC32/CEBPB/PYCARD/CD151/PNP/ADA/FYN/MYD88/CD86/RAC2/PTPN6/HLA-A/DOCK2/CD180/PTPRC/CARD11/PAWR/BMI1/HAVCR2/NCK1/CD209/CD81/HLA-E/LILRB1/RASAL3/NCKAP1L/SCRIB/CBLB/SLC…
	BP	GO:0070663	regulation of leukocyte proliferation	218	0.619153	2.03272	1.06e-10	2.65e-08	1.98e-08	4509	tags=49%, list=20%, signal=40%	PRLR/FOXJ1/IL5RA/ANXA1/IGF2/FCGR2B/HLA-DPA1/HLA-DPB1/NFATC2/PDE5A/TGFBR2/CD74/TYROBP/SPN/IL15/CSF1/IL18/HLA-DRB1/INPP5D/BCL6/ZBTB7B/SLC4A2/GPNMB/HES1/SYK/RIPK3/TNFSF8/TNFRSF1B/HLA-DMB/LGALS9/SLC7A1/VAV3/CCDC88B/ARG2/LRRC32/CEBPB/PYCARD/PNP/ADA/MYD88/CD86/RAC2/PTPN6/HLA-A/TNFAIP3/PTPRC/CARD11/PAWR/BMI1/HAVCR2/NCK1/CD209/NMB/CD81/HLA-E/LILRB1/RASAL3/NCKAP1L/SCRIB/CBLB/PKN1/IRS2/TLR4/STAT6/TYK2/TWSG…
	CC	GO:0098800	inner mitochondrial membrane protein complex	140	-0.617728	-2.24822	1.32e-10	3.09e-08	2.32e-08	5825	tags=61%, list=26%, signal=46%	SDHA/DMAC2/NDUFA11/NDUFV3/MICU2/SDHD/TIMM9/UQCRC1/NDUFAF1/ATP5MF/NDUFB6/COX7A1/NDUFA2/ATP5MC2/NDUFA3/NDUFB3/TIMM17A/SAMM50/CYC1/SDHC/UQCRFS1P1/PHB2/NDUFA13/ROMO1/COX6C/NDUFS5/ATP5PB/ATP5PO/UQCRFS1/NDUFS4/SMDT1/ATP5F1C/AFG3L2/COX7A2/NDUFS6/UQCRH/ATP5ME/UQCRC2/MICOS13/COX8A/NDUFAB1/COX5B/ATP5PF/NDUFA6/COX6B1/NDUFA10/ATP5MC3/NDUFS3/NDUFS1/ATP5MK/ATP5MG/ATP5F1D/ATP5MC1/NDUFV1/ATP5F1A/IMMT/MTX3/COX4I1…
	MF	GO:0005201	extracellular matrix structural constituent	131	0.682118	2.12385	1.42e-10	3.24e-08	2.43e-08	2447	tags=42%, list=11%, signal=38%	NPNT/OGN/AEBP1/TGFBI/COL8A1/MMRN1/PRELP/HMCN1/LTBP2/COL1A2/COL27A1/TNC/SPARC/PCOLCE/DCN/PODN/VCAN/EMILIN2/ACAN/EMILIN1/COL1A1/ELN/COL6A2/MMRN2/COL6A3/FBLN1/LTBP1/LAMB2/FGL2/COL8A2/MFAP4/LAMA4/LAMA2/COL21A1/LAMC1/LAMA1/TINAGL1/IGFBP7/COL18A1/COL15A1/THBS2/TNXB/ABI3BP/LAMA5/EFEMP2/MATN2/FN1/THSD4/FMOD/NID1/POSTN/LUM/HSPG2/CD4/COL5A3
	CC	GO:0098984	neuron to neuron synapse	340	-0.472304	-1.88582	1.61e-10	3.48e-08	2.61e-08	2586	tags=34%, list=11%, signal=30%	PPP3R1/NEURL1/PSD/ARHGAP32/INSYN2A/GRM5/ROGDI/BACE1/DCLK1/EPHA4/SEMA4F/BNIP3/GOPC/DLG4/SHISA7/CACNG5/YWHAH/PSD3/ATP1A3/CPEB1/ARF1/DBNL/CPEB4/NETO2/LRRTM3/GRIA1/DNAJC6/CAMK2N1/ADGRB3/DLGAP3/PRKCZ/RGS7BP/NETO1/SYT7/DMTN/ADCY1/DTNB/SLITRK1/SAMD14/RTN3/MAPK8IP2/CLSTN1/MPP2/PJA2/ATP2B2/SLC4A8/HOMER1/LRFN5/SHISA6/GPHN/BSN/CDK5/ADD2/NSF/CACNG8/AURKA/TAMALIN/LRRC7/SLC39A3/GRM3/SYT11/SYT1/GRIA2/DCC/RTN4/S…
	BP	GO:0002443	leukocyte mediated immunity	329	0.558373	1.89832	2.09e-10	4.38e-08	3.28e-08	3914	tags=37%, list=17%, signal=31%	FOXJ1/C4B/CFI/C4A/C7/C6/FCGR2B/LTA/TREM2/FOXF1/C1R/FGR/SCIMP/HLA-DRA/TCIRG1/NOD2/EMP2/TGFB1/CD74/TYROBP/BCL3/SPN/STXBP2/B2M/IL18/ITGB2/HLA-DRB1/SWAP70/INPP5D/VAMP8/CLU/IL4R/BCL6/F2RL1/SERPING1/CLEC7A/AIRE/CD84/SPI1/SYK/FCER1G/RIPK3/TNFRSF1B/FES/PIK3CG/LGALS9/PLCG2/PTAFR/P2RX7/GATA2/C3/CTSC/C1S/NECTIN2/HLA-B/MYD88/C1QC/TRAF3IP2/C1QA/WDR1/BTN3A3/IL1R1/RAC2/PTPN6/ADGRE2/HLA-A/ANXA3/MICA/ZBTB1/PTPRC/…
	BP	GO:0001667	ameboidal-type cell migration	386	0.537964	1.85424	2.55e-10	5.19e-08	3.89e-08	3975	tags=38%, list=18%, signal=32%	FOLR1/ANGPT1/ANGPT2/TBX1/ANXA1/PDLIM1/KANK2/SPARC/RAB13/DLL4/SMO/DCN/GJA1/MMRN2/TGFBR3/PKN3/KLF4/FLT4/CRB2/DDR2/FOXC2/SYDE1/ATOH8/EPHB4/EMP2/SEMA3F/CARD10/TGFBR2/LRP5/ITGB4/TGFB1/TGFB2/HYAL2/GNA12/HYAL1/SEMA3D/RREB1/PXN/ITGB1/PLEC/RRAS/TNS1/EPPK1/EGF/EPHA2/NOS3/SASH1/PRCP/PIK3CG/PLCG2/ACVRL1/TGFBR1/GATA2/FAP/PAX6/STAT5A/GRN/TBXA2R/SP1/ANLN/PRKD2/EDNRA/RADIL/RHOJ/PPARG/PLXND1/PLCG1/ANXA3/LAMA5/FST…
	BP	GO:0001818	negative regulation of cytokine production	241	0.596126	1.9726	2.66e-10	5.3e-08	3.97e-08	3241	tags=36%, list=14%, signal=31%	LTF/FOXJ1/ANGPT1/ANXA1/IL1R2/FCGR2B/TREM2/LEF1/SIGLEC1/TSPO/ACP5/EZR/SSC5D/KLF4/KLF2/NOD2/CD33/ERBIN/TGFB1/TGFB2/TYROBP/BCL3/SRGN/HLA-DRB1/INPP5D/CD34/INHBB/BCL6/F2RL1/HOMER3/GPNMB/CARD8/CD84/TLR6/EPHA2/IRAK3/LGALS9/ARG2/LRRC32/TSKU/PYCARD/CSK/BANK1/SIGIRR/HGF/PTPN6/LILRA4/TNFAIP3/PTPRC/PPARA/FN1/RPS6KA5/LAPTM5/FURIN/SERPINB1/HAVCR2/ZC3H12A/DDX56/NFKB1/NLRC3/NMB/APOD/UFD1/ZFPM1/LILRB1/RGCC/NCKAP1…
	BP	GO:0031589	cell-substrate adhesion	317	0.568507	1.92839	3.27e-10	6.19e-08	4.64e-08	3401	tags=36%, list=15%, signal=31%	ECM2/NPNT/ANGPT1/CD44/RHOD/ANGPT2/ITGA10/COL8A1/ITGA5/FZD7/S100A10/FOXF1/NDNF/ANXA2/SIGLEC1/MMP14/EMILIN1/COL1A1/FAM107A/CCDC80/STON1/FBLN1/EMP2/ITGB4/ITGB8/ITGB5/PLAU/BCAM/ANTXR1/ITGA8/VWA2/CSF1/PARVG/ITGB2/DAB2/RREB1/CD34/BCL6/PXN/ITGB1/TRIP6/RRAS/ITGAL/ITGA6/ITGAX/TLN1/SORBS1/LAMC1/LYVE1/ACVRL1/BCL2L11/DDR1/RADIL/TNXB/RAC2/ABI3BP/CD63/LAMA5/SORBS3/EFEMP2/SERPINE1/MICALL2/DISC1/FN1/UTRN/TRIOBP/…
	BP	GO:0050804	modulation of chemical synaptic transmission	437	-0.437573	-1.7833	4.24e-10	7.64e-08	5.73e-08	2586	tags=31%, list=11%, signal=28%	PPP3R1/FRRS1L/NEURL1/PAFAH1B1/MAPT/CAMK2B/GRM5/BACE1/EPHA4/GRM2/CACNB4/DLG4/SHISA7/SYNE1/CACNG5/NEFL/ATAD1/YWHAH/DGKE/RIMS1/PPP3CB/IL1B/LRFN2/ARF1/CNR1/LGMN/ATP2A2/PRKACA/KCNB1/GRIA1/SLC4A10/YWHAG/PRKCE/RIMS2/SERPINE2/DLGAP3/PRKCZ/TUBB2B/NETO1/PRKCB/SYT7/CUX2/ADCY1/CA7/MAPK8IP2/CLSTN1/SNCA/KCNQ3/BRSK1/MPP2/RIMS3/NTNG1/NRXN1/SLC4A8/HOMER1/PLK2/PTN/SHISA6/CDK5/APP/ERC2/GUCY1B1/CACNG8/GPR158/GRM3/SY…
	BP	GO:0099177	regulation of trans-synaptic signaling	438	-0.437557	-1.78119	4.14e-10	7.64e-08	5.73e-08	2586	tags=31%, list=11%, signal=28%	PPP3R1/FRRS1L/NEURL1/PAFAH1B1/MAPT/CAMK2B/GRM5/BACE1/EPHA4/GRM2/CACNB4/DLG4/SHISA7/SYNE1/CACNG5/NEFL/ATAD1/YWHAH/DGKE/RIMS1/PPP3CB/IL1B/LRFN2/ARF1/CNR1/LGMN/ATP2A2/PRKACA/KCNB1/GRIA1/SLC4A10/YWHAG/PRKCE/RIMS2/SERPINE2/DLGAP3/PRKCZ/TUBB2B/NETO1/PRKCB/SYT7/CUX2/ADCY1/CA7/MAPK8IP2/CLSTN1/SNCA/KCNQ3/BRSK1/MPP2/RIMS3/NTNG1/NRXN1/SLC4A8/HOMER1/PLK2/PTN/SHISA6/CDK5/APP/ERC2/GUCY1B1/CACNG8/GPR158/GRM3/SY…
	BP	GO:0007159	leukocyte cell-cell adhesion	349	0.547718	1.86912	6.39e-10	1.1e-07	8.26e-08	4521	tags=46%, list=20%, signal=37%	FOXJ1/CD44/ANXA1/ITGA5/ITPKB/IGF2/LEF1/HLA-DPA1/PECAM1/EZR/ADORA2A/KLF4/RUNX3/HLA-DRA/HLA-DPB1/PDE5A/NOD2/FGL2/MAP3K8/TGFBR2/CD74/SPN/IL15/PCK1/B2M/IL18/ITGB2/HLA-DRB1/HLA-DOA/IL4R/BCL6/ITGB1/ZBTB7B/SLC4A2/GPNMB/HES1/ITGAL/SYK/RELA/YES1/HLA-DMA/HLA-DMB/LGALS9/SLC7A1/PTAFR/CCDC88B/ARG2/LRRC32/SOX13/TNFAIP8L2/GLI2/CEBPB/PYCARD/CSK/PNP/ADA/FYN/ZBTB16/CD86/RAC2/PTPN6/SMARCD3/LOXL3/HLA-A/ZBTB1/PTPRC/J…
	CC	GO:0099572	postsynaptic specialization	324	-0.466075	-1.82826	7.57e-10	1.28e-07	9.56e-08	4098	tags=43%, list=18%, signal=35%	SIPA1L1/NLGN1/SRC/CACNG4/DLG2/RNF10/GRM1/HTR5A/SHISA9/PRR7/SHANK1/SPOCK1/MAP1B/SEPTIN11/NPTN/LIN7A/IQSEC3/LRRTM2/NCS1/NRCAM/PRNP/LIN7B/GRIN1/GRID2/SYNDIG1/LRFN1/INPP4A/ITPR1/ANKS1B/SCN8A/DAGLA/GABRB1/LHFPL4/P2RX6/NEURL1/PSD/ARHGAP32/INSYN2A/GRM5/DCLK1/EPHA4/SEMA4F/BNIP3/GOPC/DLG4/SHISA7/CACNG5/PSD3/CPEB1/ARF1/DBNL/CPEB4/NETO2/GABRA2/KCNB1/LRRTM3/GRIA1/DNAJC6/CAMK2N1/ADGRB3/DLGAP3/PRKCZ/RGS7BP/NET…
	CC	GO:0098978	glutamatergic synapse	382	-0.450095	-1.82785	9.81e-10	1.56e-07	1.17e-07	2639	tags=31%, list=12%, signal=28%	EPS15/PPP3R1/ASAP1/NOS1AP/SH3GL2/P2RX6/PAFAH1B1/GRM5/EPHA4/GRM2/TSPOAP1/SEMA4F/CACNB4/DLG4/CACNG5/ATAD1/YWHAH/DGKE/CADPS/PPP3CB/AP2B1/CNR1/DBNL/NETO2/SYT10/PRKACA/LRRTM3/GRIA1/ADGRB3/DLGAP3/PRKCZ/RGS7BP/NETO1/PPM1H/ADCY1/DGKQ/SLITRK1/CLSTN1/PPP2R1A/ATP2B2/HCN1/NTNG1/SPTBN2/SLC4A8/HOMER1/LRFN5/AP2M1/NAPB/SHISA6/BSN/YWHAZ/ERC2/GUCY1B1/AURKA/TAMALIN/GRM3/SYT1/IL1RAP/RTN4/ARPC5L/ELAVL4/PLXNC1/CDH10/L…
	BP	GO:0043062	extracellular structure organization	283	0.565591	1.90053	1.06e-09	1.62e-07	1.21e-07	2940	tags=34%, list=13%, signal=30%	ECM2/NPNT/ADAMTS2/GFAP/AEBP1/TGFBI/COL8A1/HMCN1/COL1A2/COL27A1/FOXF1/ADAMTSL3/NDNF/ANXA2/MMP2/ADAMTS1/MMP14/FOXC1/EMILIN1/COL1A1/ELN/MMP21/TGFBR3/CCDC80/LOXL1/DDR2/FBLN1/FOXC2/LAMB2/COL8A2/TGFB1/TGFB2/BCL3/CRTAP/ANTXR1/MFAP4/ITGA8/LAMA2/OLFML2A/ITGB1/TEX14/PBXIP1/TNFRSF11B/TNFRSF1B/HPSE2/COLGALT1/ADAMTSL5/LAMC1/SERPINF2/LAMA1/TGFBR1/FAP/DDR1/COL18A1/COL15A1/TMEM38B/FKBP10/PPARG/SH3PXD2B/TNXB/B4GA…
	BP	GO:0061448	connective tissue development	242	0.586063	1.94164	1.73e-09	2.38e-07	1.78e-07	3875	tags=40%, list=17%, signal=34%	OGN/TGFBI/TRPV4/CD44/CCN4/HSD17B1/COL27A1/PRRX1/FOXD1/SCIN/COL1A1/CYTL1/MSX1/RUNX3/FOXC2/NFATC2/SLC26A2/PTH1R/TGFBR2/LRP5/GPR4/RFLNB/TGFB1/ITGB8/HYAL2/HYAL1/ID4/CSF1/ABHD15/CD34/RARG/PBXIP1/SPI1/BMPR1A/CNMD/FRZB/TSKU/MAF/ACVRL1/TGFBR1/EVC/NFIA/ZBTB16/PPARG/SH3PXD2B/CBS/PDGFRB/BMP1/TRPS1/NFIB/LOXL2/SCX/NCOA1/SULF1/CHST11/KLF7/BBS2/CCN2/ZNF219/BMP6/NOG/LTBP3/SPART/RUNX1/NPR2/CRIP1/NOTCH1/TWSG1/FOSL…
	BP	GO:0002831	regulation of response to biotic stimulus	436	0.515763	1.7919	1.75e-09	2.38e-07	1.78e-07	3668	tags=32%, list=16%, signal=27%	LTF/RBM47/LILRA2/FCGR2B/TRIM5/TREM2/NFKBIA/COLEC12/EMILIN2/EMILIN1/IKBKE/FGR/MMRN2/IFNLR1/SCIMP/NOD2/FGL2/ERBIN/TGFB1/NAGLU/MAPKAPK2/TYROBP/SLAMF8/TLR5/SLC15A3/SPN/IL15/CYBA/HLA-DRB1/CASP8/F2RL1/IRAK2/SERPING1/TRIM56/HEXIM1/CLEC7A/CARD8/SPI1/TRIM38/SYK/TLR6/RELA/SASH1/NINJ1/KCNJ8/TRAF3IP3/IRAK3/LGALS9/PLCG2/CD14/LY96/ARG2/BIRC3/RNF135/TLR1/PYCARD/PLSCR1/GRN/NECTIN2/HLA-B/ZDHHC11/FYN/MYD88/A2M/ESR…
	BP	GO:0019221	cytokine-mediated signaling pathway	393	0.52281	1.80519	3.2e-09	4.2e-07	3.15e-07	3655	tags=36%, list=16%, signal=31%	PRLR/IL5RA/ANGPT1/CXCR2/CD44/CXCR4/CXCL5/RBM47/IL1R2/LILRA2/TREM2/NFKBIA/CXCR1/FOXC1/IL17RB/IKBKE/YAP1/IFITM2/PALM3/IFNLR1/DOK1/OSMR/SPHK1/CD74/MAPKAPK2/IL15/CSF1/IL18/CNTF/HCLS1/CASP8/IL4R/F2RL1/IRAK2/TRIM56/CASP4/CARD8/SPI1/SYK/FCER1G/RELA/TNFRSF1B/IRAK3/IFITM3/BIRC3/PYCARD/CCRL2/TNFRSF19/STAT5A/HIPK1/MYD88/SIGIRR/ENTREP1/IKBKB/TRAF3IP2/IFIH1/PPARG/TIFA/PADI2/IL17RC/IL1R1/PTPN6/LILRA4/TNFAIP3/C…
	BP	GO:0019724	B cell mediated immunity	123	0.675455	2.0948	4.08e-09	5.18e-07	3.88e-07	2189	tags=31%, list=10%, signal=28%	FOXJ1/C4B/CFI/C4A/C7/C6/FCGR2B/LTA/TREM2/C1R/TCIRG1/NOD2/TGFB1/CD74/BCL3/SWAP70/INPP5D/CLU/IL4R/BCL6/SERPING1/FCER1G/C3/C1S/NECTIN2/MYD88/C1QC/TRAF3IP2/C1QA/PTPN6/PTPRC/C1QB/FCGR2A/UNG/CD81/IRF7/HLA-E/SHLD2
	BP	GO:0002064	epithelial cell development	184	0.613807	1.98271	6.73e-09	8.15e-07	6.11e-07	4072	tags=48%, list=18%, signal=40%	FOXJ1/CXCR4/S1PR3/COL27A1/VIM/RAB13/SMO/KCNE1/GJA1/PECAM1/EZR/YAP1/FOXC2/PALLD/LAMB2/CLDN5/GPR4/GDF11/F2RL1/PLEC/RARG/VEZF1/EPHA2/FRZB/TJP2/GATA2/PAX6/SIPA1/COL18A1/MYD88/ESR1/EDNRA/IKBKB/B4GALT1/NKX6-1/CEBPA/HEG1/ARHGEF26/NOTCH2/ASXL1/TNFRSF1A/E2F4/PGR/RAPGEF3/F11R/SIPA1L3/MARVELD2/HYDIN/IQGAP1/RAP1A/GPAT4/KLF5/CDH5/HPSE/BMP6/RILPL2/RAPGEF1/SDC1/RAP1B/ST14/NOTCH1/AKR1B1/FOSL2/GPX1/ATF4/SOX9/FRMD…
	BP	GO:0002274	myeloid leukocyte activation	199	0.601841	1.95142	8.64e-09	9.8e-07	7.35e-07	1998	tags=34%, list=9%, signal=31%	WNK4/CXCR2/ANXA1/TAFA3/LILRA2/FCGR2B/TREM2/FOXF1/C5AR1/FGR/CD93/LCP2/CD33/TGFBR2/SPHK1/MT1G/CD74/NAGLU/TYROBP/ITGB8/HYAL2/IL15/STXBP2/CSF1/IL18/ITGB2/VAMP8/CLU/IL4R/F2RL1/CD84/SPI1/SYK/FCER1G/TLR6/KCNJ8/FES/PIK3CG/LGALS9/PLCG2/PTAFR/TLR1/GATA2/PYCARD/CTSC/PLSCR1/GRN/NECTIN2/MYD88/TRAF3IP2/C1QA/RAC2/PTPN6/ADGRE2/DOCK2/ANXA3/JMJD6/CEBPA/PTPRC/FN1/LTBR/NOTCH2/LAT2/TLR2/HAVCR2/ZC3H12A/MILR1
	MF	GO:0061134	peptidase regulator activity	156	0.631741	2.00923	9.4e-09	1.03e-06	7.7e-07	2078	tags=24%, list=9%, signal=22%	LTF/SERPINA5/SERPIND1/WFIKKN2/C4B/C4A/SERPINA3/SERPINI2/A2ML1/ANXA2/PCOLCE/CD109/COL6A3/CRB2/FBLN1/TGFB1/TIMP3/SERPING1/ITIH2/CARD8/SERPINF2/PYCARD/C3/CTSC/ST20/A2M/ITIH5/TFPI/PROS1/SERPINE1/SERPINB6/CAV1/FN1/BIRC5/FURIN/SERPINB1/CTSH/RPS27L
	BP	GO:0071559	response to transforming growth factor beta	246	0.569991	1.89302	1.28e-08	1.34e-06	1e-06	3268	tags=36%, list=14%, signal=31%	FOLR1/NPNT/WFIKKN2/LTBP2/TGFB1I1/COL1A2/ZFP36L1/CD109/COL1A1/TGFBR3/RUNX3/DDR2/LATS2/LTBP1/CLDN5/TGFBR2/TGFB1/TGFB2/ITGB8/ITGB5/SMAD9/HYAL2/ITGA8/DAB2/NFATC1/PXN/SAP30L/BCL9L/BMPR1A/YES1/ZFP36L2/SINHCAF/LRRC32/ACVRL1/TGFBR1/ZFHX3/SDCBP/FYN/NRROS/PRDM16/PPARG/IGF1R/HDAC1/PPARA/CAV1/ID1/FURIN/STAT3/ING2/SCX/CREBBP/WWOX/FMOD/AXIN1/CHST11/MAPK7/ENG/SFRP1/PEG10/PMEPA1/POSTN/FOS/CDH5/LTBP3/SMAD4/SKI/SA…
	BP	GO:0007249	canonical NF-kappaB signal transduction	267	0.562347	1.87785	1.28e-08	1.34e-06	1e-06	3548	tags=36%, list=16%, signal=31%	LTF/S100A4/ANGPT1/TRIM5/TREM2/NFKBIA/GJA1/IKBKE/TGFBR3/NOD2/TGFB1/CD74/BCL3/WLS/HLA-DRB1/CASP8/F2RL1/TNFRSF10B/IRAK2/CLEC7A/CARD8/TRIM38/TLR6/RELA/RHOC/LGALS9/PLCG2/BIRC3/PYCARD/TNFRSF19/TAB2/TRIM8/MYD88/ESR1/PELI2/EDNRA/IKBKB/TRAF3IP2/TIFA/PER1/TNFAIP3/HDAC1/GPRC5B/CAV1/HSPB1/LTBR/CARD11/TNFRSF1A/NFKB2/LGALS1/TNIP1/TRIM22/ALPK1/TLR2/ZC3H12A/PIDD1/NFKB1/NLRC3/SUMO4/MAP3K14/MAPKBP1/MAP3K3/CD4/TLR4…
	BP	GO:0099003	vesicle-mediated transport in synapse	202	-0.526991	-1.99032	1.33e-08	1.35e-06	1.01e-06	3096	tags=42%, list=14%, signal=36%	BLOC1S6/AP3S1/SYNDIG1/SNCG/TOR1A/ARHGDIA/TBC1D24/AP2A1/EPS15/PPP3R1/SH3GL2/DNAJC5/ATP6V1G1/ACTG1/ATP6V0D1/SLC32A1/CACNB4/SYNE1/ATAD1/RIMS1/CADPS/PPP3CB/AP2B1/ATP2A2/DNAJC6/ATP6V1B2/RIMS2/AP3B2/PRKCB/SYT7/DGKQ/ATP6V1D/AP2S1/CLSTN1/SNCA/BRSK1/RIMS3/SLC4A8/AP2M1/SYNJ1/NAPB/BSN/CDK5/ERC2/ATP6V1H/SYT11/SYT1/DNM1/SYN2/CPLX2/PPFIA2/VAMP2/STXBP1/SNAP25/ATP6V1E1/RAB27B/SNCB/SV2A/SEPTIN5/ATP6V0A1/UNC13A/SY…
	CC	GO:0030667	secretory granule membrane	269	0.557429	1.86496	1.31e-08	1.35e-06	1.01e-06	3142	tags=34%, list=14%, signal=30%	SERPINA5/CLEC5A/SYT2/CXCR2/CD44/HVCN1/PLA1A/SPARC/ACP3/ANO6/CXCR1/C3AR1/C5AR1/PECAM1/CD68/CD109/SLC17A9/TCIRG1/RND2/CD93/SPACA6/CD33/TYROBP/ITPR3/NBEAL2/PLAU/ITGB2/CYBA/ANPEP/VAMP8/ITGAL/CD58/PLAUR/FCER1G/CD59/PRCP/TNFRSF1B/ITGAX/LAIR1/CYSTM1/IZUMO1/DSP/CD14/PTAFR/LAMP3/PKP1/HLA-B/LHFPL2/DOK3/ITPR2/B4GALT1/CD63/PTPRC/SERPINB6/CAV1/IQGAP2/STOM/BRI3/SLC18B1/FCGR2A/HLA-C/TLR2/TMC6/PHACTR2/IQGAP1/NFA…
	BP	GO:1903131	mononuclear cell differentiation	398	0.512144	1.77148	1.42e-08	1.41e-06	1.06e-06	4512	tags=44%, list=20%, signal=36%	FOXJ1/ANXA1/ITPKB/FZD7/FCGR2B/ZFP36L1/TREM2/DLL4/LEF1/FZD9/MMP14/RUNX3/HLA-DRA/TCIRG1/FGL2/TGFBR2/MT1G/TGFB1/CD74/ITGB8/SLAMF8/BCL3/SPN/IL15/PCK1/NHEJ1/CSF1/MFNG/B2M/IL18/HLA-DRB1/INPP5D/HLA-DOA/IL4R/BCL6/NFATC1/F2RL1/ITGB1/ZBTB7B/SLC4A2/AIRE/SPI1/SYK/FCER1G/RIPK3/TNFSF8/ZFP36L2/LYL1/FES/MAFB/TMEM176A/FZD8/LGALS9/PLCG2/SOX13/TMEM176B/GLI2/CEBPB/PNP/HLA-B/ADA/ZBTB16/CD86/TRAF3IP2/PPARG/CMTM7/IFI16…
	BP	GO:0051216	cartilage development	174	0.611954	1.9641	1.97e-08	1.89e-06	1.42e-06	3875	tags=43%, list=17%, signal=35%	OGN/TGFBI/TRPV4/CD44/CCN4/COL27A1/PRRX1/SCIN/COL1A1/CYTL1/MSX1/RUNX3/NFATC2/SLC26A2/PTH1R/TGFBR2/RFLNB/TGFB1/ITGB8/HYAL2/HYAL1/RARG/PBXIP1/BMPR1A/CNMD/FRZB/TSKU/MAF/ACVRL1/TGFBR1/EVC/NFIA/ZBTB16/CBS/BMP1/TRPS1/NFIB/LOXL2/SCX/SULF1/CHST11/BBS2/CCN2/ZNF219/BMP6/NOG/LTBP3/RUNX1/NPR2/TWSG1/FOSL2/CHSY1/MSX2/ADAMTS7/SOX9/CREB3L2/ZMPSTE24/WNT2B/SOX5/GDF5/SFRP2/SOX6/MATN3/EFEMP1/MEX3C/HOXC4/BMPR1B/WNT7A/…
	BP	GO:0001819	positive regulation of cytokine production	400	0.510356	1.76366	2.29e-08	2.14e-06	1.61e-06	3468	tags=36%, list=15%, signal=31%	CLEC5A/TRPV4/ANXA1/RBM47/LILRA2/FCGR2B/LTA/NFATC4/TREM2/HLA-DPA1/C3AR1/C5AR1/IKBKE/FGR/FLT4/SCIMP/ALOX15B/HLA-DPB1/NOD2/SPHK1/TGFB1/CD74/MAPKAPK2/TYROBP/BCL3/GPSM3/HYAL2/TLR5/SPN/IL15/B2M/IL18/CYBA/CD34/CASP8/CLU/IL4R/F2RL1/TRIM56/ZBTB7B/CLEC7A/AIRE/CD58/CARD8/CD84/SYK/FCER1G/TLR6/IL16/BMPR1A/RELA/PIK3CG/TRAF3IP3/IRAK3/LGALS9/PLCG2/CD14/PTAFR/SERPINF2/CCDC88B/LY96/P2RX7/RNF135/TLR1/CEBPB/PYCARD/C…
	BP	GO:0003007	heart morphogenesis	229	0.57382	1.89212	2.38e-08	2.19e-06	1.64e-06	3823	tags=41%, list=17%, signal=35%	FOLR1/APLNR/TBX1/TEAD2/DNAH11/FOXF1/DLL4/SMO/GJA1/PPP1R13L/ADAMTS1/FOXC1/TBX3/ELN/MSX1/YAP1/TGFBR3/FOXC2/EPHB4/EMP2/CLDN5/TGFBR2/TGFB1/NAGLU/TGFB2/TBX6/MYL3/HES1/BMPR1A/NOS3/KCNJ8/VANGL2/DSP/ACVRL1/TGFBR1/FGFRL1/DHRS3/EDNRA/TTN/PLXND1/GJA5/TBX19/FZD1/SMARCD3/ABCC9/HEG1/GNG5/NOTCH2/ASXL1/RYR1/HEYL/SIX1/PIM1/MYH7/ENG/ZFPM1/NOG/SMAD4/ARID2/PKP2/SOX17/EGLN1/NOTCH1/PTCH1/NIPBL/NRP2/MSX2/SOX9/FZD2/SMAD…
	BP	GO:0071560	cellular response to transforming growth factor beta stimulus	240	0.569399	1.88579	2.82e-08	2.57e-06	1.93e-06	3222	tags=36%, list=14%, signal=31%	FOLR1/NPNT/WFIKKN2/LTBP2/TGFB1I1/COL1A2/ZFP36L1/CD109/COL1A1/TGFBR3/DDR2/LATS2/LTBP1/CLDN5/TGFBR2/TGFB1/TGFB2/ITGB8/ITGB5/SMAD9/HYAL2/ITGA8/DAB2/NFATC1/PXN/SAP30L/BCL9L/BMPR1A/YES1/ZFP36L2/SINHCAF/LRRC32/ACVRL1/TGFBR1/SDCBP/FYN/NRROS/PRDM16/PPARG/IGF1R/HDAC1/PPARA/CAV1/ID1/FURIN/STAT3/ING2/SCX/CREBBP/WWOX/FMOD/AXIN1/CHST11/MAPK7/ENG/SFRP1/PEG10/PMEPA1/POSTN/FOS/CDH5/LTBP3/SMAD4/SKI/SAP30/LIMS1/TW…
	MF	GO:0019838	growth factor binding	125	0.651374	2.02144	2.92e-08	2.61e-06	1.95e-06	3889	tags=47%, list=17%, signal=39%	WFIKKN2/IL1R2/LTBP2/COL1A2/NGFR/FLT1/GHRHR/CD109/COL1A1/IGFBP5/TGFBR3/FLT4/HAP1/LTBP1/OSMR/TGFBR2/ITGB4/HYAL2/ITGA6/EPHA2/LRRC32/TSKU/ACVRL1/TGFBR1/IGFBP7/SDCBP/NRROS/FGFRL1/A2M/IL1R1/IGF1R/PDGFRB/IL10RA/FURIN/EGFR/RHBDF2/ENG/IGFBP3/CCN2/LTBP3/TWSG1/NRP2/LIFR/ITGAV/IGF2R/CSF1R/ACVR1/IL6ST/RHBDF1/SORT1/ACVR1C/IL6R/INSR/COL5A1/ERBB2/COL6A1/KL/FGFR1/TRIM16
	CC	GO:0043025	neuronal cell body	442	-0.406079	-1.64823	3.69e-08	3.25e-06	2.44e-06	3050	tags=30%, list=14%, signal=27%	CX3CL1/ZPR1/CHRNA4/DHX36/SMURF1/CACNA1A/FZD3/MAGOHB/CCN3/INPP5F/CACNA1B/SNCG/UBB/MOB4/KCNK2/RTN4RL1/NEGR1/P2RX6/NEURL1/SEZ6/PAFAH1B1/STMN2/MAPT/HSP90AB1/SLC12A5/ROGDI/BACE1/ATP13A2/NDN/EPHA4/SEMA4F/PDE1A/ATP1A3/RTN4RL2/ASS1/DBNL/GABRA2/THY1/KCNB1/UCHL1/GRIA1/SLC4A10/ASIC2/AMIGO1/ASTN1/KCNC2/PRKCZ/PMM1/TMEM266/RGS7BP/KATNB1/SMN2/MAP2/MAPK8IP2/PPP2R1A/SNCA/GABRA5/INHA/ATP2B2/NRXN1/PDE1B/SPTBN2/ENO2…
	BP	GO:0031349	positive regulation of defense response	411	0.499502	1.73461	3.82e-08	3.33e-06	2.49e-06	3721	tags=33%, list=16%, signal=28%	LTF/TRPV4/CCN4/RBM47/NUPR1/TAFA3/LILRA2/LTA/TRIM5/TREM2/NFKBIA/NEAT1/COLEC12/EMILIN2/EMILIN1/IKBKE/MMRN2/SCIMP/NOD2/OSMR/ERBIN/GPR4/TGFB1/NAGLU/MAPKAPK2/TYROBP/GPSM3/HYAL2/TLR5/SLC15A3/IL15/IL18/CYBA/VAMP8/F2RL1/IRAK2/TRIM56/HEXIM1/CLEC7A/CASP4/CARD8/ALOX5AP/SPI1/SYK/TLR6/IL16/RELA/NINJ1/KCNJ8/PIK3CG/TRAF3IP3/IRAK3/PLCG2/CD14/LY96/BIRC3/RNF135/TLR1/CEBPB/PYCARD/C3/CTSC/PLSCR1/GRN/NECTIN2/FYN/MYD8…
	CC	GO:0016323	basolateral plasma membrane	221	0.570894	1.8764	4.02e-08	3.46e-06	2.6e-06	2952	tags=30%, list=13%, signal=27%	FOLR1/SLC16A12/SLC4A11/CD44/CLDN7/SLC26A5/ANXA1/SLC6A12/SLC43A3/SLCO4A1/ANXA2/C5AR1/EZR/SLC5A3/AQP4/SLC7A7/NOD2/KCNQ1/PTH1R/KCNJ10/ERBIN/SLC2A9/KCNJ16/SLC6A9/ABCA1/SLCO2B1/MTTP/SLC4A2/ORAI1/EPPK1/ABCC3/SLC47A1/SLC7A1/DSP/TRPC4/SLC41A1/ADCY8/B4GALT1/ENPP1/ABCC6/SLC26A6/EGFR/AQP9/EPB41/WASF2/MARVELD2/IQGAP1/SLCO3A1/SLC38A3/CD81/SLC7A5/NEDD9/SLC2A1/SCRIB/ATP1B3/ATP6V0A4/ST14/SLC30A1/SLC29A2/AQP3/SLC…
	CC	GO:0015629	actin cytoskeleton	461	0.487982	1.70202	5.39e-08	4.49e-06	3.37e-06	3396	tags=32%, list=15%, signal=28%	TRPV4/MLPH/MYO3A/CCDC102A/ANXA1/PDLIM1/SMTN/HSPB7/AHNAK/FLT1/VASP/CAPG/SCIN/EZR/RHOQ/FGR/FAM107A/NEB/GAS2L3/HAP1/DDR2/TAGLN2/PALLD/LSP1/KPTN/CLDN5/RFLNB/BMF/PDLIM4/MTSS2/KLHL17/PSTPIP1/FBLIM1/CDC42EP4/PARVG/CGNL1/AFAP1L1/CAPN2/SWAP70/MYL3/CNN3/PXN/MYL12A/TRIP6/DPYSL3/LPP/ARHGEF5/YES1/SORBS1/TNS3/NEXN/FHDC1/MYO7A/PDLIM5/CALD1/FHL3/SVIL/SHROOM1/LLGL2/FCHSD1/MYO1C/ANLN/ADCY8/FYN/GSN/FHOD1/WDR1/DENND…
	BP	GO:0050673	epithelial cell proliferation	357	0.512991	1.75276	7.75e-08	6.19e-06	4.64e-06	3787	tags=36%, list=17%, signal=31%	APLNR/TBX1/COL8A1/NUPR1/GLI1/IGF2/FZD7/ZFP36L1/SPARC/NGFR/DLL4/SMO/FLT1/NEAT1/MMP14/C5AR1/CD109/UHRF1/IGFBP5/YAP1/MMRN2/TGFBR3/FLT4/RUNX3/ATOH8/NOD2/COL8A2/TGFB1/TGFB2/HYAL1/B2M/DAB2/RREB1/RPS6KA1/CD34/HES1/EPPK1/EGF/EPHA2/BMPR1A/CNMD/LAMC1/ACVRL1/TGFBR1/CEBPB/GATA2/FAP/PAX6/STAT5A/GRN/SP1/ESR1/PRKD2/HGF/PPARG/VEGFB/ANG/PGF/PLCG1/B4GALT1/NKX6-1/TNFAIP3/LAMA5/NR2F2/CAV1/NOTCH2/NFIB/EGFR/LOXL2/STAT…
	MF	GO:0001216	DNA-binding transcription activator activity	356	0.515887	1.76089	8.25e-08	6.52e-06	4.89e-06	3927	tags=40%, list=17%, signal=33%	FOXJ1/ETV4/TFAP2A/GLI1/MAFF/FOXF1/PRRX1/LEF1/ZIC1/FOXD1/FOXC1/TBX3/MSX1/KLF4/MEIS3P1/FOXC2/NFATC2/ELF1/TFAP2C/TFEC/MECOM/RFX2/FLI1/NOTCH4/VENTX/CSRNP1/RREB1/KLF15/RFX4/NFATC1/ZBTB7B/SALL2/VEZF1/SPI1/RELA/MAFB/TFDP2/GLIS3/CEBPD/MAF/FOXO1/CEBPB/GATA2/MITF/PAX6/ZNF600/PLSCR1/NFIA/SP1/ZBTB16/ESR1/TCF12/PRDM16/POU3F2/PPARG/TBX19/ELK4/CEBPA/NFIC/ETS1/PPARA/NOTCH2/ZNF143/NFIB/NFKB2/ZNF845/STAT3/SCX/FOXL…
	BP	GO:0016032	viral process	375	0.504334	1.72988	8.65e-08	6.59e-06	4.94e-06	3998	tags=33%, list=18%, signal=27%	LTF/ST6GALNAC2/CLEC5A/CXCR4/ITGA5/TRIM5/LEF1/SIGLEC1/SLC1A5/RCC1/IFITM2/NEDD4/CD74/ITGB5/HYAL2/ST6GALNAC3/HLA-DRB1/ANPEP/VAMP8/ITGB1/MDFIC/HEXIM1/TRIM38/EPHA2/IFITM3/LGALS9/APOBEC3D/SLC7A1/LAMP3/APOBEC3C/PLSCR1/NFIA/PTBP1/NECTIN2/MVB12A/PCSK5/SP1/TRIM8/CD86/GSN/IFIH1/IFI16/REST/MGAT1/DEK/HDAC1/PPARA/CAV1/FAM111A/STOM/FURIN/EGFR/LGALS1/TNIP1/TRIM22/PARP9/F11R/ATG16L2/ZC3H12A/DDX56/PC/GALNT1/LARP7/…
	CC	GO:0045178	basal part of cell	264	0.556713	1.85625	8.91e-08	6.64e-06	4.98e-06	3151	tags=31%, list=14%, signal=27%	FOLR1/SLC16A12/SLC4A11/CD44/CLDN7/SLC26A5/ANXA1/SLC6A12/SLC43A3/SLCO4A1/ANXA2/SLC1A5/C5AR1/EZR/SLC5A3/AQP4/SLC7A7/NOD2/KCNQ1/PTH1R/KCNJ10/ERBIN/ITGB4/SLC2A9/KCNJ16/SLC6A9/ABCA1/SLCO2B1/INPPL1/KCNE3/CD34/MTTP/HOMER3/SLC4A2/ORAI1/EPPK1/ABCC3/PRCP/SLC47A1/SLC7A1/DSP/TRPC4/FAP/SLC41A1/MYO1C/ADCY8/B4GALT1/ENPP1/ABCC6/SLC26A6/EGFR/AQP9/EPB41/WASF2/MARVELD2/IQGAP1/SLCO3A1/SLC38A3/CD81/SLC7A5/NEDD9/SLC2A…
	BP	GO:0042330	taxis	374	0.502971	1.7253	1.25e-07	8.87e-06	6.65e-06	3152	tags=27%, list=14%, signal=24%	S100A4/SERPIND1/ANGPT1/CXCR2/TRPV4/ANGPT2/CXCR4/FPR3/CXCL5/ANXA1/DUSP1/LGR6/TMEM102/TREM2/RAB13/ANO6/CMTM3/FLT1/LEF1/CXCR1/MMP2/C3AR1/C5AR1/LSP1/NOD2/SEMA3F/TGFB1/CD74/TGFB2/SLAMF8/GPSM3/PLAU/RARRES2/SPN/CSF1/ITGB2/SWAP70/SEMA3D/F2RL1/PLEC/GPNMB/ARHGEF5/SYK/PLAUR/FCER1G/EPHA2/IL16/NINJ1/FES/PIK3CG/LGALS9/VAV3/PTAFR/TNFAIP6/CCRL2/PRKD2/HSD3B7/HGF/CMTM7/VEGFB/PADI2/IL17RC/RAC2/PGF/ADGRE2/DOCK2/PDGF…
	MF	GO:0140375	immune receptor activity	111	0.666923	2.0466	1.26e-07	8.87e-06	6.65e-06	3188	tags=46%, list=14%, signal=40%	PRLR/IL5RA/CXCR2/CD44/CXCR4/FPR3/IL1R2/LILRA2/FCGR2B/HLA-DPA1/CXCR1/C3AR1/C5AR1/IL17RB/IFNLR1/HLA-DRA/OSMR/CD74/HLA-DRB1/HLA-DOA/IL4R/FCER1G/CCRL2/IL17RC/IL1R1/LILRA4/IL10RA/HLA-DQB1/FCGR2A/CTSH/CCR5/EPOR/LILRB1/ACKR3/CD4/FCGR3B/HLA-DQA1/LILRA1/IL10RB/IL20RA/IL27RA/LIFR/LEPR/CSF3R/GPR35/FCGR2C/IL17RA/IL17RD/LILRB2/IL6ST/IL7R
	BP	GO:0002366	leukocyte activation involved in immune response	236	0.557229	1.84367	1.29e-07	8.92e-06	6.69e-06	4020	tags=42%, list=18%, signal=34%	ANXA1/LILRA2/FCGR2B/TREM2/FOXF1/LEF1/FGR/HLA-DRA/FGL2/TGFB1/CD74/TYROBP/BCL3/SPN/PCK1/STXBP2/MFNG/IL18/ITGB2/HLA-DRB1/SWAP70/VAMP8/IL4R/BCL6/F2RL1/ZBTB7B/ITGAL/CD84/SPI1/SYK/FCER1G/FES/PIK3CG/HLA-DMB/LGALS9/PLCG2/PTAFR/GATA2/PYCARD/GRN/ADA/MYD88/CD86/RAC2/PTPN6/ADGRE2/LOXL3/DOCK2/ANXA3/CD180/PTPRC/NOTCH2/LAT2/STAT3/LGALS1/HAVCR2/ZC3H12A/UNG/MILR1/CD81/CLEC4E/ZFPM1/APBB1IP/LILRB1/SHLD2/DNASE1/NCKA…
	BP	GO:0050878	regulation of body fluid levels	303	0.539751	1.8299	1.28e-07	8.92e-06	6.69e-06	2943	tags=34%, list=13%, signal=30%	PRLR/WNK4/SERPIND1/APLNR/F5/TRPV4/MMRN1/F13A1/SCNN1G/HSD11B2/NFE2/TREML1/ANO6/ANXA2/ENTPD2/GHRHR/GJA1/ADRA2B/CLIC1/EMILIN2/EMILIN1/ADORA2A/AQP4/PAPSS2/AQP6/FBLN1/CSRP1/EMP2/P2RY2/FLI1/HYAL2/PLAU/GNA12/ZNF385A/CYBA/ANXA5/VAMP8/F2RL1/PEAR1/MYL12A/SERPING1/ZBTB7B/SYK/PLAUR/FCER1G/CD59/TMX1/NOS3/TLN1/F10/PIK3CG/PLCG2/VAV3/SERPINF2/FAP/PLSCR1/STAT5A/TBXA2R/OPRK1/DDR1/SOCS2/ADA/TRAF3IP2/GJA5/PTPN6/TFPI…
	BP	GO:0042773	ATP synthesis coupled electron transport	85	-0.641447	-2.16157	1.5e-07	9.96e-06	7.47e-06	5639	tags=56%, list=25%, signal=43%	NDUFV3/SDHAF2/SDHD/UQCRC1/NDUFAF1/NDUFB6/COX7A1/NDUFA2/NDUFA3/NDUFB3/CYC1/SDHC/ISCU/UQCRFS1P1/COX6C/NDUFS5/UQCRFS1/NDUFS4/COA6/COX7A2/NDUFS6/UQCRH/UQCRC2/COX8A/DGUOK/NDUFAB1/COX5B/NDUFA6/COX6B1/NDUFA10/NDUFS3/NDUFS1/NDUFV1/COX4I1/COX7A2L/CYCS/CHCHD2/GHITM/NDUFC2/DLD/COX15/SNCA/NDUFB8/NDUFA7/NDUFA5/NDUFB5/NDUFA9/MTCO2P12
	BP	GO:0042775	mitochondrial ATP synthesis coupled electron transport	85	-0.641447	-2.16157	1.5e-07	9.96e-06	7.47e-06	5639	tags=56%, list=25%, signal=43%	NDUFV3/SDHAF2/SDHD/UQCRC1/NDUFAF1/NDUFB6/COX7A1/NDUFA2/NDUFA3/NDUFB3/CYC1/SDHC/ISCU/UQCRFS1P1/COX6C/NDUFS5/UQCRFS1/NDUFS4/COA6/COX7A2/NDUFS6/UQCRH/UQCRC2/COX8A/DGUOK/NDUFAB1/COX5B/NDUFA6/COX6B1/NDUFA10/NDUFS3/NDUFS1/NDUFV1/COX4I1/COX7A2L/CYCS/CHCHD2/GHITM/NDUFC2/DLD/COX15/SNCA/NDUFB8/NDUFA7/NDUFA5/NDUFB5/NDUFA9/MTCO2P12
	BP	GO:0001503	ossification	371	0.505882	1.73132	1.72e-07	1.11e-05	8.32e-06	3883	tags=39%, list=17%, signal=33%	LTF/NPNT/CLEC5A/CCN4/TFAP2A/ID3/NOTUM/GLI1/IGF2/WWTR1/COL1A2/TNC/ANO6/SMO/LEF1/MMP2/FZD9/GJA1/MMP14/FOXC1/VCAN/CLIC1/COL1A1/FGR/IGFBP5/YAP1/RUNX3/DDR2/FOXC2/TCIRG1/SLC26A2/RANBP3L/PTH1R/LRP5/RFLNB/SRGN/ID4/CSF1/SPP1/INPPL1/EPHA2/BMPR1A/CEBPD/P2RX7/PLXNB1/GLI2/CEBPB/TNFAIP6/ZHX3/LRP4/TMEM119/ZBTB16/TMEM38B/DHRS3/HGF/PPARG/REST/FZD1/CBS/ZBTB40/SIRT7/RXRA/FBXO5/CEBPA/TOB1/BMP1/ENPP1/SYNCRIP/RYR1/EGF…
	CC	GO:0005911	cell-cell junction	453	0.481776	1.68082	1.9e-07	1.19e-05	8.89e-06	3133	tags=30%, list=14%, signal=26%	WNK4/TRPV4/CLDN7/ANXA1/ITGA5/PDLIM1/HMCN1/AHNAK/C1QTNF5/NGFR/RAB13/ANXA2/VASP/GJA1/PECAM1/EZR/ESAM/YAP1/CRB2/ALOX15B/GJA4/STARD10/SYNM/LCP2/CLDN5/PERP/NIBAN2/PDLIM4/CLDN23/CLDN15/ABCC2/CDH26/CDC42EP4/CGNL1/PRKCH/YBX3/CNN3/PXN/ITGB1/PARD3B/EPPK1/ADCYAP1R1/ITGA6/PARD3/EPHA2/KIRREL1/LSR/TLN1/SORBS1/S100A11/NEXN/VANGL2/DSP/P2RX7/TJP2/GJC1/PLEKHA7/TRPC4/PKP1/LAMA1/TGFBR1/PDLIM5/CSK/NECTIN2/SHROOM1/SDC…
	BP	GO:0030856	regulation of epithelial cell differentiation	134	0.624725	1.94949	2.34e-07	1.39e-05	1.04e-05	2851	tags=34%, list=13%, signal=30%	PRLR/FOXJ1/ETV4/S1PR3/WWTR1/MAFF/ZFP36L1/APOLD1/SMO/LEF1/FOXC1/TBX3/CD109/MSX1/YAP1/ALOX15B/ATOH8/CLDN5/NOTCH4/PLAAT4/PRKCH/HES1/VEZF1/ASCL1/FRZB/ACVRL1/CEBPB/PAX6/BTG1/IKBKB/NKX6-1/SERPINE1/CAV1/TNFRSF1A/KEAP1/F11R/KLF7/CDH5/BMP6/NOTCH1/AQP3/PTCH1/CDKN2B/MSX2/SOX9
	MF	GO:0005178	integrin binding	140	0.62493	1.95413	2.26e-07	1.39e-05	1.04e-05	3396	tags=44%, list=15%, signal=37%	ECM2/NPNT/GFAP/TGFBI/CCN4/ITGA10/S1PR3/ITGA5/IGF2/TNC/MMP14/EMILIN1/FBLN1/EMP2/LAMB2/ITGB4/ITGB8/ICAM2/ITGB5/ITGA8/CDH26/ITGB2/SPP1/ITGB1/GPNMB/ITGAL/ITGA6/SYK/ITGAX/TLN1/FAP/CD151/TSPAN4/TNXB/LAMA5/JAM2/FN1/MYH9/UTRN/EGFR/ITGBL1/F11R/CD81/ITGA11/ITGA1/CCN2/ITGA7/PTPRZ1/LCP1/FERMT3/FBLN5/ITGAV/CIB2/VWF/CD177/SEMA7A/SFRP2/THBS4/VCAM1/ITGAE/ACTN4
	BP	GO:0045088	regulation of innate immune response	368	0.505365	1.72954	2.42e-07	1.43e-05	1.07e-05	4460	tags=37%, list=20%, signal=30%	LTF/RBM47/LILRA2/FCGR2B/TRIM5/TREM2/NFKBIA/COLEC12/IKBKE/FGR/SCIMP/NOD2/ERBIN/TGFB1/NAGLU/MAPKAPK2/TYROBP/SLAMF8/TLR5/SLC15A3/CYBA/CASP8/F2RL1/IRAK2/SERPING1/TRIM56/HEXIM1/CLEC7A/CARD8/SPI1/SYK/TLR6/RELA/NINJ1/KCNJ8/TRAF3IP3/IRAK3/LGALS9/PLCG2/CD14/LY96/BIRC3/RNF135/TLR1/PYCARD/PLSCR1/GRN/NECTIN2/HLA-B/FYN/MYD88/A2M/ESR1/IKBKB/IFIH1/PPARG/IFI16/TIFA/PTPN6/LILRA4/HLA-A/TNFAIP3/MICA/CAV1/CFH/TNIP1/…
	BP	GO:0032637	interleukin-8 production	69	0.717083	2.06434	2.71e-07	1.58e-05	1.18e-05	3221	tags=48%, list=14%, signal=41%	ANXA1/LILRA2/SSC5D/KLF4/NOD2/CD33/CD74/BCL3/HYAL2/TLR5/F2RL1/CLEC7A/CD58/SYK/TLR6/RELA/LGALS9/CD14/TLR1/PYCARD/MYD88/PRKD2/PTPRC/SERPINE1/STAT3/TLR2/MAPKBP1/TLR4/MAVS/PTPN22/FADD/OTUD7B/RIGI
	CC	GO:0008021	synaptic vesicle	195	-0.504738	-1.91175	2.73e-07	1.58e-05	1.18e-05	2814	tags=39%, list=12%, signal=34%	TOR1A/ZNRF1/BORCS5/LAMP5/DNAJC5/ATP6V1G1/ROGDI/BACE1/ATP6V0D1/SLC32A1/DLG4/DNM1L/TRAPPC4/SCAMP5/ATP8A1/GABRA2/GRIA1/RAB3C/ATP6V1B2/BTBD8/SYT7/COPS4/ATP6V1D/DMXL2/SNCA/ABCC8/BRSK1/SLC4A8/ATP6V0C/BSN/APP/PTPRN2/RAB40C/ATP6V1H/GAD2/KIRREL3/SYT11/SYT1/DGKI/SEPTIN4/ATP2B1/GRIN2A/SYN2/PRRT1/PPFIA2/VAMP2/SNAP25/ATP6V1E1/RAB27B/SYNGR1/SV2A/SEPTIN5/ATP6V0A1/UNC13A/SYT12/SYNGR3/SLC17A7/ATP6V0E2/UNC13C/PRRT…
	BP	GO:1902105	regulation of leukocyte differentiation	275	0.52762	1.77041	3.21e-07	1.82e-05	1.36e-05	4103	tags=41%, list=18%, signal=34%	LTF/FOXJ1/ANXA1/ITPKB/FCGR2B/ZFP36L1/TREM2/LEF1/MMP14/RUNX3/HLA-DRA/FGL2/TGFBR2/TGFB1/CD74/TYROBP/SLAMF8/IL15/PCK1/CSF1/IL18/HLA-DRB1/HCLS1/INPP5D/HLA-DOA/CASP8/IL4R/BCL6/ZBTB7B/SLC4A2/SPI1/SYK/TNFRSF11B/ZFP36L2/TAL1/FES/MAFB/TMEM176A/LGALS9/SOX13/TMEM176B/GLI2/CEBPB/GATA2/MITF/TNFAIP6/PNP/HLA-B/ADA/ZBTB16/CD86/C1QC/PTPN6/SMARCD3/LOXL3/ZBTB1/PTPRC/CARD11/NOTCH2/ZC3H12A/TOB2/SFRP1/IRF7/ZFPM1/LILRB…
	BP	GO:0007178	transmembrane receptor protein serine/threonine kinase signaling pathway	320	0.509511	1.73365	3.54e-07	1.99e-05	1.49e-05	3222	tags=31%, list=14%, signal=27%	FOLR1/NPNT/WFIKKN2/LTBP2/WWTR1/TGFB1I1/COL1A2/LEF1/FOXD1/EMILIN1/CD109/MSX1/TGFBR3/CRB2/RBPMS/LATS2/ATOH8/LTBP1/CLDN5/TGFBR2/TGFB1/TGFB2/ITGB8/ITGB5/SMAD9/ITGA8/GDF11/RBPMS2/DAB2/ZNF423/INHBB/PXN/SAP30L/HES1/BCL9L/BMPR1A/RGMA/SINHCAF/LRRC32/ACVRL1/TGFBR1/TNFAIP6/NFIA/SDCBP/NRROS/PRDM16/PPARG/FZD1/FSTL1/TOB1/HDAC1/PPARA/ID1/NOTCH2/FURIN/STAT3/ING2/SCX/CREBBP/FMOD/SULF1/AXIN1/CHST11/ENG/SFRP1/TGIF2…
	BP	GO:0033627	cell adhesion mediated by integrin	83	0.694113	2.06347	3.64e-07	2.02e-05	1.51e-05	2534	tags=39%, list=11%, signal=34%	NPNT/ITGA10/MMRN1/ITGA5/MUC1/EMILIN2/EMILIN1/FOXC2/ITGB4/TGFB2/ITGB8/ITGB5/PLAU/ITGA8/ITGB2/SWAP70/ITGB1/ITGAL/ITGA6/SYK/EPHA2/ITGAX/PIK3CG/ADA/PTPN6/SERPINE1/ITGBL1/ITGA11/ITGA1/NCKAP1L/ITGA7/FERMT3
	BP	GO:0003158	endothelium development	120	0.650885	2.01596	3.61e-07	2.02e-05	1.51e-05	3975	tags=51%, list=18%, signal=42%	CXCR4/S1PR3/COL27A1/APOLD1/DLL4/PECAM1/EZR/GJA4/FOXC2/ATOH8/CLDN5/NAGLU/NOTCH4/CD34/F2RL1/VEZF1/ITGAX/TJP2/ACVRL1/BTG1/COL18A1/MYD88/PRKD2/EDNRA/IKBKB/GJA5/FZD1/FSTL1/NR2F2/HEG1/ARHGEF26/TNFRSF1A/RAPGEF3/F11R/MARVELD2/RAP1A/CDH5/HPSE/BMP6/KDM6B/RAPGEF1/SMAD4/TIE1/RAP1B/SOX17/NOTCH1/SLC40A1/GPX1/FZD2/DLL1/ACVR1/ROCK1/S1PR1/EDNRB/SOX18/ROBO4/TJP1/JAG1/RDX/STARD13/STC1
	CC	GO:0098636	protein complex involved in cell adhesion	51	0.780371	2.14342	3.72e-07	2.02e-05	1.51e-05	2435	tags=61%, list=11%, signal=54%	ITGA10/MMRN1/ITGA5/TNC/EMILIN2/EMILIN1/MMRN2/LAMB2/ITGB4/ITGB8/ITGB5/PLAU/ITGA8/ITGB2/LAMA2/ITGB1/ITGAL/ITGA6/PLAUR/ITGAX/IZUMO1/LAMC1/LAMA1/TNXB/JAM2/LGALS1/ITGBL1/NID1/ITGA11/ITGA1/ITGA7
	MF	GO:0003779	actin binding	381	0.491842	1.69115	3.72e-07	2.02e-05	1.51e-05	2769	tags=28%, list=12%, signal=25%	S100A4/TRPV4/MLPH/MYO3A/CXCR4/PDLIM1/SMTN/VASP/CAPG/SCIN/EZR/FXYD5/FAM107A/NEB/GAS2L3/TAGLN2/PALLD/LSP1/NOD2/KPTN/PDLIM4/MTSS2/KLHL17/MYBPC1/PSTPIP1/ANTXR1/PARVG/HCLS1/SYNE2/INPPL1/MYL3/CNN3/ITGB1/PLEC/ABI3/TNS1/SNTB1/NOS3/PPP1R18/TLN1/SORBS1/NEXN/EPS8/FHDC1/ENAH/MYO7A/PDLIM5/ITPRID2/GMFG/CALD1/FHL3/SVIL/CLMN/SHROOM1/MYO1C/ANLN/ADCY8/GSN/TTN/FHOD1/WDR1/NEBL/ANG/ARPC1B/ADD3/PLEKHH2/COTL1/TPM2/MICA…
	BP	GO:0090130	tissue migration	285	0.517508	1.73984	4.34e-07	2.32e-05	1.74e-05	3975	tags=38%, list=18%, signal=32%	ANGPT1/ANGPT2/ANXA1/KANK2/FOXF1/SPARC/RAB13/DLL4/DCN/MMRN2/TGFBR3/PKN3/KLF4/FLT4/FOXC2/ATOH8/EPHB4/EMP2/CARD10/TGFBR2/TGFB1/TGFB2/HYAL1/RREB1/PXN/ITGB1/RRAS/EPPK1/EGF/EPHA2/NOS3/SASH1/PRCP/PIK3CG/PLCG2/ACVRL1/TGFBR1/GATA2/FAP/STAT5A/GRN/TBXA2R/SP1/ANLN/PRKD2/RHOJ/PPARG/PLXND1/PLCG1/ANXA3/FSTL1/NR2F2/PTP4A3/ETS1/ID1/MYH9/HSPB1/NANOS1/LOXL2/SP100/VSTM4/ZC3H12A/DOCK1/CTSH/DOCK5/RIN2/CLN3/NFE2L2/RGCC…
	BP	GO:0052547	regulation of peptidase activity	244	0.541977	1.79607	5.21e-07	2.75e-05	2.06e-05	4654	tags=41%, list=21%, signal=33%	LTF/SERPINA5/SERPIND1/CD44/SERPINA3/SERPINI2/NGFR/A2ML1/GPER1/PMAIP1/KLF4/CRB2/PERP/RPS6KA1/TIMP3/CASP8/SERPING1/CLEC7A/CARD8/SYK/PLAUR/LGALS9/SERPINF2/BIRC3/LAMP3/RCN3/PYCARD/GRN/FYN/ST20/GSN/PPARG/IFI16/REST/SERPINE1/HDAC1/SERPINB6/CAV1/LAPTM5/FURIN/STAT3/FOXL2/SERPINB1/CTSH/PIDD1/PSMB8/SOX7/RPS27L/MYC/NKX3-1/RAF1/BCL2L12/SOX2/PSME1/HIP1/SENP1/GPX1/CAST/CTSD/SERPINA1/PSMB9/GAS6/LRP1/FAS/CLDN4/S…
	BP	GO:0032102	negative regulation of response to external stimulus	350	0.501086	1.70891	5.81e-07	3e-05	2.25e-05	2843	tags=28%, list=13%, signal=25%	LTF/ANGPT2/MMRN1/DUSP1/TAFA3/LILRA2/FCGR2B/TREM2/FOXF1/ANXA2/GPER1/ACP5/ADORA2A/CD109/FGR/KLF4/NOD2/FGL2/SEMA3F/TGFB1/SLAMF8/PLAU/SPN/HLA-DRB1/SEMA3D/SPP1/SERPING1/EPPK1/CARD8/TRIM38/SYK/PLAUR/TMX1/NOS3/YES1/TNFRSF1B/IER3/IRAK3/SPX/RGMA/LGALS9/SERPINF2/ARG2/TNFAIP8L2/TNFAIP6/FAP/GRN/HLA-B/ADA/FYN/A2M/SIGIRR/HGF/PPARG/IFI16/PADI2/PLCG1/PTPN6/TFPI/HLA-A/TNFAIP3/MICA/TRIM65/PROS1/PTPRC/SERPINE1/PPAR…
	BP	GO:0044409	symbiont entry into host	139	0.601784	1.88832	8.92e-07	4.4e-05	3.3e-05	3998	tags=40%, list=18%, signal=33%	CLEC5A/CXCR4/ITGA5/TRIM5/SIGLEC1/SLC1A5/IFITM2/CD74/ITGB5/HYAL2/HLA-DRB1/ANPEP/VAMP8/ITGB1/TRIM38/EPHA2/IFITM3/LGALS9/SLC7A1/PLSCR1/NECTIN2/TRIM8/CD86/GSN/CAV1/FURIN/EGFR/LGALS1/TRIM22/F11R/CD209/CD81/CCR5/DYNLT1/IFITM1/CIITA/CD4/SELPLG/TRIM21/NPC1/ITGAV/GAS6/CBL/SLC3A2/CDHR3/LDLR/AXL/TRIM34/LAMP1/TRIM25/INSR/DAG1/WWP1/CR1/SCARB1/WWP2
	BP	GO:0050900	leukocyte migration	322	0.497557	1.69401	9.85e-07	4.77e-05	3.58e-05	4336	tags=40%, list=19%, signal=33%	FOXJ1/CXCR2/TRPV4/CXCR4/CXCL5/ANXA1/DUSP1/TMEM102/TREM2/ANO6/FLT1/CXCR1/MMP2/C3AR1/MMP14/C5AR1/PECAM1/EMILIN1/NOD2/EMP2/CD74/TGFB2/SLAMF8/GPSM3/RARRES2/SPN/CSF1/ITGB2/SWAP70/CD34/F2RL1/ITGB1/PLEC/ARHGEF5/ITGAL/AIRE/ITGA6/SYK/FCER1G/RIPK3/IL16/YES1/NINJ1/PIK3CG/EPS8/LYVE1/LGALS9/VAV3/PTAFR/TNFAIP6/PYCARD/ADA/FYN/MYD88/HSD3B7/VEGFB/WDR1/PADI2/IL17RC/IL1R1/RAC2/PGF/B4GALT1/ADGRE2/SERPINE1/JAM2/MYH9/…
	CC	GO:0070469	respirasome	89	-0.613145	-2.06655	1.04e-06	4.98e-05	3.74e-05	5825	tags=57%, list=26%, signal=43%	SDHA/DMAC2/NDUFA11/NDUFV3/SDHD/UQCRC1/NDUFAF1/NDUFB6/COX7A1/NDUFA2/NDUFA3/NDUFB3/CYC1/SDHC/UQCRFS1P1/NDUFA13/COX6C/NDUFS5/UQCRFS1/NDUFS4/COA6/COX7A2/NDUFS6/UQCRH/UQCRC2/COX8A/NDUFAB1/COX5B/NDUFA6/COX6B1/NDUFA10/NDUFS3/NDUFS1/UQCC4/NDUFV1/COX4I1/COX7A2L/CYCS/TTC19/NDUFC2/NNT/COX15/DMAC1/FOXRED1/NDUFB8/NDUFA7/NDUFA5/NDUFB5/HIGD1A/NDUFA9/MTCO2P12
	BP	GO:0060485	mesenchyme development	272	0.519388	1.73594	1.05e-06	4.99e-05	3.74e-05	3335	tags=30%, list=15%, signal=26%	FOLR1/S100A4/APLNR/TBX1/TEAD2/WWTR1/TGFB1I1/ZFP36L1/FOXF1/SMO/LEF1/FOXD1/FOXC1/TBX3/COL1A1/MSX1/YAP1/TGFBR3/CRB2/FOXC2/EMP2/RANBP3L/SEMA3F/TGFBR2/RFLNB/TGFB1/TGFB2/NOTCH4/DAB2/SEMA3D/HES1/BNC2/BCL9L/BMPR1A/NOS3/FRZB/ACVRL1/TGFBR1/PAX6/SDCBP/EDNRA/RADIL/HGF/TNXB/LOXL3/LAMA5/FN1/LOXL2/SCX/HEYL/AKNA/SIX1/ENG/SFRP1/MYC/RGCC/NOG/CORO1C/SMAD4/TASOR/NOTCH1/ELL3/NRP2/DLG5/MSX2/WNT4/SOX9/BCL2/LRG1/SMAD2/T…
	CC	GO:0098803	respiratory chain complex	78	-0.631269	-2.09359	1.19e-06	5.63e-05	4.22e-05	5825	tags=58%, list=26%, signal=43%	SDHA/DMAC2/NDUFA11/NDUFV3/SDHD/UQCRC1/NDUFAF1/NDUFB6/COX7A1/NDUFA2/NDUFA3/NDUFB3/CYC1/SDHC/UQCRFS1P1/NDUFA13/COX6C/NDUFS5/UQCRFS1/NDUFS4/COA6/COX7A2/NDUFS6/UQCRH/UQCRC2/COX8A/NDUFAB1/COX5B/NDUFA6/COX6B1/NDUFA10/NDUFS3/NDUFS1/NDUFV1/COX4I1/COX7A2L/NDUFC2/DMAC1/FOXRED1/NDUFB8/NDUFA7/NDUFA5/NDUFB5/NDUFA9/MTCO2P12
	BP	GO:0018212	peptidyl-tyrosine modification	224	0.541718	1.78261	1.21e-06	5.69e-05	4.27e-05	4257	tags=38%, list=19%, signal=31%	PRLR/ANGPT1/CD44/ITGA5/TMEM102/TREM2/FLT1/PECAM1/FGR/FLT4/DDR2/NOD2/TGFB1/CD74/HYAL2/IL15/CTF1/IL18/ITGB2/CNTF/HCLS1/HES1/SYK/EGF/YES1/FES/PLCG2/BANK1/DDR1/LRP4/FYN/HGF/PTPN6/IGF1R/EHD4/PTPRC/PDGFRB/GPRC5B/CAV1/ZNF592/TNFRSF1A/EGFR/PARP9/TPST2/CASS4/SFRP1/SOCS4/NEDD9/BMP6/CBLB/CLK1/CD4/PARP14/PDGFC/UNC119/BST1/CBL/ABL2/SAMSN1/CSF1R/CCL5/ZGPAT/DUSP22/ACVR1/IL6ST/SFRP2/THBS4/EFEMP1/IL6R/RICTOR/INSR…
	BP	GO:0001906	cell killing	148	0.607545	1.91357	1.28e-06	5.96e-05	4.47e-05	3654	tags=40%, list=16%, signal=34%	LTF/C7/C6/FCGR2B/HLA-DRA/EMP2/TGFB1/TYROBP/STXBP2/B2M/IL18/HLA-DRB1/F2RL1/CLEC7A/SPI1/SYK/CD59/RIPK3/NINJ1/LGALS9/P2RX7/GBP3/C3/CTSC/NECTIN2/HLA-B/MYD88/PTPN6/HLA-A/MICA/GNLY/PTPRC/CFH/KIF5B/FCGR2A/HLA-C/HAVCR2/CTSH/HLA-E/LILRB1/DNASE1/PRF1/NCKAP1L/FCGR3B/H2BC11/HLA-F/GBP2/PRDX1/ATN1/FCGR2C/HFE/FADD/IL7R/PIK3R6/CEBPG/STAT5B/LAMP1/PLEKHM2/IL12RB1
	BP	GO:0050817	coagulation	192	0.563309	1.82343	1.3e-06	5.99e-05	4.49e-05	2943	tags=33%, list=13%, signal=29%	SERPIND1/F5/MMRN1/F13A1/TREML1/ANO6/ANXA2/ENTPD2/ADRA2B/CLIC1/EMILIN2/EMILIN1/ADORA2A/PAPSS2/FBLN1/CSRP1/PLAU/GNA12/ANXA5/F2RL1/PEAR1/MYL12A/SERPING1/SYK/PLAUR/FCER1G/CD59/TMX1/NOS3/TLN1/F10/PIK3CG/PLCG2/VAV3/SERPINF2/FAP/PLSCR1/TBXA2R/PTPN6/TFPI/PROS1/GNA13/AK3/SERPINE1/CAV1/MYH9/HSPB1/DGKG/ADRA2C/F11R/PRKG1/NFE2L2/HPSE/SLC7A11/DGKD/TLR4/FERMT3/FZD6/C1QTNF1/SERPINA1/GAS6/PLEK/MYL9/VWF
	BP	GO:0042742	defense response to bacterium	195	0.556701	1.80557	1.33e-06	6.11e-05	4.58e-05	2657	tags=33%, list=12%, signal=29%	LTF/HP/LTA/TREM2/STAB1/ACP5/C5AR1/COLEC12/EMILIN2/LEAP2/EMILIN1/FGR/SSC5D/MMRN2/RNASE6/NOD2/SLAMF8/BCL3/RARRES2/SPN/IL18/CYBA/F2RL1/CASP4/SYK/FCER1G/TLR6/EPHA2/TNFSF8/ARG2/P2RX7/GBP3/CEBPB/PYCARD/GRN/TAB2/MYD88/LYG1/ANG/HLA-A/ANXA3/MICA/GNLY/SERPINE1/NOTCH2/TNFRSF1A/GSDMD/TLR2/HAVCR2/NFKB1/CLEC4E/HLA-E/TFEB/RNF213/H2BC21/CASP7/MAPKBP1/SLC11A1/CD4/H2BC11/TLR4/SLC30A1/MAVS/GBP2
	MF	GO:0038024	cargo receptor activity	69	0.697912	2.00915	1.37e-06	6.21e-05	4.65e-05	3143	tags=41%, list=14%, signal=35%	FOLR1/CD163/MSR1/STAB1/COLEC12/SSC5D/AMN/APOBR/ABCA1/ITGB2/DAB2/SCARA3/LRP10/LYVE1/ABCA7/ENPP1/SCARF2/MEGF10/TMED10/ACKR3/CXCL16/TMED5/SDC1/MARCO/LRP1/TMED1/LDLR/CD320
	BP	GO:0007596	blood coagulation	190	0.563567	1.82057	1.39e-06	6.23e-05	4.67e-05	2943	tags=34%, list=13%, signal=30%	SERPIND1/F5/MMRN1/F13A1/TREML1/ANO6/ANXA2/ENTPD2/ADRA2B/CLIC1/EMILIN2/EMILIN1/ADORA2A/PAPSS2/FBLN1/CSRP1/PLAU/GNA12/ANXA5/F2RL1/PEAR1/MYL12A/SERPING1/SYK/PLAUR/FCER1G/CD59/TMX1/NOS3/TLN1/F10/PIK3CG/PLCG2/VAV3/SERPINF2/FAP/PLSCR1/TBXA2R/PTPN6/TFPI/PROS1/GNA13/AK3/SERPINE1/CAV1/MYH9/HSPB1/DGKG/ADRA2C/F11R/PRKG1/NFE2L2/HPSE/SLC7A11/DGKD/TLR4/FERMT3/FZD6/C1QTNF1/SERPINA1/GAS6/PLEK/MYL9/VWF
	CC	GO:0060205	cytoplasmic vesicle lumen	282	0.508311	1.70754	1.39e-06	6.23e-05	4.67e-05	2995	tags=29%, list=13%, signal=26%	TTR/LTF/F5/SERPINA3/MMRN1/F13A1/HP/IGF2/SPARC/ANXA2/FGR/CDA/TGFB1/TGFB2/ARHGAP45/RARRES2/SRGN/VAT1/NPC2/B2M/ARHGAP9/TIMP3/CLU/SERPING1/TOR4A/SELENOP/EGF/CTSZ/S100A11/PYGL/SERPINF2/PYCARD/C3/CTSC/GMFG/GRN/PNP/SDCBP/ADA/A2M/GSN/HGF/VEGFB/OSCAR/PADI2/PTPN6/COTL1/DOCK2/PROS1/SERPINE1/STK11IP/FN1/ISLR/DERA/GYG1/PRDX6/HEBP2/PGM2/SERPINB1/GSDMD/IMPDH1/CYFIP1/GHDC/GALNS/CTSH/NFKB1/DYNLT1/DNAJC3/HPSE/VEGF…
	CC	GO:0005667	transcription regulator complex	431	0.462928	1.60934	1.45e-06	6.43e-05	4.82e-05	4473	tags=37%, list=20%, signal=30%	TEAD2/PDLIM1/WWTR1/MAFF/S100A10/NFATC4/NFE2/TBX15/FOXF1/CDK2AP1/ANXA2/LEF1/TBX18/MSX1/YAP1/KLF4/RUNX3/NFATC2/SMAD9/HYAL2/HCLS1/TCF7L1/NFATC1/RARG/BCL9L/PBXIP1/SPI1/RELA/TAL1/MAFB/TFDP2/CEBPD/ASCL1/MAF/CEBPB/GATA2/LMO2/STAT5A/ZFHX3/SP1/TEAD3/ZBTB16/ESR1/TCF12/PRDM16/POU3F2/PPARG/REST/RBL1/TRRAP/RXRA/CEBPA/HDAC1/TLE2/ATF7/CDK2AP2/STAT3/ING2/SCX/MXI1/IVNS1ABP/E2F4/CDK2/CREBBP/WWOX/TCF3/TEAD4/NCOA1/S…
	BP	GO:0050777	negative regulation of immune response	158	0.589204	1.88032	1.55e-06	6.77e-05	5.08e-05	3188	tags=35%, list=14%, signal=31%	FOXJ1/ANXA1/FCGR2B/TREM2/FGR/NOD2/FGL2/TGFB1/SLAMF8/SPN/HLA-DRB1/INPP5D/IL4R/BCL6/SERPING1/ZBTB7B/SPI1/SYK/CD59/YES1/IRAK3/LGALS9/ARG2/GRN/HLA-B/FYN/A2M/PPARG/IFI16/PLCG1/PTPN6/LOXL3/HLA-A/TNFAIP3/MICA/PTPRC/FURIN/HAVCR2/ZC3H12A/NLRC3/RHBDF2/SAMHD1/HLA-E/LILRB1/NCKAP1L/PARP14/TRIM21/STAT6/HLA-F/MAVS/GPX1/IL27RA/SAMSN1/DUSP22/HFE/IL7R
	BP	GO:0141091	transforming growth factor beta receptor superfamily signaling pathway	300	0.508448	1.71929	1.62e-06	7.06e-05	5.29e-05	4716	tags=42%, list=21%, signal=34%	FOLR1/NPNT/WFIKKN2/LTBP2/TGFB1I1/COL1A2/LEF1/FOXD1/CD109/MSX1/TGFBR3/CRB2/LATS2/LTBP1/CLDN5/TGFBR2/TGFB1/TGFB2/ITGB8/ITGB5/SMAD9/ITGA8/RBPMS2/DAB2/ZNF423/INHBB/PXN/SAP30L/HES1/BCL9L/BMPR1A/RGMA/SINHCAF/LRRC32/ACVRL1/TGFBR1/TNFAIP6/NFIA/SDCBP/NRROS/PRDM16/PPARG/FZD1/FSTL1/TOB1/HDAC1/PPARA/ID1/NOTCH2/FURIN/STAT3/ING2/SCX/CREBBP/FMOD/SULF1/AXIN1/CHST11/ENG/SFRP1/TGIF2/PEG10/PMEPA1/FOS/CDH5/BMP6/NOG/…
	BP	GO:0048732	gland development	364	0.484589	1.65588	1.74e-06	7.55e-05	5.66e-05	3948	tags=40%, list=18%, signal=33%	SERPINA5/PRLR/TBX1/GLI1/IGF2/FOXF1/TNC/SMO/LEF1/GHRHR/MMP2/TSPO/GJA1/FOXC1/TBX3/MSX1/IGFBP5/TGFBR3/ALOX15B/TGFBR2/LRP5/TGFB1/NAGLU/TGFB2/WLS/NOTCH4/PCK1/ID4/CSF1/RREB1/RPS6KA1/INHBB/ZBTB7B/HES1/TGM2/ORAI1/AIRE/RARG/RIPK3/EGF/EPHA2/BMPR1A/RELA/UPB1/LSR/MAFB/ASCL1/FRZB/LAMA1/TGFBR1/SALL1/GLI2/CEBPB/GATA2/BCL2L11/PAX6/STAT5A/DDR1/SOCS2/ADA/ESR1/EDNRA/MPST/POU3F2/HGF/PLXND1/TBX19/TNFAIP3/CEBPA/LAMA5/…
	BP	GO:0051090	regulation of DNA-binding transcription factor activity	312	0.502817	1.70643	1.8e-06	7.72e-05	5.79e-05	4591	tags=40%, list=20%, signal=32%	LTF/FOXJ1/ID3/NUPR1/TRIM5/NFKBIA/IKBKE/KLF4/DDR2/NWD1/ADORA3/NOD2/ERBIN/SPHK1/SIK1/TBX6/BCL3/IL18/PRKCH/CLU/IRAK2/CLEC7A/HES1/ARHGEF5/CARD8/SPI1/TRIM38/SYK/TLR6/RIPK3/RELA/IRAK3/LGALS9/PLCG2/ZIC2/PYCARD/TRIM8/ADCY8/MYD88/ESR1/SIGIRR/LPAR5/PRKD2/IKBKB/PPARG/FZD1/NKX6-1/ANXA3/TNFAIP3/ENPP1/ID1/RPS6KA5/CARD11/STAT3/TRIM22/TCF3/KEAP1/TLR2/HAVCR2/SP100/HEYL/ZC3H12A/PIDD1/NLRC3/PIM1/STK36/SLCO3A1/SGK1/…
	MF	GO:0005518	collagen binding	62	0.716412	2.02377	1.79e-06	7.72e-05	5.79e-05	2943	tags=44%, list=13%, signal=38%	ECM2/AEBP1/TGFBI/CD44/ITGA10/SPARC/PCOLCE/PODN/COL6A2/DDR2/CRTAP/ANTXR1/ITGB1/DDR1/TNXB/FN1/ADGRG1/NID1/ITGA11/LUM/ITGA1/HSPG2/SMAD4/COL5A3/COL14A1/C1QTNF1/VWF
	BP	GO:0043068	positive regulation of programmed cell death	479	0.463568	1.61954	1.82e-06	7.77e-05	5.82e-05	4465	tags=35%, list=20%, signal=29%	CXCR2/TFAP2A/ID3/NUPR1/TNFRSF10A/LTA/NFATC4/NGFR/ANO6/GPER1/MMP2/TSPO/FZD9/SCIN/EMILIN2/EMILIN1/ADORA2A/MSX1/PMAIP1/CIDEB/LATS2/TNFRSF12A/SIK1/BMF/TGFB1/TGFB2/HYAL2/NACC2/MAP3K20/TPD52L1/CAPN2/INPP5D/INHBB/CASP8/CLU/BCL6/F2RL1/ITGB1/TNFRSF10B/CLEC7A/TGM2/CASP4/RARG/ITGA6/SYK/TLR6/RIPK3/TNFRSF1B/LGALS9/ASCL1/FRZB/PPP2R1B/P2RX7/TGFBR1/FOXO1/GBP3/BCL2L11/FAP/PYCARD/CTSC/AKR1C3/BTG1/GRN/ZBTB16/GSN/PP…
	CC	GO:0045177	apical part of cell	384	0.480374	1.65407	2.03e-06	8.56e-05	6.42e-05	3159	tags=26%, list=14%, signal=23%	FOLR1/SLC47A2/TRPV4/SLC4A11/CD44/KCNE4/ANXA1/HVCN1/CFAP126/SCNN1G/SLC52A3/MUC1/C1QTNF5/ACP3/KCNE1/GJA1/C5AR1/EZR/SLC5A3/SLC12A3/NPC1L1/AQP6/AMN/CRB2/DDR2/TCIRG1/EMP2/SLC26A2/KCNQ1/PTH1R/OSMR/PLPP1/SLC2A9/ITPR3/CA2/HYAL2/SLC6A9/ITGA8/ABCC2/SLCO2B1/ABCB1/CD34/PARD3B/SLC4A2/ZMYND10/PARD3/NEDD1/ECRG4/SLC47A1/VANGL2/SLC7A1/MYO7A/FAP/CNKSR3/SHROOM1/ADCY8/SLC6A20/PDGFRB/NHERF2/FN1/IL10RA/CYP4F12/SLC7A9/…
	BP	GO:0015986	proton motive force-driven ATP synthesis	64	-0.661436	-2.089	2.53e-06	0.00010389	7.79e-05	5825	tags=70%, list=26%, signal=52%	SDHA/NDUFA11/NDUFV3/SDHD/ATP5MF/NDUFB6/NDUFA2/ATP5MC2/NDUFA3/NDUFB3/SDHC/NDUFA13/NDUFS5/ATP5PB/ATP5PO/NDUFS4/ATP5F1C/ATP6V1A/NDUFS6/ATP5ME/NDUFAB1/ANTKMT/ATP5PF/NDUFA6/NDUFA10/ATP5MC3/NDUFS3/NDUFS1/ATP5MK/ATP5MG/ATP5F1D/ATP5MC1/NDUFV1/ATP5F1A/NDUFC2/DNAJC30/ATP5F1B/ATP5MJ/ATP5PD/ATP6V0C/NDUFB8/NDUFA7/NDUFA5/NDUFB5/NDUFA9
	BP	GO:0050870	positive regulation of T cell activation	216	0.545477	1.7892	2.65e-06	0.00010701	8.02e-05	4739	tags=49%, list=21%, signal=39%	ANXA1/ITPKB/IGF2/LEF1/HLA-DPA1/RUNX3/HLA-DRA/HLA-DPB1/NOD2/MAP3K8/TGFBR2/CD74/SPN/IL15/PCK1/B2M/IL18/HLA-DRB1/HLA-DOA/IL4R/BCL6/ZBTB7B/HES1/SYK/YES1/HLA-DMA/HLA-DMB/LGALS9/SLC7A1/CCDC88B/SOX13/GLI2/PYCARD/CSK/PNP/ADA/FYN/ZBTB16/CD86/PTPN6/SMARCD3/HLA-A/ZBTB1/PTPRC/CAV1/HLA-DQB1/CARD11/BMI1/LGALS1/HAVCR2/NCK1/CD209/CD81/HLA-E/LILRB1/ACTL6A/RASAL3/NCKAP1L/ARID2/CD4/RUNX1/HLA-DQA1/SOX12/TYK2/PHF10/B…
	BP	GO:0050678	regulation of epithelial cell proliferation	292	0.516041	1.74137	2.67e-06	0.00010724	8.04e-05	3875	tags=38%, list=17%, signal=32%	APLNR/TBX1/NUPR1/GLI1/IGF2/FZD7/ZFP36L1/SPARC/NGFR/DLL4/SMO/FLT1/NEAT1/C5AR1/CD109/UHRF1/YAP1/MMRN2/TGFBR3/FLT4/RUNX3/ATOH8/NOD2/TGFB1/TGFB2/HYAL1/B2M/DAB2/RREB1/HES1/EPPK1/EGF/BMPR1A/CNMD/LAMC1/ACVRL1/TGFBR1/GATA2/PAX6/STAT5A/GRN/SP1/PRKD2/PPARG/VEGFB/ANG/PGF/PLCG1/B4GALT1/TNFAIP3/LAMA5/NR2F2/CAV1/NOTCH2/NFIB/EGFR/STAT3/PGR/TGM1/SIX1/SULF1/NLRC3/EAF2/BRCA2/SFRP1/MYC/HSPG2/MTSS1/RGCC/BMP6/NKX3-1/…
	BP	GO:0001763	morphogenesis of a branching structure	171	0.565836	1.81062	2.87e-06	0.00011334	8.5e-05	3956	tags=41%, list=18%, signal=34%	NPNT/NFATC4/FOXF1/TNC/DLL4/SMO/LEF1/FOXD1/MMP14/TBX3/YAP1/FOXC2/TGFBR2/LRP5/WNT6/TIMELESS/NOTCH4/CSF1/TGM2/EGF/EPHA2/CTSZ/LAMA1/SALL1/GLI2/DDR1/ESR1/EDNRA/HGF/PLXND1/LAMA5/GNA13/PGR/SIX1/CTSH/SULF1/ENG/SFRP1/MYC/NKX3-1/NOG/SMAD4/TIE1/FKBPL/BTBD7/SETD2/ST14/NOTCH1/PTCH1/DLG5/RASIP1/MSX2/WNT4/SOX9/BCL2/SEMA3C/WNT2B/ACVR1/RSPO3/SFRP2/TP63/DCHS1/STK4/ABL1/BMP7/FZD5/FGFR1/DAG1/PML/ADM
	BP	GO:0060326	cell chemotaxis	244	0.526936	1.74623	2.94e-06	0.00011506	8.63e-05	4336	tags=40%, list=19%, signal=32%	CXCR2/TRPV4/CXCR4/CXCL5/ANXA1/DUSP1/TMEM102/RAB13/ANO6/FLT1/LEF1/CXCR1/MMP2/C3AR1/C5AR1/NOD2/CD74/TGFB2/SLAMF8/GPSM3/RARRES2/CSF1/ITGB2/SWAP70/F2RL1/PLEC/ARHGEF5/SYK/FCER1G/EPHA2/IL16/NINJ1/PIK3CG/LGALS9/VAV3/TNFAIP6/CCRL2/PRKD2/HSD3B7/HGF/VEGFB/PADI2/IL17RC/RAC2/PGF/ADGRE2/PDGFRB/SERPINE1/HSPB1/RIN3/NUP85/CCR5/GAB1/NEDD9/ITGA1/ACKR3/NCKAP1L/VEGFC/CXCL16/CORO1B/NOTCH1/PREX1/CKLF/GAS6/BST1/ALOX5/B…
	BP	GO:0002237	response to molecule of bacterial origin	295	0.500646	1.68711	3.09e-06	0.00012001	9e-05	3978	tags=38%, list=18%, signal=32%	LTF/C4B/CXCL5/LILRA2/FCGR2B/LTA/TRIM5/TREM2/NFKBIA/VIM/TSPO/ACP5/C5AR1/CD68/SSC5D/PALM3/SCIMP/LOXL1/NOD2/ERBIN/PLSCR4/NAGLU/MAPKAPK2/PCK1/ABCA1/B2M/CAPN2/CASP8/IRAK2/CARD8/TLR6/NOS3/RELA/SASH1/TNFRSF1B/KCNJ8/IRAK3/LGALS9/PLCG2/CD14/PTAFR/LY96/P2RX7/TLR1/GBP3/CEBPB/PYCARD/TBXA2R/OPRK1/TAB2/MYD88/CD86/SIGIRR/MGST2/TNFAIP3/CD180/SERPINE1/IL10RA/NFKB2/TNIP1/TLR2/IRF5/HAVCR2/ZC3H12A/NFKB1/LY86/CCR5/LI…
	CC	GO:0016324	apical plasma membrane	326	0.494625	1.68445	3.1e-06	0.00012001	9e-05	3159	tags=27%, list=14%, signal=23%	FOLR1/SLC47A2/TRPV4/SLC4A11/CD44/KCNE4/ANXA1/HVCN1/CFAP126/SCNN1G/SLC52A3/MUC1/C1QTNF5/KCNE1/GJA1/EZR/SLC5A3/SLC12A3/NPC1L1/AQP6/AMN/CRB2/DDR2/TCIRG1/EMP2/SLC26A2/KCNQ1/PTH1R/OSMR/PLPP1/SLC2A9/HYAL2/SLC6A9/ABCC2/SLCO2B1/ABCB1/CD34/PARD3B/SLC4A2/ZMYND10/PARD3/ECRG4/SLC47A1/VANGL2/SLC7A1/MYO7A/CNKSR3/SHROOM1/ADCY8/SLC6A20/PDGFRB/NHERF2/FN1/IL10RA/CYP4F12/SLC7A9/SLC26A6/EGFR/PARD6G/ADRB2/SIPA1L3/MAR…
	BP	GO:0016082	synaptic vesicle priming	18	-0.860234	-2.10255	3.35e-06	0.00012793	9.59e-05	1596	tags=72%, list=7%, signal=67%	SNCA/SYNJ1/NAPB/ERC2/STXBP1/SNAP25/SV2A/UNC13A/UNC13C/STX1B/NAPA/STX1A/RPH3A
	BP	GO:0061041	regulation of wound healing	110	0.620363	1.89521	3.44e-06	0.00013021	9.76e-05	2286	tags=31%, list=10%, signal=28%	CCN4/CXCR4/MMRN1/ANXA1/ANO6/ANXA2/EMILIN2/EMILIN1/CD109/DDR2/FOXC2/TNFRSF12A/PLAU/RREB1/F2RL1/ITGB1/SERPING1/CLEC7A/EPPK1/PLAUR/TMX1/NOS3/SERPINF2/FAP/TBXA2R/TFPI/TNFAIP3/PROS1/SERPINE1/CAV1/PRKG1/NFE2L2/OCLN/HPSE
	BP	GO:0048771	tissue remodeling	149	0.593151	1.87104	3.56e-06	0.00013337	0.0001	3787	tags=46%, list=17%, signal=38%	DLL4/MMP2/GJA1/MMP14/ACP5/FOXC1/IGFBP5/FLT4/DDR2/FOXC2/TCIRG1/PTH1R/LRP5/TGFB1/IL15/IL18/SPP1/INPP5D/SLC4A2/GPNMB/SYK/EPHA2/NOS3/TNFRSF11B/P2RX7/ACVRL1/MITF/CSK/TMEM119/EDNRA/PPARG/RAC2/CBS/TNFAIP3/CAV1/NOTCH2/EGFR/MC4R/ADRB2/NFKB1/DOCK5/SFRP1/LTBP3/TIE1/TMBIM1/CRB1/RUNX1/NPR2/GPR137/FOSL2/IL20RA/LEPR/CAPN1/CSF1R/SEMA3C/GDF5/RSPO3/AXL/ROCK1/THBS4/S1PR1/F2R/CHD7/P3H4/PDK4/HIF1A/COL6A1/JAG1
	BP	GO:0060078	regulation of postsynaptic membrane potential	130	-0.535551	-1.91846	4.04e-06	0.00014932	0.00011195	3177	tags=45%, list=14%, signal=39%	GRIN1/GRID2/GSK3A/CHRNA4/PPP3CA/ADRB1/GABRB1/TBC1D24/P2RX6/SEZ6/INSYN2A/GRM5/DLG4/SYNE1/RIMS1/GABRA2/GRIA1/RIMS2/PRKCZ/RGS7BP/NETO1/CUX2/P2RX5/MAPK8IP2/SNCA/GABRA5/MPP2/HCN1/NRXN1/CDK5/APP/GABRB2/CHRNA2/GRIA2/SLC8A3/GABRG2/GRIN2A/GRIK1/PTK2B/GABRA4/GRIK2/MEF2C/GRIN2B/GABRD/PRKAR1B/STX1B/CHRNB2/SLC8A2/GABRA1/GABRG3/STX1A/NTSR1/CHRM1/GLRA3/GABRA6/RGS4/HTR3B/P2RX2
	BP	GO:0071216	cellular response to biotic stimulus	209	0.537422	1.75204	6.28e-06	0.00022228	0.00016665	4509	tags=44%, list=20%, signal=36%	LTF/CXCL5/LILRA2/FCGR2B/TRIM5/TREM2/NFKBIA/VIM/TSPO/CD68/SCIMP/CDA/NOD2/PLSCR4/ABCA1/CAPN2/IRAK2/CLEC7A/CARD8/SYK/TLR6/NOS3/RELA/SASH1/TNFRSF1B/IRAK3/PLCG2/CD14/PTAFR/LY96/TLR1/GBP3/PYCARD/TBXA2R/OPRK1/MYD88/CD86/SIGIRR/TNFAIP3/CD180/SERPINE1/NOTCH2/TNIP1/TLR2/HAVCR2/ZC3H12A/NFKB1/LY86/CCR5/LILRB1/SLC7A5/PPP1R15B/BMP6/CASP7/GIT1/CDC73/TLR4/NOTCH1/GBP2/TNIP2/MAP2K3/WFS1/ZMPSTE24/SBNO2/PTPN22/NFKBI…
	BP	GO:0008630	intrinsic apoptotic signaling pathway in response to DNA damage	101	0.63042	1.91643	6.9e-06	0.00023907	0.00017924	4888	tags=56%, list=22%, signal=44%	CD44/NUPR1/MUC1/NFATC4/IKBKE/CIDEB/DDIT4/CD74/BCL3/ZNF385A/CHEK2/NACC2/HIC1/CLU/EPHA2/TNFRSF1B/IER3/BCL2L11/PYCARD/HIPK1/IFI16/AEN/TNFRSF1A/ING2/PIAS4/MCL1/BRCA2/RPS27L/ACKR3/TPT1/CRIP1/ELL3/BCL2/FNIP2/TOPORS/SIRT1/BCL2L1/SFRP2/TP63/ABL1/CASP2/PML/BOK/CDKN1A/SKIL/PHLDA3/SNAI1/BAX/RPS3/EP300/TP53/ERCC6/USP47/HTRA2/HIPK2/BRCA1/ATM
	BP	GO:0006959	humoral immune response	155	0.571748	1.81756	6.99e-06	0.00023907	0.00017924	2472	tags=30%, list=11%, signal=27%	LTF/FOXJ1/C4B/CFI/C4A/C7/CXCL5/C6/FCGR2B/LTA/TREM2/LEAP2/C1R/RNASE6/NOD2/BCL3/RARRES2/HLA-DRB1/MASP1/CLU/SERPING1/AIRE/CD59/C3/C1S/A2M/C1QC/TRAF3IP2/C1QA/ANG/PTPN6/HLA-A/GNLY/PTPRC/C1QB/CFH/HLA-DQB1/NOTCH2/BMI1/CD81/HLA-E/TFEB/H2BC21/RGCC/SLC11A1/H2BC11
	BP	GO:0010720	positive regulation of cell development	396	0.465176	1.6083	6.97e-06	0.00023907	0.00017924	3983	tags=32%, list=18%, signal=27%	GFAP/CXCR4/ANXA1/ITPKB/LTA/ZFP36L1/TREM2/GPER1/SMO/LEF1/TSPO/MMP14/VCAN/ACAN/RUNX3/HAP1/HLA-DRA/PDE5A/RND2/CLDN5/NIBAN2/TGFBR2/TGFB1/CD74/TYROBP/IL15/PCK1/ID4/CSF1/IL18/HLA-DRB1/HCLS1/PRKCH/INPP5D/CASP8/IL4R/BCL6/ITGB1/ZBTB7B/CLEC7A/HES1/TGM2/SPI1/SYK/RELA/TNFRSF1B/FES/LGALS9/ASCL1/PLXNB1/SOX13/GLI2/PAX6/PNP/ADA/ZBTB16/CD86/PLXND1/SMARCD3/NKX6-1/ZBTB1/PPP1CC/PTPRC/HDAC1/PLXNB2/DISC1/FN1/NOTCH2/EG…
	BP	GO:0001649	osteoblast differentiation	213	0.531857	1.74409	7.37e-06	0.00024957	0.00018711	3922	tags=39%, list=17%, signal=33%	LTF/NPNT/CLEC5A/CCN4/ID3/GLI1/IGF2/WWTR1/TNC/SMO/LEF1/GJA1/VCAN/CLIC1/COL1A1/IGFBP5/YAP1/DDR2/TCIRG1/RANBP3L/PTH1R/LRP5/ID4/SPP1/EPHA2/BMPR1A/CEBPD/GLI2/CEBPB/TNFAIP6/ZHX3/TMEM119/HGF/PPARG/REST/FZD1/SIRT7/FBXO5/CEBPA/TOB1/SYNCRIP/WWOX/SFRP1/IGFBP3/ITGA11/IFITM1/BMP6/NOG/VEGFC/SMAD4/SOX2/SKI/TMT1A/NOTCH1/TWSG1/PTCH1/FOSL2/ATF4/MSX2/WNT4/SOX9/LIMD1/HDAC7/JUND/ACVR1/IL6ST/SEMA7A/MAP2K6/SFRP2/FBL/FA…
	BP	GO:0030336	negative regulation of cell migration	258	0.50679	1.69071	7.6e-06	0.00025511	0.00019126	3975	tags=38%, list=18%, signal=32%	ANGPT2/DUSP1/NGFR/DLL4/DCN/GJA1/PODN/EMILIN2/EMILIN1/IGFBP5/MMRN2/TGFBR3/KLF4/ALOX15B/ADORA3/CARD10/CLDN5/TGFB1/CD74/SLAMF8/HYAL2/GNA12/SAP30L/RRAS/DPYSL3/EPPK1/BMPR1A/SINHCAF/SRGAP1/ACVRL1/TGFBR1/MITF/TNFAIP6/TBXA2R/ADA/PPARG/PADI2/GNRH1/NR2F2/GNA13/SERPINE1/HDAC1/TP53INP1/RIN3/ADGRG1/STAT3/ING2/PTPRU/SP100/CERS2/SULF1/ENG/SFRP1/APOD/PRKG1/IGFBP3/NFE2L2/NEDD9/RGCC/IFITM1/NOG/CORO1C/ARID2/TIE1/CO…
	BP	GO:0010951	negative regulation of endopeptidase activity	83	0.656621	1.95202	8.39e-06	0.00027687	0.00020757	2872	tags=30%, list=13%, signal=26%	LTF/SERPINA5/SERPIND1/CD44/SERPINA3/SERPINI2/KLF4/CRB2/RPS6KA1/TIMP3/SERPING1/CARD8/PLAUR/SERPINF2/LAMP3/IFI16/SERPINE1/SERPINB6/SERPINB1/RAF1/BCL2L12/GPX1/CAST/SERPINA1/GAS6
	CC	GO:0098858	actin-based cell projection	195	0.537164	1.7422	9.08e-06	0.00029584	0.0002218	2523	tags=29%, list=11%, signal=26%	ANGPT1/TRPV4/CD44/MYO3A/SYTL1/ACP3/VASP/FZD9/CDH23/EZR/SCIMP/AMN/STARD10/CALML4/SLC26A2/KPTN/TGFB1/ICAM2/HYAL2/SPN/ANTXR1/SYNE2/INPPL1/ITGB1/MTTP/ABI3/ITGA6/RHOC/EPS8/ENAH/MYO7A/DYNC2I2/SPATA13/MYO1C/AOC3/B4GALT1/CDC14A/IQGAP2/FGD4/UTRN/EPS8L2/MYO1F/TRIOBP/WWOX/RAPGEF3/CYFIP1/FCHSD2/CD302/PLS1/SLC7A5/BBS2/SLC7A11/MYO10/TMC1/LCP1/CRB1
	BP	GO:1904019	epithelial cell apoptotic process	112	0.616324	1.89211	9.58e-06	0.00031083	0.00023304	4396	tags=47%, list=19%, signal=38%	ANGPT1/NUPR1/ZFP36L1/NDNF/ANO6/ANXA2/GPER1/LEF1/YAP1/TGFBR2/TGFB1/PIK3CG/GATA2/AKR1C3/HIPK1/ESR1/GSN/EDNRA/PLCG1/IGF1R/TNFAIP3/SERPINE1/PPARA/PIAS4/MAPK7/USP53/NFE2L2/RGCC/CDH5/NPC1/TNIP2/CAST/GAS6/BCL2/CFLAR/WFS1/CASP6/BCL2L1/SAV1/MAP3K5/DAB2IP/ZFP36/CASP3/STK4/ABL1/SFRP4/BOK/PAK4/KRT8/NFKBIZ/BAX/JAK2/PLA2R1
	BP	GO:0001704	formation of primary germ layer	111	0.617369	1.89453	1.38e-05	0.00041996	0.00031485	2626	tags=36%, list=12%, signal=32%	COL8A1/ITGA5/DUSP1/FZD7/FOXF1/LEF1/MMP2/GJA1/MMP14/FOXC1/KLF4/CRB2/FOXC2/ATOH8/ITGB4/TBX6/ITGB5/WLS/ITGA8/ITGB2/ITGB1/EPHA2/BMPR1A/TAL1/EYA2/TBX19/FN1/MYH9/SCX/AXIN1/SOX7/KDM6B/NOG/CDC73/ITGA7/SOX17/SOX2/SETD2/AHDC1/TWSG1
	BP	GO:0007612	learning	142	-0.501717	-1.82806	1.39e-05	0.00042084	0.00031551	2473	tags=33%, list=11%, signal=30%	ATXN1/TUBA1A/GRM5/SLC12A5/DLG4/ATAD1/PPP3CB/IFT20/ATP8A1/VDAC1/LGMN/ADGRB3/PAK5/NETO1/MAPK8IP2/ABCC8/GABRA5/BRSK1/NRXN1/PDE1B/OPRL1/PTN/SYNJ1/CDK5/APP/CNTNAP2/SYT11/ELAVL4/SLC8A3/NDRG4/GRIN2A/SNAP25/PAK6/DRD5/PLCB1/TACR2/CHRNB2/SHANK2/CSMD1/SLC8A2/SORCS3/NRXN3/NTSR1/NPTX2/ARC/PTGS2/CRH
	BP	GO:0050868	negative regulation of T cell activation	104	0.631231	1.91673	1.5e-05	0.00045192	0.00033881	4521	tags=49%, list=20%, signal=39%	FOXJ1/ANXA1/ADORA2A/RUNX3/PDE5A/FGL2/CD74/SPN/HLA-DRB1/IL4R/BCL6/ZBTB7B/SLC4A2/GPNMB/LGALS9/ARG2/LRRC32/TNFAIP8L2/CEBPB/CD86/PTPN6/LOXL3/PAWR/LAPTM5/SOCS6/HAVCR2/ZC3H12A/HLA-E/LILRB1/SCRIB/CBLB/RUNX1/TWSG1/DLG5/BTN2A2/PTPN22/DUSP22/LILRB2/HFE/VSIR/PELI1/CASP3/ERBB2/CD300A/MAD1L1/CR1/RC3H1/CBFB/SMAD7/LILRB4/PAG1
	MF	GO:0042605	peptide antigen binding	33	0.798765	2.028	1.5e-05	0.00045192	0.00033881	2590	tags=58%, list=11%, signal=51%	HLA-DPA1/HLA-DRA/HLA-DPB1/B2M/HLA-DRB1/HLA-DOA/HLA-DMA/HLA-DMB/HLA-B/HLA-A/MICA/HLA-DQB1/SLC7A9/HLA-C/CD209/HLA-E/SLC7A5/HLA-DQA1/HLA-F
	BP	GO:0048332	mesoderm morphogenesis	62	0.685452	1.93632	1.64e-05	0.00048923	0.00036679	3321	tags=45%, list=15%, signal=39%	FOXF1/LEF1/GJA1/FOXC1/TBX3/KLF4/CRB2/FOXC2/ITGB4/TBX6/WLS/ITGA8/ITGB1/EPHA2/BMPR1A/TAL1/EYA2/TBX19/SCX/AXIN1/KDM6B/NOG/SETD2/AHDC1/TWSG1/SMAD2/ACVR1/SFRP2
	MF	GO:0001217	DNA-binding transcription repressor activity	229	0.513286	1.69252	1.66e-05	0.00049078	0.00036795	4468	tags=43%, list=20%, signal=35%	AEBP1/TFAP2A/NFATC4/TBX15/PRRX1/LEF1/TBX18/TBX3/MSX1/BCL6B/NFATC2/TFAP2C/TFEC/NACC2/HIC1/ZNF217/BCL6/ZBTB7B/HES1/SPI1/RELA/TGIF1/GLIS3/ASCL1/ZBED6/ZBTB12/SOX13/SALL1/FOXO1/CEBPB/MITF/PAX6/ZFHX3/ZNF205/ZBTB16/PRDM16/PPARG/REST/NKX6-1/ZBTB1/PPARA/TRPS1/MXI1/CC2D1B/TCF3/ELK3/HEYL/SP3/NFKB1/BHLHE41/JPH2/SAMD11/TGIF2/JDP2/ZBTB37/ZBTB20/HDGF/ZBTB17/MYC/ZNF219/TCF7/ZBTB34/FOXQ1/NFIL3/SKI/NFATC3/HHEX/DAC…
	BP	GO:0045165	cell fate commitment	211	0.524982	1.71572	1.69e-05	0.00049531	0.00037134	3928	tags=42%, list=17%, signal=35%	TBX1/FZD7/TGFB1I1/TBX15/PRRX1/DLL4/SMO/TBX18/TBX3/KLF4/FOXC2/LATS2/WNT6/SLAMF8/TBX6/SPN/NOTCH4/ITGB1/HES1/BMPR1A/TAL1/ASCL1/SOX13/TGFBR1/GLI2/GATA2/MITF/PAX6/NFIA/TEAD3/EDNRA/POU3F2/NOTCH3/PPARG/EYA2/TNXB/TBX19/LOXL3/NR2F2/HDAC1/NOTCH2/NFIB/STAT3/TCF3/GAS1/TEAD4/SIX1/MCL1/SFRP1/ZFPM1/GATAD2A/KDM6B/CDC73/SMAD4/SOX17/SOX2/STAT6/NOTCH1/PTCH1/DOCK7/WNT4/SOX9/BCL2/SMAD2/DLL1/WNT2B/SOX5/ACVR1/RAB10/MBD…
	MF	GO:0140297	DNA-binding transcription factor binding	417	0.451825	1.56951	1.74e-05	0.00050884	0.00038149	4473	tags=37%, list=20%, signal=30%	ID3/TGFB1I1/NFKBIA/PRRX1/LEF1/FOXC1/TBX3/YAP1/KLF4/ATOH8/SIK1/TBX6/BCL3/ID4/HCLS1/SRARP/CD34/BCL6/NFATC1/MDFIC/TRIP6/HES1/RARG/PBXIP1/SPI1/RELA/TAL1/EBF4/ASCL1/GATA2/LMO2/STAT5A/NFIA/SP1/TEAD3/ESR1/TCF12/PRDM16/ZNF366/PPARG/CRY1/PADI2/REST/DTX3L/PER1/SMARCD3/RXRA/CEBPA/WIPI1/HDAC1/ETS1/PPARA/HSPB1/NOTCH2/ASXL1/STAT3/SCX/FOXL2/CREBBP/TCF3/KAT6A/KEAP1/PARP9/NCOA1/SP3/TOB2/BHLHE41/USF2/CBX5/SPEN/ZFP…
	BP	GO:0001934	positive regulation of protein phosphorylation	483	0.443079	1.54696	1.79e-05	0.00052053	0.00039025	3625	tags=30%, list=16%, signal=26%	LTF/PRLR/APLNR/ANGPT1/CD44/TBX1/ITGA5/TNFRSF10A/FAM20A/TREM2/PIK3R5/CDK2AP1/GPER1/FLT1/ADRA2B/PECAM1/FLT4/DDR2/NOD2/EMP2/LCP2/CARD10/TGFBR2/SPHK1/TGFB1/CD74/TGFB2/RARRES2/SPN/IL15/CTF1/CSF1/IL18/HLA-DRB1/TPD52L1/CNTF/DAB2/HCLS1/MOB3C/TNFRSF10B/GPNMB/HES1/ARHGEF5/SYK/PLAUR/TLR6/RIPK3/EGF/SASH1/YES1/PIK3CG/FZD8/PLCG2/P2RX7/C3/BANK1/LRP4/TAB2/TMEM119/ADCY8/FYN/CD86/LIMK2/PELI2/HGF/VEGFB/ANG/MOB1A/PG…
	BP	GO:0050792	regulation of viral process	141	0.57611	1.80158	1.81e-05	0.0005243	0.00039308	3068	tags=32%, list=14%, signal=28%	LTF/CXCR4/TRIM5/IFITM2/CD74/HLA-DRB1/MDFIC/HEXIM1/TRIM38/IFITM3/LGALS9/APOBEC3D/LAMP3/APOBEC3C/PLSCR1/NECTIN2/TRIM8/GSN/IFIH1/IFI16/PPARA/FAM111A/STOM/FURIN/LGALS1/TNIP1/TRIM22/LARP7/CD209/DYNLT1/IFITM1/CIITA/TMEM39A/CD4/RESF1/TRIM13/TRIM21/TASOR/NOTCH1/MAVS/ZC3HAV1/BCL2/TRIM28/CCL5/TRIM14
	BP	GO:0042692	muscle cell differentiation	355	0.472458	1.61236	1.81e-05	0.00052456	0.00039328	3446	tags=33%, list=15%, signal=29%	NPNT/APLNR/WFIKKN2/TBX1/IGF2/FZD7/NFATC4/FOXF1/GPER1/SMO/MMP14/TBX18/TBX3/MSX1/IGFBP5/NEB/NFATC2/CSRP1/LAMB2/NIBAN2/SIK1/TGFB1/NAGLU/MYBPC1/NOTCH4/ITGA8/RBPMS2/CAPN2/LAMA2/IL4R/NFATC1/ITGB1/PLEC/HES1/BMPR1A/NINJ1/KCNJ8/LAMC1/ZBED6/LAMA1/EHD2/RBM38/PDLIM5/PTBP1/TMEM119/EDNRA/TTN/WDR1/NEBL/TANC1/YBX1/SMARCD3/DOCK2/EFEMP2/PDGFRB/JAM2/PPARA/MYH9/NOTCH2/RYR1/MEGF10/DOCK1/SIX1/NID1/BHLHE41/LMOD1/MYH7/E…
	BP	GO:0001570	vasculogenesis	72	0.660773	1.91077	1.87e-05	0.00053937	0.00040438	3104	tags=47%, list=14%, signal=41%	APLNR/TEAD2/ZFP36L1/FOXF1/SMO/YAP1/TGFBR3/EMP2/TGFBR2/TGFB1/ITGB8/TBX6/CD34/RRAS/EPHA2/GJC1/PDGFRB/HEG1/CAV1/ENG/RAP1A/RIN2/ACKR3/TIE1/SOX17/NPR2/SETD2/NOTCH1/SGPL1/RASIP1/ITGAV/HDAC7/ZMIZ1/QKI
	BP	GO:0035249	synaptic transmission, glutamatergic	103	-0.54749	-1.89164	1.99e-05	0.00056292	0.00042204	4123	tags=52%, list=18%, signal=43%	ABTB3/NLGN1/CACNG4/TNR/GRM1/LRRK2/TPRG1L/SLC17A6/TSHZ3/GRIN1/GRID2/DGKZ/SLC1A4/FRRS1L/GRM5/GRM2/CACNB4/CACNG5/ATAD1/CNR1/GRIA1/SERPINE2/MAPK8IP2/ABCC8/NRXN1/HOMER1/NAPB/CDK5/EXT1/CACNG8/GRM3/SYT1/GRIA2/DGKI/GRM8/GRIN2A/GRIK1/GRM7/PTK2B/STXBP1/GRIK2/MEF2C/UNC13A/GRIN2B/SLC17A7/UNC13C/CLSTN3/NAPA/CDH8/PLPPR4/HTR2A/CACNG3/KMO/PTGS2
	BP	GO:0071214	cellular response to abiotic stimulus	296	0.487805	1.64495	2.01e-05	0.00056481	0.00042345	4577	tags=40%, list=20%, signal=32%	TRPV4/SLC4A11/RGR/HVCN1/SLC38A2/TNFRSF10A/SCNN1G/ZFP36L1/NFATC4/KCNE1/MMP2/TSPO/GJA1/COL1A1/YAP1/NEDD4/BMF/HYAL2/TLR5/MFAP4/CHEK2/PCK1/HYAL1/MAP3K20/POLD1/YBX3/CASP8/TNFRSF10B/PLEC/CERS1/PTAFR/ASCL1/PYCARD/CHEK1/SIPA1/DDB2/MYD88/ST20/IFI16/CRY1/REST/IGF1R/BLM/ZBTB1/GRK7/TP53INP1/SERPINB6/MAP3K1/RGS9/LTBR/TNFRSF1A/EGFR/SCX/CDC25A/CREBBP/F11R/RHBDD1/NFKB1/BRCA2/ENG/TNKS1BP1/SFRP1/MAP3K14/CLN3/BARD1…
	BP	GO:0104004	cellular response to environmental stimulus	296	0.487805	1.64495	2.01e-05	0.00056481	0.00042345	4577	tags=40%, list=20%, signal=32%	TRPV4/SLC4A11/RGR/HVCN1/SLC38A2/TNFRSF10A/SCNN1G/ZFP36L1/NFATC4/KCNE1/MMP2/TSPO/GJA1/COL1A1/YAP1/NEDD4/BMF/HYAL2/TLR5/MFAP4/CHEK2/PCK1/HYAL1/MAP3K20/POLD1/YBX3/CASP8/TNFRSF10B/PLEC/CERS1/PTAFR/ASCL1/PYCARD/CHEK1/SIPA1/DDB2/MYD88/ST20/IFI16/CRY1/REST/IGF1R/BLM/ZBTB1/GRK7/TP53INP1/SERPINB6/MAP3K1/RGS9/LTBR/TNFRSF1A/EGFR/SCX/CDC25A/CREBBP/F11R/RHBDD1/NFKB1/BRCA2/ENG/TNKS1BP1/SFRP1/MAP3K14/CLN3/BARD1…
	BP	GO:0002468	dendritic cell antigen processing and presentation	13	0.903891	1.89494	2.03e-05	0.00056825	0.00042603	723	tags=54%, list=3%, signal=52%	FCGR2B/CD68/HLA-DRA/NOD2/FGL2/CD74/HLA-DRB1
	BP	GO:0048644	muscle organ morphogenesis	61	0.701884	1.9784	2.1e-05	0.00058243	0.00043666	3054	tags=46%, list=14%, signal=40%	TBX1/DLL4/FOXC1/TGFBR3/FOXC2/TGFB1/NAGLU/TGFB2/CNTF/MYL3/BMPR1A/DSP/TGFBR1/EDNRA/TTN/FZD1/EFEMP2/HEG1/MYH7/ENG/ZFPM1/NOG/SMAD4/PKP2/EGLN1/NOTCH1/FZD2/TCAP
	BP	GO:0007498	mesoderm development	109	0.616247	1.88507	2.16e-05	0.00058961	0.00044205	4491	tags=45%, list=20%, signal=36%	TBX1/TEAD2/ZFP36L1/FOXF1/SMO/LEF1/GJA1/FOXC1/TBX3/YAP1/KLF4/CRB2/FOXC2/ITGB4/TBX6/WLS/ITGA8/GDF11/ITGB1/EPHA2/BMPR1A/TAL1/EYA2/IKZF1/TBX19/SCX/AXIN1/KDM6B/NOG/SMAD4/TIE1/SETD2/AHDC1/TWSG1/HES7/SMAD2/ACVR1/SFRP2/TP63/PUS7/BMP7/FGFR1/CTDNEP1/HCK/SNAI1/INHBA/JAK2/TAF10/NOMO3
	BP	GO:0060759	regulation of response to cytokine stimulus	152	0.561839	1.77955	2.16e-05	0.00058961	0.00044205	3314	tags=35%, list=15%, signal=30%	ANGPT1/CXCR4/RBM47/IL1R2/TREM2/IKBKE/PALM3/KLF4/SPHK1/CD74/MAPKAPK2/CSF1/CASP8/F2RL1/IRAK2/TRIM56/CASP4/CARD8/SYK/IRAK3/PYCARD/HIPK1/SIGIRR/IKBKB/IFIH1/PPARG/PADI2/IL1R1/PTPN6/TNFAIP3/PTPRC/CAV1/TNFRSF1A/LAPTM5/PARP9/TLR2/PIAS4/MAPK7/GPS2/SAMHD1/IRF7/H2BC11/TLR4/PARP14/MAVS/SHARPIN/GAS6/CCL5/FADD/RIGI/AXL/LSM14A/SH2B3
	CC	GO:0150034	distal axon	245	-0.421922	-1.63284	2.17e-05	0.00058961	0.00044205	3802	tags=39%, list=17%, signal=33%	WDR47/GPM6A/KCNQ5/CBARP/LRRK2/MAP1B/BRSK2/TPRG1L/KIF20B/PRNP/TSHZ3/GRIN1/COPG2/TWF2/FSCN1/ZPR1/SNCG/TOR1A/TBC1D24/KCNK2/ZFYVE27/KLC1/LAMP5/PAFAH1B1/STMN2/APBB1/ACTG1/MAPT/HSP90AB1/ATP6V0D1/EPHA4/SLC32A1/TSPOAP1/KIF21B/NEFL/CNR1/MAP3K12/CPEB4/THY1/SLC4A10/EXOC6/KCNC2/PRKCB/KATNB1/MAP2/SNCA/BRSK1/SLC4A8/SYNJ1/CDK5/APP/PNOC/ERC2/CRMP1/GAD1/PTPRN/BASP1/TENM2/TUBB3/DCC/SLC2A13/ELAVL4/SLC8A3/ATCAY/LRRT…
	BP	GO:0055010	ventricular cardiac muscle tissue morphogenesis	38	0.75481	1.94598	2.7e-05	0.00071839	0.00053859	2618	tags=50%, list=12%, signal=44%	DLL4/FOXC1/TGFBR3/FOXC2/TGFB1/NAGLU/TGFB2/MYL3/BMPR1A/DSP/TGFBR1/EDNRA/HEG1/MYH7/ENG/NOG/SMAD4/PKP2/NOTCH1
	CC	GO:0098982	GABA-ergic synapse	72	-0.599574	-1.95795	2.74e-05	0.00072342	0.00054236	4154	tags=57%, list=18%, signal=47%	PCLO/NLGN1/GABBR1/CDH13/SLC6A1/SEPTIN11/IQSEC3/LRRTM2/NPY5R/GABRB1/LHFPL4/SLC32A1/CNR1/GABRA2/CNTN5/KCNC2/SLITRK1/GABRA5/ATP2B2/LRFN5/BSN/ERC2/GABRB2/GAD1/GAD2/GABRG2/CDH10/LRRTM1/GABRA4/SV2A/PLCB1/GABRD/CLSTN3/PTPRO/GABRA1/GABRG3/CALB1/SLC6A17/GAP43/CBLN4/SST
	BP	GO:0003002	regionalization	333	0.469487	1.59992	2.78e-05	0.00073042	0.00054762	3646	tags=32%, list=16%, signal=28%	FOLR1/FOXJ1/APLNR/TBX1/GLI1/DNAH11/CIMAP3/FOXF1/DLL4/SMO/LEF1/FOXD1/GJA1/FOXC1/TBX18/TBX3/MSX1/MMP21/CRB2/FOXC2/ODAD3/SEMA3F/TGFBR2/LRP5/DRC1/TBX6/WLS/GDF11/DZIP1L/HES1/RARG/BMPR1A/MAFB/VANGL2/ASCL1/ACVRL1/TGFBR1/GLI2/CFAP53/PAX6/DISP1/C3/HIPK1/LRP4/PCSK5/ZBTB16/C1QA/IFT140/MLLT3/SMARCD3/NKD1/LAMA5/NR2F2/GPR161/BMP1/ADGRG1/NOTCH2/BMI1/HEYL/SIX1/BHLHE41/AXIN1/PBX3/ENG/SFRP1/EMX2/PCGF2/NKX3-1/NOG/S…
	CC	GO:0072562	blood microparticle	96	0.609567	1.83752	2.93e-05	0.00076411	0.00057287	2227	tags=30%, list=10%, signal=27%	C4B/C4A/SERPINA3/F13A1/HP/HPR/CLIC1/C1R/CP/TGFB1/ANXA5/CLU/SERPING1/ITIH2/SERPINF2/C3/C1S/SDCBP/A2M/GSN/C1QC/PROS1/C1QB/CFH/FN1/STOM/ENG/ZBTB38/SLC2A1
	BP	GO:2001235	positive regulation of apoptotic signaling pathway	128	0.581902	1.80423	3.03e-05	0.0007775	0.00058291	4465	tags=46%, list=20%, signal=37%	NUPR1/NFATC4/NGFR/GPER1/MMP2/ADORA2A/MSX1/PMAIP1/TNFRSF12A/HYAL2/NACC2/TPD52L1/INHBB/TLR6/RIPK3/PPP2R1B/TGFBR1/BCL2L11/PYCARD/CTSC/PTPRC/CAV1/LTBR/WWOX/NCK1/CTSH/PIAS4/MCL1/ING5/SFRP1/PLEKHF1/MYC/NKX3-1/TLR4/TRAF7/CTNNA1/IL20RA/FAS/SIRT1/FADD/CRADD/DAB2IP/BMPR1B/TP63/CTSS/STK4/CASP2/FLCN/PML/BOK/LCK/SKIL/PAK2/INHBA/BAX/JAK2/RACK1/RPS3/TP53
	BP	GO:0001894	tissue homeostasis	219	0.514443	1.68865	3.12e-05	0.00079454	0.00059569	2934	tags=33%, list=13%, signal=29%	ANGPT1/SERPINA3/RPE65/WWTR1/SMO/GJA1/ACP5/FOXC1/CDH23/PECAM1/ESAM/CYTL1/YAP1/CRB2/TCIRG1/NOD2/PTH1R/CLDN5/NAGLU/CSF1/LAMA2/SPP1/INPP5D/CD34/ITGB1/SLC4A2/SYK/NOS3/TNFRSF11B/LSR/LAMC1/MFSD2A/P2RX7/TJP2/GATA2/CSK/TMEM119/LCA5/RAC2/TNFAIP3/JAM2/IL10RA/ABCC6/NANOS1/NFIB/EGFR/SCX/MC4R/TSPAN12/ADRB2/F11R/VSTM4/BARD1/CRACD/BBS2/SLC2A1/CCN2/CDH5/OCLN/LTBP3/TLR4/CRB1/CROCC/COL14A1/NOTCH1/GPR137/FOSL2/PIWIL…
	BP	GO:0060249	anatomical structure homeostasis	219	0.514443	1.68865	3.12e-05	0.00079454	0.00059569	2934	tags=33%, list=13%, signal=29%	ANGPT1/SERPINA3/RPE65/WWTR1/SMO/GJA1/ACP5/FOXC1/CDH23/PECAM1/ESAM/CYTL1/YAP1/CRB2/TCIRG1/NOD2/PTH1R/CLDN5/NAGLU/CSF1/LAMA2/SPP1/INPP5D/CD34/ITGB1/SLC4A2/SYK/NOS3/TNFRSF11B/LSR/LAMC1/MFSD2A/P2RX7/TJP2/GATA2/CSK/TMEM119/LCA5/RAC2/TNFAIP3/JAM2/IL10RA/ABCC6/NANOS1/NFIB/EGFR/SCX/MC4R/TSPAN12/ADRB2/F11R/VSTM4/BARD1/CRACD/BBS2/SLC2A1/CCN2/CDH5/OCLN/LTBP3/TLR4/CRB1/CROCC/COL14A1/NOTCH1/GPR137/FOSL2/PIWIL…
	CC	GO:0001726	ruffle	174	0.532086	1.70776	3.16e-05	0.00080312	0.00060212	3318	tags=33%, list=15%, signal=28%	TRPV4/ITGA5/S100A6/CAPG/EZR/FGR/FAM107A/SCIMP/PALLD/MTSS2/PSD4/ARHGAP45/PSD2/ITGB1/EPHA2/TLN1/S100A11/EPS8/PLCG2/FAP/SPATA13/MYO1C/ARHGEF4/ABCA7/PLCG1/ADGRE2/FGD5/MYH9/FGD4/ARHGEF26/EGFR/EPS8L2/WASF2/CYFIP1/IQGAP1/RASGRP2/MTSS1/WWC1/MKLN1/CORO1C/ARHGAP18/MYO10/TLR4/LCP1/EEF1A1/FGD2/FGD3/PDLIM7/ASAP3/ITGAV/PLEK/APPL2/SAMSN1/KANK1/RIGI/ROCK1/PDE9A
	BP	GO:2000628	regulation of miRNA metabolic process	81	0.631002	1.86859	3.34e-05	0.00084054	0.00063017	2986	tags=42%, list=13%, signal=37%	NFATC4/NGFR/NEAT1/KLF4/ATOH8/TGFB1/TGFB2/SPI1/BMPR1A/RELA/GATA2/PAX6/ESR1/NOTCH3/PPARG/REST/ETS1/PPARA/NOTCH2/NFIB/EGFR/STAT3/ZC3H12A/NFKB1/PNPT1/TEAD1/KLF5/FOS/MYC/SMAD4/MALAT1/NFATC3/SOX9/ZSWIM8
	BP	GO:0007416	synapse assembly	183	-0.445101	-1.66796	3.41e-05	0.00084711	0.0006351	3753	tags=37%, list=17%, signal=31%	GPM6A/MAP1B/NPTN/LRRTM2/NPTX1/PCDHB9/NRCAM/SLC25A46/GRID2/SYNDIG1/LRFN1/FLRT2/MYCBP2/LHFPL4/NEGR1/AMIGO2/COLQ/DBNL/GABRA2/LRRTM3/GRIA1/CNTN5/ASIC2/AMIGO1/ADGRB3/CUX2/AGRN/SLITRK1/CLSTN1/SNCA/GABRA5/CDH9/NRXN1/SPTBN2/GABRB3/LRFN5/BSN/CDK5/APP/ADD2/GABRB2/KIRREL3/IL1RAP/GABRG2/LRRTM1/SLIT1/LGI2/NECTIN1/PTK2B/SNAP25/GABRA4/MEF2C/LZTS1/ICAM5/CLSTN3/CHRNB2/LINGO2/SHANK2/EFNB3/GABRA1/GABRG3/ROBO2/C1QL3…
	BP	GO:1901652	response to peptide	439	0.442676	1.53955	3.38e-05	0.00084711	0.0006351	3914	tags=35%, list=17%, signal=29%	TRPV4/IGF2/SCNN1G/FCGR2B/ZFP36L1/HSD11B2/TREM2/NFKBIA/VIM/RAB13/LHCGR/RAMP3/GPER1/GHRHR/MMP2/GJA1/COL1A1/RHOQ/IGFBP5/TGFBR3/KLF4/DDR2/FOXC2/KLF2/NOD2/KCNQ1/LRP5/ERBIN/TIMELESS/CA2/RARRES2/PCK1/VWA2/INPPL1/INHBB/KLF15/PXN/ZBTB7B/CASP4/TLR6/RELA/KCNJ8/SORBS1/FOXO1/PAX6/CSK/BTG1/STAT5A/OPRK1/SOCS2/SP1/TBC1D4/MYO1C/ADCY8/FYN/GPT/TCF12/EDNRA/PPARG/GCK/CRY1/LPIN3/LPIN2/NKX6-1/IGF1R/TNFAIP3/MGARP/BCAR3/…
	BP	GO:0002437	inflammatory response to antigenic stimulus	59	0.704779	1.97259	3.46e-05	0.00085216	0.00063889	2759	tags=46%, list=12%, signal=40%	IL5RA/CXCR2/FCGR2B/LTA/TREM2/CD68/FGR/NOD2/SPN/HLA-DRB1/SYK/YES1/C3/FYN/A2M/PLCG1/NOTCH2/FURIN/FCGR2A/RHBDF2/CD81/HLA-E/KDM6B/FCGR3B/NOTCH1/FOSL2/GPX1
	BP	GO:2000377	regulation of reactive oxygen species metabolic process	125	0.575222	1.78512	3.56e-05	0.00086253	0.00064666	2957	tags=35%, list=13%, signal=31%	TFAP2A/HVCN1/HP/AKR1C1/TSPO/ACP5/SLC5A3/TGFBR2/DHFR/TGFB1/TYROBP/ITGB2/CYBA/F2RL1/CLEC7A/SYK/TLR6/RIPK3/PRCP/IER3/PLCG2/ARG2/FOXO1/AKR1C3/ZNF205/FYN/RAC2/PDGFRB/PPARA/EGFR/ZC3H12A/CTNS/NFE2L2/GNAI2/FOXM1/TLR4/DHRS4/FBLN5/BCL2/BST1/CFLAR/STK17A/ALOX5/CD177
	BP	GO:0060070	canonical Wnt signaling pathway	284	0.482635	1.62345	3.55e-05	0.00086253	0.00064666	4539	tags=37%, list=20%, signal=30%	FOLR1/PLEKHA4/NOTUM/LGR6/GLI1/WWTR1/FZD7/LEF1/FOXD1/FZD9/TBX18/COL1A1/YAP1/KLF4/LATS2/LRP5/WNT6/TGFB1/WLS/DAB2/DRAXIN/TCF7L1/RARG/BCL9L/EGF/FZD8/FRZB/SOX13/FOXO1/LRP4/EDNRA/FZD1/MLLT3/PYGO1/NKD1/FRAT1/HDAC1/GPRC5B/TLE2/DISC1/CAV1/EGFR/PTPRU/NID1/NFKB1/AXIN1/SFRP1/SOX7/RBMS3/AMER2/TCF7/NOG/G3BP1/SMAD4/SHISA3/SDC1/SOX17/ZNRF3/SOX2/TLE4/NOTCH1/HHEX/LZTS2/FZD6/WNT4/SOX9/FZD2/LIMD1/FAM53B/KANK1/WNT2B/…
	BP	GO:0007015	actin filament organization	414	0.449558	1.56322	3.53e-05	0.00086253	0.00064666	3898	tags=34%, list=17%, signal=29%	TRPV4/RHOD/PDLIM1/KANK2/S100A10/VASP/C15orf62/CAPG/SCIN/EZR/ESAM/RHOQ/ELN/FAM107A/NEB/GAS2L3/TAGLN2/EMP2/ELMO3/RND2/KPTN/RFLNB/PSTPIP1/ITGB5/CDC42EP4/CGNL1/SWAP70/HCLS1/INPPL1/CNN3/F2RL1/PXN/PLEC/DPYSL3/ARHGEF5/KIRREL1/RHOC/ARHGEF10L/SORBS1/EPS8/ARAP1/FHDC1/ENAH/MYO7A/SERPINF2/TGFBR1/PYCARD/GMFG/CALD1/SVIL/SHROOM1/FCHSD1/MYO1C/GSN/TTN/RHOJ/FHOD1/WDR1/NEBL/ANG/ARPC1B/ADD3/RAC2/PLEKHH2/COTL1/TPM2/P…
	BP	GO:1901653	cellular response to peptide	320	0.467828	1.59182	4.04e-05	0.00095512	0.00071608	3788	tags=35%, list=17%, signal=30%	IGF2/SCNN1G/FCGR2B/ZFP36L1/TREM2/VIM/RAB13/LHCGR/GPER1/GHRHR/GJA1/RHOQ/KLF4/DDR2/FOXC2/KLF2/NOD2/TIMELESS/CA2/RARRES2/PCK1/VWA2/INHBB/KLF15/PXN/ZBTB7B/CASP4/TLR6/RELA/SORBS1/FOXO1/PAX6/CSK/STAT5A/SOCS2/SP1/TBC1D4/MYO1C/ADCY8/FYN/GPT/EDNRA/PPARG/GCK/LPIN3/LPIN2/NKX6-1/IGF1R/MGARP/BCAR3/KLF3/ENPP1/CAV1/ZNF592/STAT3/EEF2K/ADRB2/CYFIP1/NCOA1/NCK1/CCNA2/TNS2/NFKB1/NFE2L2/GAB1/GLP1R/LPIN1/FOS/RAF1/IRS1…
	BP	GO:0140895	cell surface toll-like receptor signaling pathway	61	0.693271	1.95413	4.26e-05	0.00099784	0.00074811	3721	tags=51%, list=16%, signal=43%	LTF/LILRA2/TREM2/NFKBIA/SCIMP/NOD2/NAGLU/TLR5/CYBA/F2RL1/IRAK2/TLR6/RELA/NINJ1/CD14/LY96/TLR1/MYD88/TNFAIP3/TLR2/TLR4/TNIP2/APPL2/MFHAS1/PTPN22/CHUK/DAB2IP/PELI1/TICAM1/PIK3AP1/WDFY1
	BP	GO:0001701	in utero embryonic development	361	0.452098	1.54178	4.51e-05	0.00104976	0.00078704	4473	tags=35%, list=20%, signal=29%	ANGPT1/C6/IGF2/MAFF/ZFP36L1/FOXF1/CMTM3/SMO/LEF1/GJA1/FOXC1/TBX3/MSX1/YAP1/KLF4/LATS2/KLF2/PTH1R/TGFBR2/GNA12/MFNG/CAPN2/YBX3/CASP8/ITGB1/HES1/BMPR1A/NOS3/UPB1/ST8SIA6/ZBED6/ACVRL1/TGFBR1/CEBPB/GATA2/BCL2L11/CHEK1/TM4SF1/ADA/EDNRA/FKBP10/PLCG1/MGAT1/YBX1/NXN/CEBPA/SLC39A1/PPP1CC/NR2F2/GNA13/HEG1/MYH9/NOTCH2/FURIN/EGFR/BMI1/KEAP1/TEAD4/NCOA1/PLCD3/SP3/AXIN1/CHST11/TAF8/BRCA2/SLC25A20/SMG9/MAN2A1/T…
	BP	GO:0010001	glial cell differentiation	243	0.49338	1.63593	5.48e-05	0.00124855	0.00093607	3973	tags=33%, list=18%, signal=27%	GFAP/CXCR4/PRX/TREM2/VIM/SMO/LEF1/C5AR1/VCAN/ACAN/ADORA2A/GPR157/CDKN2C/LAMB2/KCNJ10/ITGB4/TGFB1/NAGLU/ID4/CNTF/LAMA2/KLF15/CLU/PLEC/HES1/PARD3/RELA/TNFRSF1B/TAL1/ASCL1/SOX13/TRPC4/PAX6/CSK/GRN/NFIA/NRROS/MYD88/POU3F2/C1QA/WDR1/NKX6-1/PHGDH/HDAC1/NFIB/EGFR/STAT3/TLR2/LAMC3/RAF1/NOG/PTPRZ1/TLR4/SOX2/CRB1/SKI/EIF2B2/NOTCH1/ARHGEF10/SOX9/LRP1/SOS1/DLL1/LDLR/QKI/IL6ST/NR2E1/SOX6/IFNGR1/SOX1/ADGRG6/ER…
	CC	GO:0042611	MHC protein complex	22	0.836637	1.94156	5.5e-05	0.00125126	0.0009381	2590	tags=73%, list=11%, signal=64%	HLA-DPA1/HLA-DRA/HLA-DPB1/CD74/B2M/HLA-DRB1/HLA-DOA/HLA-DMA/HLA-DMB/HLA-B/HLA-A/HLA-DQB1/HLA-C/HLA-E/HLA-DQA1/HLA-F
	BP	GO:0031099	regeneration	169	0.53992	1.72606	5.92e-05	0.00131968	0.0009894	2935	tags=34%, list=13%, signal=30%	FOLR1/GFAP/ANGPT2/LGR6/GLI1/FZD7/TNC/PRRX1/MMP2/TSPO/FZD9/GJA1/YAP1/TGFBR3/KLF4/CPQ/LAMB2/DHFR/CNTF/SPP1/EPPK1/NINJ1/RGMA/CEBPB/GRN/IGF1R/ANXA3/MATN2/NFIB/PTPN12/EGFR/PTPRU/CERS2/CCNA2/PNPT1/CD81/APOD/POSTN/KLF5/SLC7A5/PCNA/LPIN1/HSPG2/TMEM182/SOX2/LCP1/RUNX1/NOTCH1/PTCH1/CTNNA1/GPX1/NEO1/GAS6/BCL2/SELENON/CFLAR/IGF2R
	BP	GO:0040013	negative regulation of locomotion	298	0.472243	1.59308	6.02e-05	0.00133723	0.00100256	3975	tags=36%, list=18%, signal=30%	ANGPT2/DUSP1/NGFR/DLL4/DCN/GJA1/PODN/EMILIN2/EMILIN1/IGFBP5/MMRN2/TGFBR3/KLF4/ALOX15B/FBLN1/ADORA3/SEMA3F/CARD10/CLDN5/TGFB1/CD74/SLAMF8/HYAL2/GNA12/SEMA3D/SAP30L/RRAS/DPYSL3/EPPK1/BMPR1A/SINHCAF/SRGAP1/ACVRL1/TGFBR1/MITF/TNFAIP6/TBXA2R/ADA/PPARG/PADI2/GNRH1/NR2F2/GNA13/SERPINE1/HDAC1/TP53INP1/RIN3/ADGRG1/STAT3/ING2/PTPRU/SP100/CERS2/SULF1/ENG/SFRP1/APOD/PRKG1/IGFBP3/NFE2L2/NEDD9/RGCC/IFITM1/NOG/…
	BP	GO:0010876	lipid localization	414	0.442419	1.5384	6.16e-05	0.00136119	0.00102052	3304	tags=27%, list=15%, signal=24%	SERPINA5/WNK4/MSR1/SLC43A3/SLCO4A1/AKR1C1/TREM2/NFKBIA/ANO6/LHCGR/APOLD1/ANXA2/TSPO/LCAT/IKBKE/NPC1L1/CIDEB/LRAT/CES1/DBI/STARD10/FITM1/KCNQ1/PLSCR4/APOBR/SOAT1/ABCC2/NPC2/ABCA1/PLTP/DAB2/SLCO2B1/SPP1/PROCA1/ABCB1/CLU/MTTP/OSBPL11/SYK/CPT1B/EGF/ABCC3/KCNJ8/LRP10/APOC1/SPX/MFSD2A/P2RX7/TSKU/C3/PMP2/PLSCR1/XKR8/PPARG/CRY1/ABCA7/ACSL5/ACACB/RXRA/PPARA/ENPP1/CAV1/FURIN/AQP9/PLA2G12A/STARD4/ZC3H12A/HI…
	BP	GO:0008015	blood circulation	432	0.439065	1.52609	6.41e-05	0.00141124	0.00105804	2563	tags=26%, list=11%, signal=23%	WNK4/F5/ANGPT1/CXCR2/TRPV4/KCNE4/CXCR4/SCNN1G/COL1A2/HSPB7/HSD11B2/GPER1/KCNE1/MMP2/C3AR1/GJA1/PPP1R13L/ADRA2B/FOXC1/TBX18/EMILIN2/EMILIN1/ADORA2A/ELN/PLCB3/ARHGAP42/FOXC2/ADORA3/KLF2/PDE5A/EMP2/KCNQ1/P2RY2/CLDN5/LRP5/GPR4/TGFB1/TGFB2/FLI1/GNA12/KCNJ5/TRDN/PTGS1/KCNE3/MYL3/F2RL1/ITGB1/PLEC/TBXAS1/SERPING1/NOS3/YES1/PRCP/KCNJ8/IER3/CTSZ/PIK3CG/SPX/DSP/MYOF/PTAFR/SERPINF2/TJP2/GJC1/ACVRL1/ECE1/TBXA…
	MF	GO:0001221	transcription coregulator binding	101	0.601062	1.82719	6.53e-05	0.00143422	0.00107527	3805	tags=45%, list=17%, signal=37%	TEAD2/LEF1/KLF4/RUNX3/BCL6/NFATC1/HES1/RELA/GATA2/LMO2/PAX6/SP1/ZBTB16/ESR1/PPARG/ZNF618/PER1/SMARCD3/RXRA/HDAC1/ETS1/PPARA/ATF7/CREBBP/PGR/SIX1/STK36/NFE2L2/HDGF/ZBTB17/FOS/MYC/SMAD4/STAT6/CTBP2/EHMT1/CTCF/JUND/PHF1/RORA/PHF12/LCOR/CHD4/HIF1A/TFAM
	BP	GO:0198738	cell-cell signaling by wnt	412	0.446623	1.55205	6.98e-05	0.00150717	0.00112997	4582	tags=35%, list=20%, signal=29%	FOLR1/CCN4/PLEKHA4/NOTUM/LGR6/GLI1/WWTR1/FZD7/TGFB1I1/NFATC4/LEF1/FOXD1/FZD9/TBX18/COL1A1/YAP1/KLF4/LATS2/LRP5/WNT6/TGFB1/WLS/HIC1/DAB2/DRAXIN/TCF7L1/KLF15/MDFIC/RARG/BCL9L/PBXIP1/EGF/FZD8/VANGL2/PLCG2/FRZB/SOX13/TSKU/SALL1/FOXO1/MITF/LRP4/EDNRA/FZD1/MLLT3/NXN/PYGO1/TNFAIP3/NKD1/FRAT1/HDAC1/GPRC5B/TLE2/DISC1/CAV1/EGFR/TAX1BP3/WWOX/PTPRU/TLR2/HBP1/NID1/SULF1/NFKB1/PIAS4/AXIN1/AMOTL1/ARHGEF19/SFRP1…
	BP	GO:0009615	response to virus	340	0.455355	1.55359	7.69e-05	0.00161193	0.00120851	3654	tags=31%, list=16%, signal=26%	CXCR4/TRIM5/IKBKE/PMAIP1/FGR/IFITM2/IFNLR1/RNASE6/DDIT4/FGL2/ITGB8/BCL3/HYAL2/SPN/IL15/NPC2/HYAL1/VAMP8/CLU/F2RL1/TRIM56/CARD8/TRIM38/RIPK3/RELA/ITGAX/KCNJ8/IRAK3/IFITM3/LGALS9/APOBEC3D/RNF135/APOBEC3C/GBP3/PYCARD/PLSCR1/SLFN13/OPRK1/TRIM8/ZDHHC11/MYD88/SLFN11/HERC5/IKBKB/TRAF3IP2/IFIH1/IFI16/DTX3L/TNFAIP3/MICA/TRIM65/ABCC9/PTPRC/MST1R/HSPB1/IVNS1ABP/TRIM22/PARP9/TLR2/IRF5/ZC3H12A/NCK1/DDX56/NFKB…
	BP	GO:0071294	cellular response to zinc ion	19	0.851713	1.93008	8.32e-05	0.00173102	0.00129779	1008	tags=47%, list=4%, signal=45%	GLRA1/MT1H/HVCN1/MT1F/TSPO/MT1E/MT1G/MT2A/MT1M
	BP	GO:0050953	sensory perception of light stimulus	168	0.531362	1.69685	8.57e-05	0.00176198	0.001321	2523	tags=23%, list=11%, signal=21%	GLRA1/TGFBI/MYO3A/RPE65/GABRR2/RGR/HMCN1/DLL4/LCTL/CDH23/CNGA3/COL1A1/LRAT/CRB2/LAMB2/KCNJ10/TIMP3/MYO7A/GJC1/ZIC2/PAX6/RGS9BP/COL18A1/ROM1/DHRS3/RDH5/GRK7/BBS9/RGS9/ABCC6/CRYBG3/LAMC3/ABLIM1/BBS2/LUM/RABGGTA/CABP4/AOC2/CRB1
	BP	GO:2000134	negative regulation of G1/S transition of mitotic cell cycle	65	0.660484	1.87721	8.77e-05	0.00178925	0.00134145	4678	tags=62%, list=21%, signal=49%	KANK2/MUC1/WEE1/FAM107A/KLF4/CHEK2/GPNMB/SLFN11/RBL1/CDK2AP2/CDK2/CTDSP2/PIDD1/CRLF3/RPS27L/RFWD3/CDC73/PLK3/CTDSP1/CDKN2B/BTN2A2/BCL2/ACVR1/WAC/CRADD/E2F7/BRD7/CASP2/PML/CDKN1A/PKD2/RBL2/CTDSPL/PRMT2/GTSE1/INHBA/GIGYF2/TP53/FBXO31/CCL2
	BP	GO:0099643	signal release from synapse	132	-0.480368	-1.72868	9.22e-05	0.00186221	0.00139615	2316	tags=38%, list=10%, signal=34%	SLC32A1/CACNB4/RIMS1/CADPS/ATP2A2/RIMS2/PRKCB/SYT7/SNCA/ABCC8/BRSK1/RIMS3/NRXN1/SLC4A8/SYNJ1/NAPB/CDK5/PTPRN2/ERC2/GPR158/SYT11/SYT1/SYN2/CPLX2/PPFIA2/VAMP2/STXBP1/SNAP25/MEF2C/SV2A/SEPTIN5/UNC13A/SYT12/CAMK2A/PFN2/UNC13C/STX1B/TACR2/PRRT2/NAPA/SV2B/CPLX1/DOC2A/STX1A/FER1L5/RAB3A/SYT5/PRKCG/RPH3A/KMO
	BP	GO:0050808	synapse organization	438	-0.352688	-1.43571	9.5e-05	0.00190803	0.0014305	2633	tags=27%, list=12%, signal=24%	LHFPL4/NEGR1/AMIGO2/FRRS1L/ASAP1/NOS1AP/NEURL1/SEZ6/PAFAH1B1/ACTG1/MAPT/CAMK2B/TUBA1A/GRM5/ANK3/CHCHD10/EPHA4/CACNB2/CACNB4/DLG4/SHISA7/CACNB3/COLQ/NEFL/LRFN2/ARF1/DBNL/LGMN/GABRA2/LRRTM3/GRIA1/CNTN5/ABI2/ASIC2/AMIGO1/ADGRB3/DLGAP3/CUX2/AGRN/SLITRK1/CLSTN1/SNCA/ELFN1/GABRA5/CDH9/NTNG1/NRXN1/SPTBN2/GABRB3/DCTN1/HOMER1/LRFN5/SHISA6/GPHN/BSN/YWHAZ/CDK5/APP/ERC2/ADD2/GABRB2/PTPRF/GPR158/KIRREL3/IL1RA…
	BP	GO:0140747	regulation of ncRNA transcription	89	0.60805	1.81393	0.00010331	0.00205902	0.0015437	2575	tags=36%, list=11%, signal=32%	NFATC4/NGFR/KLF4/ATOH8/TGFB1/TGFB2/SPI1/BMPR1A/RELA/GATA2/PAX6/ESR1/NOTCH3/PPARG/REST/SIRT7/ETS1/PPARA/NOTCH2/ZNF143/NFIB/EGFR/STAT3/MYBL1/LARP7/TEAD1/KLF5/FOS/MYC/MEPCE/SMAD4/NFATC3
	BP	GO:0071356	cellular response to tumor necrosis factor	190	0.518002	1.67338	0.00010582	0.00209822	0.00157309	3641	tags=35%, list=16%, signal=29%	NPNT/ZFP36L1/NFKBIA/GPER1/COL1A1/KLF2/ERBIN/SPHK1/MAPKAPK2/HYAL2/PCK1/HYAL1/YBX3/CASP8/NFATC1/F2RL1/HES1/CASP4/CD58/CARD8/SYK/RELA/TNFRSF1B/ZFP36L2/BIRC3/GBP3/PYCARD/TNFRSF19/HIPK1/IKBKB/TRAF3IP2/TIFA/TNFAIP3/CEBPA/TNFRSF1A/LAPTM5/ZC3H12A/NFKB1/PIAS4/GPS2/SFRP1/POSTN/NFE2L2/FOS/NKX3-1/H2BC11/LIMS1/GBP2/ZFAND6/ADAMTS7/SHARPIN/GAS6/FAS/SIRT1/CCL5/CHUK/MAP3K5/RORA/DAB2IP/VCAM1/ACTN4/GSTP1/SLC2A4/IL1…
	BP	GO:0033002	muscle cell proliferation	190	0.517545	1.6719	0.00011008	0.0021606	0.00161986	2618	tags=29%, list=12%, signal=26%	OGN/ANGPT1/CCN4/GLI1/GPER1/MMP2/GJA1/ADAMTS1/FOXC1/ELN/IGFBP5/YAP1/TGFBR3/KLF4/DDR2/FOXC2/TGFB1/TGFB2/GNA12/RBPMS2/IL18/BMPR1A/NOS3/FES/PTAFR/SERPINF2/TGFBR1/MYD88/NOTCH3/HGF/PPARG/ANG/IGF1R/TNFAIP3/EFEMP2/PDGFRB/GNA13/HDAC1/CALCRL/ZNF143/EGFR/MEGF10/SIX1/PIM1/SIX5/APOD/PRKG1/IGFBP3/FOS/NOG/GNAI2/ARID2/TLR4/RUNX1/SKI/NOTCH1
	MF	GO:0022824	transmitter-gated monoatomic ion channel activity	46	-0.628005	-1.89279	0.00011251	0.00219727	0.00164735	3177	tags=54%, list=14%, signal=47%	GRIN1/GRID2/CHRNA4/GABRB1/GABRA2/GRIA1/GABRA5/GABRB3/GABRB2/CHRNA2/GRIA2/GABRG2/GRIN2A/GRIK1/PTK2B/GABRA4/GRIK2/GRIN2B/GABRD/CHRNB2/GABRA1/GABRG3/GLRA3/GABRA6/HTR3B
	MF	GO:0022835	transmitter-gated channel activity	46	-0.628005	-1.89279	0.00011251	0.00219727	0.00164735	3177	tags=54%, list=14%, signal=47%	GRIN1/GRID2/CHRNA4/GABRB1/GABRA2/GRIA1/GABRA5/GABRB3/GABRB2/CHRNA2/GRIA2/GABRG2/GRIN2A/GRIK1/PTK2B/GABRA4/GRIK2/GRIN2B/GABRD/CHRNB2/GABRA1/GABRG3/GLRA3/GABRA6/HTR3B
	BP	GO:0003018	vascular process in circulatory system	239	0.486849	1.61333	0.00011538	0.0022419	0.00168081	3778	tags=37%, list=17%, signal=31%	SLC16A12/ANGPT1/CXCR2/TRPV4/SLC7A2/SLC38A2/GPER1/MMP2/SLC1A5/ADRA2B/FOXC1/ADORA2A/SLC5A3/ARHGAP42/FOXC2/KLF2/P2RY2/CLDN5/GPR4/TGFB1/SLC6A9/ABCC2/SLCO2B1/ABCB1/F2RL1/ITGB1/PLEC/TBXAS1/ABCC3/NOS3/YES1/KCNJ8/MFSD2A/SLC7A1/SERPINF2/TJP2/ECE1/TBXA2R/EDNRA/SLC6A20/ADD3/GJA5/CBS/ABCC9/PTP4A3/CAV1/EGFR/ADRA2C/ADRB2/VSTM4/SLC44A1/SLCO3A1/SLC38A3/DOCK5/PRKG1/SLC7A5/BBS2/SLC2A1/ITGA1/CDH5/OCLN/BMP6/ADRA1A/K…
	CC	GO:0005833	hemoglobin complex	10	-0.898732	-1.89982	0.00011923	0.00229379	0.00171971	300	tags=50%, list=1%, signal=49%	HBG2/HBQ1/HBB/HBA1/HBA2
	MF	GO:0022851	GABA-gated chloride ion channel activity	11	-0.875279	-1.88277	0.00011865	0.00229379	0.00171971	2788	tags=91%, list=12%, signal=80%	GABRB1/GABRA2/GABRA5/GABRB3/GABRB2/GABRG2/GABRA4/GABRA1/GABRG3/GABRA6
	BP	GO:0043297	apical junction assembly	59	0.678921	1.90022	0.0001227	0.00233735	0.00175238	3268	tags=42%, list=14%, signal=36%	CLDN7/RAB13/PECAM1/ESAM/CLDN5/CLDN23/CLDN15/PRKCH/PARD3/EPHA2/RHOC/ACVRL1/MYO1C/IKBKB/WDR1/MICALL2/F11R/MARVELD2/CDH5/OCLN/CTNNA1/ECT2/DLG5/CLDN4/ROCK1
	CC	GO:1990351	transporter complex	404	-0.363317	-1.47634	0.00012782	0.00242296	0.00181656	3911	tags=37%, list=17%, signal=31%	STXBP5/ATP6V1A/PKD2L1/CACNA1S/CACNA2D3/NDUFS6/UQCRH/UQCRC2/ATP6V1C1/SHISA9/KCNQ5/HTR3A/TIMM8B/CHRNB3/TRPC1/NDUFAB1/ATP1B1/STAC3/ATP6V0B/ATP8B1/PDE4D/SLC17A6/NDUFA6/TTYH3/NDUFA10/PTPA/NDUFS3/NDUFS1/GRIN1/PEX14/GRID2/CALM1/SCN3A/NALCN/CHRNA4/KCNG2/NDUFV1/ANO1/CACNA1A/CACNA1G/CACNA1B/KCNMA1/ATP8A2/SCN8A/TIMM13/GABRB1/AKAP6/CACNA1D/KCNK2/MICU1/ABCG5/ATP6V1G1/SCNN1D/VWC2L/ATP6V0D1/CACNB2/NDUFC2/CACNB4…
	BP	GO:0051607	defense response to virus	259	0.472807	1.57628	0.00013249	0.00250528	0.00187828	3654	tags=31%, list=16%, signal=27%	TRIM5/IKBKE/PMAIP1/IFITM2/IFNLR1/RNASE6/DDIT4/FGL2/HYAL2/SPN/IL15/VAMP8/F2RL1/TRIM56/CARD8/TRIM38/RIPK3/RELA/ITGAX/KCNJ8/IFITM3/APOBEC3D/RNF135/APOBEC3C/GBP3/PYCARD/PLSCR1/SLFN13/OPRK1/TRIM8/ZDHHC11/MYD88/SLFN11/HERC5/TRAF3IP2/IFIH1/IFI16/DTX3L/TNFAIP3/MICA/TRIM65/ABCC9/PTPRC/TRIM22/PARP9/TLR2/IRF5/ZC3H12A/NCK1/DDX56/NMB/SAMHD1/IRF7/MAP3K14/LILRB1/DNAJC3/PRF1/IFITM1/G3BP1/TRIM13/SETD2/TRIM21/MAVS…
	BP	GO:0035924	cellular response to vascular endothelial growth factor stimulus	59	0.678227	1.89828	0.00013643	0.00255366	0.00191455	3446	tags=53%, list=15%, signal=45%	ANXA1/DLL4/FLT1/DCN/FOXC1/EMILIN1/FLT4/SPHK1/MT1G/MAPKAPK2/ITGB1/RELA/MYO1C/PRKD2/VEGFB/TNXB/PGF/CD63/PDGFRB/PTP4A3/HSPB1/GAS1/GAB1/VEGFC/NOTCH1/NRP2/MAP2K3/DLL1/DAB2IP/VCAM1/PRKD1
	BP	GO:0010273	detoxification of copper ion	10	0.907128	1.79797	0.00013808	0.00256725	0.00192473	1008	tags=60%, list=4%, signal=57%	MT1H/MT1F/MT1E/MT1G/MT2A/MT1M
	BP	GO:1990169	stress response to copper ion	10	0.907128	1.79797	0.00013808	0.00256725	0.00192473	1008	tags=60%, list=4%, signal=57%	MT1H/MT1F/MT1E/MT1G/MT2A/MT1M
	MF	GO:0045296	cadherin binding	325	0.449193	1.52947	0.00013924	0.00258269	0.00193631	3767	tags=29%, list=17%, signal=24%	ANXA1/PDLIM1/AHNAK/ANXA2/VASP/PPP1R13L/CDH23/CAPG/CLIC1/EZR/CNGA3/H3C3/PLCB3/FXYD5/TAGLN2/PFKP/NIBAN2/CDH26/SWAP70/CNN3/ITGB1/PLEC/ITGA6/EPHA2/TLN1/S100A11/CEMIP2/TJP2/TRPC4/PKP1/PDLIM5/CALD1/ANLN/MAPRE1/NOTCH3/TES/EHD4/NHERF2/STK38/CDH20/MYH9/KIF5B/EGFR/EPS8L2/PRDX6/WASF2/F11R/NCK1/IQGAP1/TNKS1BP1/PTPRB/EEF1D/CDH5/SCRIB/PKP2/ARHGAP18/CORO1B/TMOD3/KTN1/ERC1/PRDX1/CTNNA1/ARVCF/CAST/NEO1/SEPTIN9/EH…
	BP	GO:0016485	protein processing	201	0.495962	1.614	0.00014746	0.00271567	0.00203601	3659	tags=30%, list=16%, signal=26%	ADAMTS2/AEBP1/IL1R2/S100A10/ANXA2/MMP14/C1R/CPM/PERP/LDLRAD3/NAGLU/BACE2/PLAU/SRGN/MMEL1/CAPN2/MASP1/RFX4/CASP8/CASP4/CARD8/PLAUR/CTSZ/MAFB/SERPINF2/P2RX7/DISP1/ECE1/PCSK5/GSN/IFI16/ACTMAP/SERPINE1/BMP1/MYH9/FAM111A/FURIN/GAS1/RHBDD1/CTSH/PIDD1/CLN3/CASP7/BCL2L12/RUNX1/SIRT4/PTCH1/SEC11C/CAST/CASP6/ATG4C/ZMPSTE24/FADD/CPE/SEC11A/ATG4B/C1RL/VSIR/KLKB1/CTSS/CASP3
	BP	GO:0030301	cholesterol transport	99	0.592111	1.79073	0.00014787	0.00271668	0.00203676	3080	tags=32%, list=14%, signal=28%	MSR1/AKR1C1/TREM2/NFKBIA/ANXA2/TSPO/LCAT/NPC1L1/CES1/SOAT1/NPC2/ABCA1/PLTP/CLU/EGF/APOC1/TSKU/PPARG/ABCA7/RXRA/CAV1/FURIN/STARD4/NFKB1/GPS2/CEL/NPC1/PTCH1/LDLRAP1/LRP1/SIRT1/LDLR
	MF	GO:0140678	molecular function inhibitor activity	392	0.440573	1.52116	0.0001488	0.00272733	0.00204475	2885	tags=20%, list=13%, signal=18%	LTF/SERPINA5/WNK4/SERPIND1/WFIKKN2/C4B/C4A/SERPINA3/ID3/ANXA1/SERPINI2/NFKBIA/A2ML1/ANXA2/SMO/NEAT1/LEF1/ITPRIP/CD109/COL6A3/CRB2/CDKN2C/NEDD4/PINLYP/HYAL2/ID4/ANXA5/TIMP3/VAMP8/SERPING1/HEXIM1/ITIH2/TMX1/APOC1/SERPINF2/C3/GMFG/A2M/DTX3L/ITIH5/TFPI/ANXA3/FBXO5/FRAT1/PROS1/SERPINE1/SERPINB6/CAV1/ID1/IQGAP2/BIRC5/HSPB1/FURIN/PPP1R16A/PPP1R14B/SERPINB1/PARP9/PPP1R1A/PHACTR2/NCK1/IQGAP1/GPS2/TAF3/DNA…
	MF	GO:0005539	glycosaminoglycan binding	188	0.516245	1.67029	0.00015216	0.00278225	0.00208592	2263	tags=27%, list=10%, signal=24%	LTF/SERPINA5/ECM2/SERPIND1/CD44/CCN4/LGR6/PRELP/LTBP2/TREM2/NDNF/PCOLCE/DCN/STAB1/ADAMTS1/VCAN/ACAN/TGFBR3/CCDC80/NOD2/TGFBR2/HYAL2/DPYSL3/ITIH2/GPNMB/ADAMTSL5/LYVE1/TNFAIP6/FGFRL1/THBS2/VEGFB/ANG/TNXB/PGF/ADGRE2/FSTL1/PTPRC/EFEMP2/CFH/FN1/ADGRG1/FURIN/TLR2/SULF1/ENG/SFRP1/POSTN/HDGF/CCN2/CEL
	BP	GO:0099072	regulation of postsynaptic membrane neurotransmitter receptor levels	80	-0.549693	-1.82251	0.00015417	0.00281242	0.00210855	3259	tags=41%, list=14%, signal=35%	NSG1/GPC6/HRAS/AP2A1/EPS15/LHFPL4/PPP3R1/FRRS1L/DLG4/SYNE1/CACNG5/ATAD1/AP2B1/NETO2/PRKCZ/NETO1/AP2S1/CLSTN1/AP2M1/SHISA6/GPHN/CACNG8/TAMALIN/LRRC7/SNAP25/STX1B/CPLX1/CALY/C1QL3/CACNG3/HPCA/ARC/SST
	BP	GO:0031341	regulation of cell killing	82	0.616229	1.82689	0.00015544	0.0028224	0.00211603	3654	tags=43%, list=16%, signal=36%	FCGR2B/HLA-DRA/TGFB1/TYROBP/B2M/HLA-DRB1/F2RL1/CLEC7A/SPI1/SYK/CD59/RIPK3/LGALS9/P2RX7/NECTIN2/HLA-B/HLA-A/MICA/PTPRC/CFH/HLA-C/HAVCR2/HLA-E/LILRB1/DNASE1/PRF1/NCKAP1L/HLA-F/HFE/FADD/IL7R/PIK3R6/STAT5B/LAMP1/IL12RB1
	BP	GO:0048872	homeostasis of number of cells	267	0.47683	1.59228	0.00016172	0.00292952	0.00219634	4399	tags=37%, list=20%, signal=30%	CXCR2/ANXA1/ITPKB/FANCC/ZFP36L1/SMO/SLC1A5/PMAIP1/MYCT1/TGFBR3/KLF2/TCIRG1/NOD2/KCNQ1/CD74/CSF1/B2M/HCLS1/INPP5D/BCL6/ARHGEF5/SPI1/RIPK3/NOS3/TAL1/MAFB/LGALS9/P2RX7/GATA2/BCL2L11/DYRK3/ADA/XKR8/TRAF3IP2/IKZF1/RAC2/TNFAIP3/JMJD6/FSTL1/ETS1/ADGRG1/CARD11/ASXL1/STAT3/CHST3/SP3/ZFPM1/SLC7A11/NCKAP1L/NCAPG2/PKN1/DNASE2/TMOD3/COL14A1/NOTCH1/EMCN/PRDX1/SLC40A1/FOSL2/GLIS2/HSCB/SOX9/BCL2/CFLAR/FAS/SOS1/M…
	CC	GO:0008305	integrin complex	28	0.787518	1.92016	0.00016413	0.00295924	0.00221862	2435	tags=57%, list=11%, signal=51%	ITGA10/ITGA5/EMILIN1/ITGB4/ITGB8/ITGB5/ITGA8/ITGB2/ITGB1/ITGAL/ITGA6/ITGAX/ITGBL1/ITGA11/ITGA1/ITGA7
	MF	GO:0038187	pattern recognition receptor activity	25	0.779971	1.86007	0.00016499	0.00296793	0.00222514	3221	tags=60%, list=14%, signal=51%	TRIM5/COLEC12/NOD2/TLR5/CLEC7A/CARD8/CD14/PTAFR/LY96/IFIH1/TLR2/CLEC4E/TLR4/MARCO/RIGI
	BP	GO:0061614	miRNA transcription	69	0.62891	1.81051	0.00016805	0.00301301	0.00225893	2851	tags=41%, list=13%, signal=36%	NFATC4/NGFR/KLF4/ATOH8/TGFB1/TGFB2/SPI1/BMPR1A/RELA/GATA2/PAX6/ESR1/NOTCH3/PPARG/REST/ETS1/PPARA/NOTCH2/NFIB/EGFR/STAT3/TEAD1/KLF5/FOS/MYC/SMAD4/NFATC3/SOX9
	BP	GO:1904035	regulation of epithelial cell apoptotic process	83	0.613821	1.82478	0.00017545	0.00312355	0.00234181	4396	tags=47%, list=19%, signal=38%	ANGPT1/NUPR1/ZFP36L1/NDNF/ANO6/GPER1/YAP1/TGFB1/GATA2/AKR1C3/ESR1/GSN/PLCG1/IGF1R/TNFAIP3/SERPINE1/PPARA/PIAS4/MAPK7/NFE2L2/RGCC/CDH5/NPC1/TNIP2/CAST/GAS6/BCL2/CFLAR/WFS1/SAV1/ZFP36/STK4/ABL1/SFRP4/BOK/PAK4/BAX/JAK2/PLA2R1
	BP	GO:0006898	receptor-mediated endocytosis	230	0.486579	1.60744	0.0001791	0.00317753	0.00238228	3151	tags=28%, list=14%, signal=24%	FOLR1/ANGPT1/CXCR2/MSR1/FCGR2B/RAMP3/ANXA2/SIGLEC1/CXCR1/STAB1/EZR/STON1/AMN/NEDD4/LDLRAD3/B2M/ITGB2/DAB2/STON2/CLU/ITGB1/SYK/FCER1G/EGF/APOC1/LYVE1/PLCG2/CD14/RAMP1/C3/SDCBP/ENTREP1/GSG1L/CD63/SERPINE1/CALCRL/CAV1/RIN3/BMP2K/ADRB2/FCHSD2/CD81/CLN3/LILRB1/HSPG2/MKLN1/ACKR3/SCRIB/DGKD/CXCL16/SDC1/RAB31/HIP1/PDLIM7/UNC119/ITGAV/LDLRAP1/CBL/MARCO/IGF2R/LRP1/DLL1/LDLR/HFE
	BP	GO:0097306	cellular response to alcohol	90	0.596863	1.78336	0.00018913	0.00332498	0.00249283	4364	tags=46%, list=19%, signal=37%	GLRA1/SCNN1G/AKR1C2/TNC/SMO/KLF4/CES1/KLF2/PCK1/ABCA1/INHBB/PAX6/AKR1C3/ADCY8/ITPR2/IGF1R/BLM/TP53INP1/SFRP1/SGK1/FOS/GOLPH3/GRAMD1A/GRAMD1C/KCNMB1/MAP4K1/PTCH1/CTNNA1/ADCY2/FBP1/ADCY7/AKAP8/JUP/PRKD1/MLC1/RAD51/DAG1/PTGDR/SPIDR/P2RY6/INHBA
	CC	GO:1902495	transmembrane transporter complex	379	-0.363216	-1.46933	0.00018896	0.00332498	0.00249283	3911	tags=38%, list=17%, signal=32%	STXBP5/ATP6V1A/PKD2L1/CACNA1S/CACNA2D3/NDUFS6/UQCRH/UQCRC2/ATP6V1C1/SHISA9/KCNQ5/HTR3A/CHRNB3/TRPC1/NDUFAB1/ATP1B1/STAC3/ATP6V0B/PDE4D/SLC17A6/NDUFA6/TTYH3/NDUFA10/PTPA/NDUFS3/NDUFS1/GRIN1/GRID2/CALM1/SCN3A/NALCN/CHRNA4/KCNG2/NDUFV1/ANO1/CACNA1A/CACNA1G/CACNA1B/KCNMA1/SCN8A/GABRB1/AKAP6/CACNA1D/KCNK2/MICU1/ABCG5/ATP6V1G1/SCNN1D/VWC2L/ATP6V0D1/CACNB2/NDUFC2/CACNB4/DLG4/SHISA7/CACNB3/CACNG5/ATP1A3/…
	BP	GO:0009595	detection of biotic stimulus	31	0.773847	1.93584	0.00019098	0.00335	0.00251158	1862	tags=52%, list=8%, signal=47%	C4B/TREM2/SMO/TSPO/YAP1/SSC5D/NOD2/HLA-DRB1/CLEC7A/TLR6/LY96/TLR1/FAP/HLA-B/HLA-A/TLR2
	CC	GO:0045121	membrane raft	262	0.469172	1.56705	0.00019682	0.0034214	0.00256512	3240	tags=35%, list=14%, signal=30%	ANGPT1/TNFRSF10A/S100A10/TREM2/AHNAK/ANXA2/SMO/KCNE1/GJA1/PECAM1/EZR/RHOQ/CAVIN1/MS4A4A/EMP2/KCNQ1/LCP2/TGFBR2/PLPP1/HYAL2/ABCA1/ITGB2/CAPN2/INPP5D/KCNE3/ITGB1/ORAI1/ADCYAP1R1/TLR6/BMPR1A/NOS3/KIRREL1/TNFRSF1B/SORBS1/MYOF/PLCG2/CD14/PPP2R1B/TRPC4/TGFBR1/TLR1/EHD2/PLSCR1/LRP4/SDCBP/MYO1C/ADCY8/FYN/IKBKB/TFPI/IGF1R/PTPRC/CAV1/ADGRG1/CARD11/STOM/LAT2/TNFRSF1A/FURIN/EGFR/TLR2/SULF1/CLN3/CAVIN2/SLC2A1…
	CC	GO:0098857	membrane microdomain	262	0.469172	1.56705	0.00019682	0.0034214	0.00256512	3240	tags=35%, list=14%, signal=30%	ANGPT1/TNFRSF10A/S100A10/TREM2/AHNAK/ANXA2/SMO/KCNE1/GJA1/PECAM1/EZR/RHOQ/CAVIN1/MS4A4A/EMP2/KCNQ1/LCP2/TGFBR2/PLPP1/HYAL2/ABCA1/ITGB2/CAPN2/INPP5D/KCNE3/ITGB1/ORAI1/ADCYAP1R1/TLR6/BMPR1A/NOS3/KIRREL1/TNFRSF1B/SORBS1/MYOF/PLCG2/CD14/PPP2R1B/TRPC4/TGFBR1/TLR1/EHD2/PLSCR1/LRP4/SDCBP/MYO1C/ADCY8/FYN/IKBKB/TFPI/IGF1R/PTPRC/CAV1/ADGRG1/CARD11/STOM/LAT2/TNFRSF1A/FURIN/EGFR/TLR2/SULF1/CLN3/CAVIN2/SLC2A1…
	BP	GO:0003229	ventricular cardiac muscle tissue development	49	0.699391	1.8999	0.00020067	0.00348057	0.00260947	2618	tags=47%, list=12%, signal=42%	DLL4/PPP1R13L/FOXC1/TBX3/TGFBR3/FOXC2/TGFB1/NAGLU/TGFB2/MYL3/BMPR1A/KCNJ8/DSP/TGFBR1/EDNRA/HEG1/MYH7/ENG/NOG/SMAD4/PKP2/COL14A1/NOTCH1
	MF	GO:0071855	neuropeptide receptor binding	18	-0.798041	-1.95054	0.0002023	0.00350101	0.0026248	365	tags=22%, list=2%, signal=22%	NPPA/CCKBR/TAC1/CRH
	MF	GO:0005184	neuropeptide hormone activity	18	-0.797754	-1.94984	0.00020495	0.00352318	0.00264142	365	tags=44%, list=2%, signal=44%	PNOC/NPPA/VIP/CORT/ADCYAP1/CARTPT/VGF/CRH
	MF	GO:0160041	neuropeptide activity	18	-0.797754	-1.94984	0.00020495	0.00352318	0.00264142	365	tags=44%, list=2%, signal=44%	PNOC/NPPA/VIP/CORT/ADCYAP1/CARTPT/VGF/CRH
	BP	GO:0006911	phagocytosis, engulfment	46	0.678308	1.81623	0.00021606	0.00368619	0.00276364	2995	tags=46%, list=13%, signal=40%	MSR1/FCGR2B/TREM2/ANO6/ABCA1/ITGB2/F2RL1/PLCG2/GATA2/C3/GSN/XKR8/ABCA7/MYH9/MEGF10/DOCK1/NCKAP1L/RAB31/MARCO/APPL2/BIN2
	BP	GO:0045807	positive regulation of endocytosis	132	0.544149	1.69587	0.00022094	0.0037565	0.00281635	3230	tags=35%, list=14%, signal=30%	ANGPT1/C4B/C4A/FCGR2B/TREM2/ANO6/ANXA2/NOD2/IL15/B2M/CYBA/DAB2/CLU/F2RL1/CLEC7A/SYK/FCER1G/EGF/PLCG2/CD14/GATA2/PYCARD/C3/CD151/ABCA7/CD63/DOCK2/PTPRC/SERPINE1/FCGR2A/EEF2K/CLN3/NCKAP1L/DGKD/SLC11A1/RAB31/HIP1/GAS6/LDLRAP1/CBL/LRP1/APPL2/DLL1/FCGR2C/HFE/AXL
	MF	GO:0015453	oxidoreduction-driven active transmembrane transporter activity	55	-0.617147	-1.93926	0.00022942	0.00387512	0.00290528	5639	tags=58%, list=25%, signal=44%	NDUFV3/UQCRC1/NDUFB6/COX7A1/NDUFA2/NDUFA3/NDUFB3/CYC1/UQCRFS1P1/NDUFS5/UQCRFS1/NDUFS4/NDUFS6/UQCRH/COX8A/COX5B/NDUFA6/COX6B1/NDUFA10/NDUFS3/NDUFS1/NDUFV1/COX4I1/COX7A2L/NDUFC2/COX15/NDUFB8/NDUFA7/NDUFA5/NDUFB5/NDUFA9/MTCO2P12
	BP	GO:1902807	negative regulation of cell cycle G1/S phase transition	71	0.631571	1.82173	0.00022998	0.00387609	0.00290601	4678	tags=59%, list=21%, signal=47%	KANK2/MUC1/WEE1/FAM107A/KLF4/CHEK2/GPNMB/SLFN11/RBL1/CDK2AP2/CDK2/CTDSP2/SUSD2/PIDD1/CRLF3/RPS27L/RFWD3/CDC73/PLK3/SOX2/CTDSP1/CDKN2B/BTN2A2/BCL2/ACVR1/WAC/CRADD/E2F7/BRD7/CASP2/PML/CDKN1A/PKD2/RBL2/CTDSPL/PRMT2/GTSE1/INHBA/GIGYF2/TP53/FBXO31/CCL2
	CC	GO:0044306	neuron projection terminus	112	-0.496356	-1.73011	0.00023298	0.00391814	0.00293754	2848	tags=38%, list=13%, signal=33%	SNCG/TBC1D24/KCNK2/ACTG1/ATP6V0D1/EPHA4/SLC32A1/TSPOAP1/DLG4/UCHL1/SLC4A10/KCNC2/BTBD8/PRKCB/SNCA/SLC4A8/SYNJ1/BSN/PNOC/GAD1/PTPRN/SYT1/SLC8A3/CPLX2/VAMP2/GRIK2/SNCB/UNC13A/UNC13C/PRRT2/SLC8A2/SLC1A2/CALB1/CPLX1/PACSIN1/CDH8/RAB3A/NTSR1/CHRM1/CNGB1/PCSK1/PRKCG
	BP	GO:0010721	negative regulation of cell development	242	0.476998	1.58031	0.00023549	0.00395188	0.00296283	2680	tags=25%, list=12%, signal=22%	LTF/FOXJ1/S1PR3/ANXA1/FCGR2B/NFATC4/TREM2/TSPO/RUNX3/FGL2/SEMA3F/RFLNB/CD74/TBX6/ID4/B2M/DRAXIN/SEMA3D/SPP1/INPP5D/IL4R/BCL6/ZBTB7B/SLC4A2/HES1/BMPR1A/TNFRSF11B/MAFB/TMEM176A/RGMA/FRZB/TMEM176B/GATA2/TNFAIP6/PAX6/LRP4/C1QC/REST/NKX6-1/LOXL3/CEBPA/CERS2/ZC3H12A/TOB2/NTN1/SFRP1/DYNLT1/ZFPM1/LILRB1/MYC/NOG/SPART/TLR4/RUNX1/SKI/NPR2/CTDSP1/NOTCH1/GPR137/CTNNA1/CDKN2B
	CC	GO:0030134	COPII-coated ER to Golgi transport vesicle	87	0.606394	1.80226	0.00023641	0.00395873	0.00296796	2849	tags=28%, list=13%, signal=24%	FOLR1/F5/HLA-DPA1/CIDEB/HLA-DRA/HLA-DPB1/CD74/B2M/HLA-DRB1/CD59/CTSZ/CTSC/HLA-B/HLA-A/HLA-DQB1/HLA-C/HLA-E/TMED10/TMED5/HLA-DQA1/HLA-F/LMAN1L/SERPINA1/ERGIC1
	BP	GO:0001909	leukocyte mediated cytotoxicity	109	0.575258	1.75969	0.00023784	0.003974	0.00297941	3798	tags=42%, list=17%, signal=35%	FCGR2B/HLA-DRA/EMP2/TGFB1/TYROBP/STXBP2/B2M/IL18/HLA-DRB1/F2RL1/SPI1/RIPK3/LGALS9/P2RX7/CTSC/NECTIN2/HLA-B/MYD88/PTPN6/HLA-A/MICA/PTPRC/KIF5B/FCGR2A/HLA-C/HAVCR2/CTSH/HLA-E/LILRB1/DNASE1/PRF1/NCKAP1L/FCGR3B/HLA-F/PRDX1/FCGR2C/HFE/FADD/IL7R/PIK3R6/CEBPG/STAT5B/LAMP1/PLEKHM2/IL12RB1/CD2
	BP	GO:0008360	regulation of cell shape	126	0.548589	1.70316	0.00024523	0.00406183	0.00304526	3199	tags=37%, list=14%, signal=32%	SLC26A5/ANXA1/C15orf62/EZR/RHOQ/FGR/PALM3/GNA12/FBLIM1/CDC42EP4/ITGB2/MYL12A/FES/EPS8/ARAP1/PLXNB1/FYN/RHOJ/WDR1/PLXND1/FGD5/GNA13/PLXNB2/FN1/MYH9/FGD4/F11R/CYFIP1/FMNL3/ARHGAP15/MKLN1/ARHGAP18/PEAK3/ITGA7/MYO10/FAM171A1/CDC42EP2/FGD2/FGD3/LST1/LIMD1/ZMPSTE24/PARVA/CSF1R/DNMBP/FMNL2
	BP	GO:0009112	nucleobase metabolic process	29	0.742971	1.82675	0.00026866	0.00437999	0.00328379	1250	tags=17%, list=6%, signal=16%	TTR/GMPR/ACP3/CDA/ADA
	BP	GO:0098815	modulation of excitatory postsynaptic potential	46	-0.613946	-1.85042	0.00028005	0.00450464	0.00337725	4096	tags=54%, list=18%, signal=45%	NLGN1/CELF4/SHANK1/LRRK2/GRIN1/TBC1D24/DLG4/SYNE1/RIMS1/RIMS2/PRKCZ/NETO1/CUX2/NRXN1/APP/SLC8A3/GRIN2A/PTK2B/GRIK2/GRIN2B/PRKAR1B/STX1B/SLC8A2/STX1A/RGS4
	BP	GO:0071887	leukocyte apoptotic process	98	0.597147	1.80381	0.00028212	0.00452206	0.00339031	4465	tags=48%, list=20%, signal=39%	CXCR2/ITPKB/NOD2/GIMAP8/CD74/BCL3/CHEK2/HCLS1/BCL6/RIPK3/EBF4/LGALS9/ARG2/P2RX7/BCL2L11/ADA/PRKD2/TRAF3IP2/PLEKHO2/CCR5/IRF7/LILRB1/SLC7A11/CASP7/PKN1/IRS2/GAS6/BCL2/FAS/SIRT1/CCL5/ST6GAL1/FADD/IL7R/BCL2L1/AXL/CRKL/CASP3/DOCK8/HIF1A/SELENOS/LYN/NFKBIZ/BAX/ST3GAL1/DFFA/TP53
	BP	GO:0046942	carboxylic acid transport	293	0.452801	1.52726	0.00028543	0.00455335	0.00341377	2468	tags=23%, list=11%, signal=21%	FOLR1/SLC16A12/GFAP/SLC7A2/SLC26A5/SLC38A2/SLC6A12/SLC43A3/SLCO4A1/AKR1C1/LHCGR/GJA1/SLC1A5/ADORA2A/CES1/SLC7A7/SLC26A2/KCNJ10/LRP5/SLC6A9/ABCC2/SLCO2B1/PROCA1/ABCB1/ITGB1/SYK/CPT1B/SLC16A9/ABCC3/KCNJ8/SLC25A18/SLC47A1/SPX/MFSD2A/SLC7A1/P2RX7/TRPC4/SLC16A4/PMP2/LLGL2/SLC6A20/PPARG/ACSL5/ACACB/PPARA/ABCC6/SLC7A9/SLC26A6/SLC25A1/AQP9/PLA2G12A/CTNS/SLCO3A1/NMB/SLC38A3/SLC25A20/PRKG1/HRH3/CLN3/SLC7A5…
	BP	GO:2000425	regulation of apoptotic cell clearance	10	0.895911	1.77573	0.00029808	0.0047164	0.00353601	1398	tags=60%, list=6%, signal=56%	C4B/C4A/TREM2/TGM2/C3/ABCA7
	BP	GO:0019915	lipid storage	81	0.593349	1.75709	0.00030033	0.0047423	0.00355543	3972	tags=47%, list=18%, signal=39%	MSR1/TREM2/NFKBIA/IKBKE/CIDEB/CES1/FITM1/SOAT1/NPC2/ABCA1/OSBPL11/C3/PPARG/CRY1/ACACB/PPARA/ENPP1/CAV1/STARD4/ZC3H12A/HILPDA/NFKB1/AUP1/RNF213/NPC1/PNPLA2/LDAF1/EHD1/DGAT1/ITGAV/SIRT1/PLIN2/STAT5B/ACVR1C/ABHD5/ABCG1/CPT1A/SCARB1
	BP	GO:0071407	cellular response to organic cyclic compound	464	0.416706	1.45399	0.00030629	0.00480192	0.00360013	4583	tags=36%, list=20%, signal=30%	FOLR1/ID3/ANXA1/MSR1/KANK2/SCNN1G/ZFP36L1/FOXF1/TNC/RAMP3/GPER1/SMO/KCNE1/GHRHR/MMP2/COLEC12/EZR/COL1A1/IGFBP5/YAP1/FAM107A/KLF4/CES1/KLF2/NOD2/DDIT4/KCNQ1/P2RY2/NEDD4/NAGLU/PLPP1/PCK1/ABCA1/DAB2/SPP1/SRARP/INHBB/CASP8/TGM2/ITGA6/ZFP36L2/FES/PIK3CG/PTAFR/P2RX7/BCL2L11/CHEK1/AKR1C3/SP1/ADCY8/ESR1/TMEM38B/ITPR2/ZNF366/IFIH1/CRY1/PADI2/REST/PER1/TFPI/IGF1R/RXRA/BLM/CEBPA/MGARP/HDAC1/PPARA/CAV1/RGS9/…
	BP	GO:0019827	stem cell population maintenance	162	0.516101	1.65176	0.00035426	0.00542807	0.00406957	4006	tags=38%, list=18%, signal=31%	TBX1/FZD7/FANCC/PRRX1/SMO/TBX3/YAP1/KLF4/LRP5/SAP30L/HES1/BCL9L/BMPR1A/ZFP36L2/TAL1/SINHCAF/FOXO1/GATA2/TRIM8/REST/HDAC1/NFIB/LOXL2/STAT3/ING2/PHF19/TEAD4/SFRP1/SRRT/ACTL6A/MYC/ZNF358/RAF1/NOG/KDM3A/CDC73/SMC5/SOX2/SKI/BCL7C/TPT1/SAP30/NOTCH1/PHF10/NIPBL/CNOT1/SOX9/SMC3/DLL1/SAV1/NR2E1/DPF2/WNT7A/TP63/JAG1/BRMS1/BMP7/BRD9/ARID1A/MED17/PELO
	BP	GO:1904888	cranial skeletal system development	58	0.646593	1.80412	0.0003634	0.00552438	0.00414178	3748	tags=43%, list=17%, signal=36%	TFAP2A/TBX1/TBX15/PRRX1/MMP14/FOXC2/TGFBR2/TGFB2/TGFBR1/FOXN3/EDNRA/IFT140/SLC39A1/SIX1/CHST11/NOG/SETD2/RAB23/NIPBL/MSX2/SMAD2/TP63/CRKL/TULP3/RUNX2
	MF	GO:0001618	virus receptor activity	69	0.613545	1.76627	0.00037121	0.00563206	0.0042225	3972	tags=43%, list=18%, signal=36%	CLEC5A/CXCR4/ITGA5/SLC1A5/ITGB5/HYAL2/ANPEP/ITGB1/EPHA2/SLC7A1/PLSCR1/NECTIN2/CD86/EGFR/F11R/CD209/CD81/CCR5/CD4/SELPLG/NPC1/ITGAV/SLC3A2/CDHR3/LDLR/AXL/LAMP1/DAG1/CR1/SCARB1
	BP	GO:0030214	hyaluronan catabolic process	13	0.860165	1.80327	0.00038288	0.00579786	0.00434681	1030	tags=46%, list=5%, signal=44%	CD44/TGFB1/HYAL2/HYAL1/LYVE1/CEMIP2
	BP	GO:0060323	head morphogenesis	34	0.717401	1.83893	0.00038378	0.00580013	0.00434851	2797	tags=41%, list=12%, signal=36%	TBX1/LEF1/MMP2/COL1A1/MSX1/CLDN5/CSRNP1/RRAS/SCX/NOG/SKI/SGPL1/NIPBL/CRISPLD2
	BP	GO:0002347	response to tumor cell	39	0.706631	1.83351	0.00039131	0.00589089	0.00441656	2618	tags=46%, list=12%, signal=41%	DLEC1/KLF4/TGFB1/HLA-DRB1/TNFRSF10B/ABI3/SPI1/RELA/NECTIN2/HLA-A/MICA/NOTCH2/LAPTM5/HAVCR2/RBMS3/PRF1/PLK5/NOTCH1
	BP	GO:0015849	organic acid transport	294	0.452498	1.52569	0.00039305	0.00589981	0.00442325	2468	tags=23%, list=11%, signal=21%	FOLR1/SLC16A12/GFAP/SLC7A2/SLC26A5/SLC38A2/SLC6A12/SLC43A3/SLCO4A1/AKR1C1/LHCGR/GJA1/SLC1A5/ADORA2A/CES1/SLC7A7/SLC26A2/KCNJ10/LRP5/SLC6A9/ABCC2/SLCO2B1/PROCA1/ABCB1/ITGB1/SYK/CPT1B/SLC16A9/ABCC3/KCNJ8/SLC25A18/SLC47A1/SPX/MFSD2A/SLC7A1/P2RX7/TRPC4/SLC16A4/PMP2/LLGL2/SLC6A20/PPARG/ACSL5/ACACB/PPARA/ABCC6/SLC7A9/SLC26A6/SLC25A1/AQP9/PLA2G12A/CTNS/SLCO3A1/NMB/SLC38A3/SLC25A20/PRKG1/HRH3/CLN3/SLC7A5…
	BP	GO:0002532	production of molecular mediator involved in inflammatory response	69	0.610502	1.75751	0.00040465	0.00603318	0.00452323	3918	tags=48%, list=17%, signal=40%	IL1R2/TREM2/NOD2/SLAMF8/GPSM3/VAMP8/IL4R/CLEC7A/PBXIP1/ALOX5AP/SYK/TLR6/PYCARD/GRN/MYD88/IL17RC/PER1/SERPINE1/PPARA/STAT3/ZC3H12A/NLRC3/APOD/TLR4/ALOX5/APPL2/ADCY7/IL17RA/SNAP23/TICAM1/HIF1A/LYN/P2RX1
	BP	GO:0032970	regulation of actin filament-based process	339	0.441213	1.50519	0.0004097	0.00608505	0.00456212	3615	tags=33%, list=16%, signal=28%	RHOD/MYO3A/KANK2/S100A10/VASP/C15orf62/CAPG/SCIN/ESAM/RHOQ/ELN/FAM107A/NEB/RND2/CDC42EP4/CGNL1/SWAP70/HCLS1/F2RL1/PXN/SLC4A2/ARHGEF5/KIRREL1/RHOC/ARHGEF10L/EPS8/ARAP1/DSP/SERPINF2/TGFBR1/PYCARD/GMFG/SVIL/FCHSD1/GSN/FHOD1/WDR1/ADD3/GJA5/PLEKHH2/COTL1/PLEKHG2/SORBS3/PDGFRB/CAV1/MYH9/IQGAP2/GPR65/SPTBN5/TRIOBP/CARMIL3/WASF2/RAPGEF3/F11R/CYFIP1/NCK1/LMOD1/FCHSD2/SSH3/KANK3/ARHGEF19/SFRP1/WASHC2A/CRAC…
	BP	GO:0048499	synaptic vesicle membrane organization	27	-0.712974	-1.92366	0.00041188	0.00609859	0.00457228	1345	tags=44%, list=6%, signal=42%	ERC2/SYT1/CPLX2/STXBP1/SNAP25/SYNGR1/STX1B/PRRT2/CPLX1/DOC2A/STX1A/RAB3A
	CC	GO:0098862	cluster of actin-based cell projections	129	0.523985	1.62723	0.00041218	0.00609859	0.00457228	2545	tags=27%, list=11%, signal=24%	FOLR1/MYO3A/SLC38A2/LCTL/CDH23/SCIN/CLIC1/EZR/AMN/KPTN/ITPR3/GNA12/MTTP/PLEC/RHOC/EPS8/MYO7A/MYO1C/RGS19/ADD3/B4GALT1/GNA13/CDC14A/MYH9/SLC7A9/SLC26A6/EPS8L2/TRIOBP/FCHSD2/PLS1/BBS2/SLC7A11/FLII/TMC1/ATP6V0A4
	BP	GO:2000107	negative regulation of leukocyte apoptotic process	48	0.667798	1.80264	0.00041633	0.00612485	0.00459197	3763	tags=50%, list=17%, signal=42%	CXCR2/ITPKB/NOD2/CD74/BCL3/HCLS1/BCL6/ARG2/ADA/CCR5/IRF7/LILRB1/IRS2/GAS6/BCL2/CCL5/ST6GAL1/FADD/IL7R/BCL2L1/AXL/DOCK8/HIF1A/SELENOS
	BP	GO:0007346	regulation of mitotic cell cycle	462	0.416678	1.45346	0.00042415	0.00621628	0.00466051	5090	tags=37%, list=23%, signal=29%	DUSP1/KANK2/IGF2/MUC1/ZFP36L1/ADAMTS1/FOXC1/WEE1/RCC1/FAM107A/KLF4/DDR2/CDKN2C/LRP5/SPHK1/SIK1/CHEK2/HYAL1/MAP3K20/STK33/BCL6/TEX14/GPNMB/HES1/EGF/ZFP36L2/TAL1/IER3/PIM3/ASCL1/FOXN3/CCDC8/CHEK1/BTG1/RPRM/SDCBP/ANLN/SLFN11/ANAPC16/RBL1/PTPN6/SMARCD3/FBXO5/BLM/PDGFRB/CDC14A/BIRC5/CDK2AP2/EGFR/AVEN/CDC25A/CDK2/CDC25B/GAS1/CTDSP2/CDK11A/PIDD1/ZFYVE19/IQGAP1/BRCA2/TTC28/CRLF3/RPS27L/NEK7/BARD1/ACTL6A/…
	BP	GO:0098727	maintenance of cell number	166	0.512938	1.63782	0.00043598	0.0063299	0.00474569	4006	tags=38%, list=18%, signal=31%	TBX1/FZD7/FANCC/PRRX1/SMO/ZIC1/TBX3/YAP1/KLF4/LRP5/SAP30L/HES1/BCL9L/BMPR1A/ZFP36L2/TAL1/SINHCAF/FOXO1/GATA2/TRIM8/REST/HDAC1/NFIB/LOXL2/STAT3/ING2/PHF19/TEAD4/SFRP1/SRRT/ACTL6A/MYC/ZNF358/RAF1/NOG/KDM3A/CDC73/SMC5/SOX2/SKI/BCL7C/TPT1/SAP30/NOTCH1/PHF10/NIPBL/CNOT1/SOX9/SELENON/SMC3/DLL1/SAV1/NR2E1/DPF2/WNT7A/TP63/JAG1/BRMS1/BMP7/BRD9/ARID1A/MED17/PELO
	BP	GO:0002526	acute inflammatory response	79	0.592555	1.74729	0.00044175	0.00638975	0.00479056	3597	tags=41%, list=16%, signal=34%	CXCR2/CD163/SERPINA3/NUPR1/HP/FCGR2B/ANO6/OSMR/SPN/ALOX5AP/PRCP/PIK3CG/SERPINF2/CEBPB/C3/PLSCR1/A2M/SIGIRR/B4GALT1/FN1/FCGR2A/HLA-E/DNASE1/FCGR3B/SERPINA1/FCGR2C/ACVR1/IL6ST/EDNRB/GSTP1/IL6R/KLKB1
	BP	GO:0048010	vascular endothelial growth factor receptor signaling pathway	56	0.660588	1.83449	0.00045545	0.00656346	0.0049208	3454	tags=46%, list=15%, signal=39%	ITGA5/FLT1/FOXC1/EMILIN1/MMRN2/FLT4/FOXC2/NEDD4/NIBAN2/MAPKAPK2/FYN/PRKD2/VEGFB/PGF/HSPB1/SULF1/MAPKAPK3/VEGFC/CLEC14A/HHEX/TMEM204/DLL1/AXL/DAB2IP/PRKD1/VAV2
	BP	GO:0002920	regulation of humoral immune response	32	0.721283	1.80798	0.00048391	0.00685878	0.00514221	1618	tags=38%, list=7%, signal=35%	FOXJ1/FCGR2B/LTA/TREM2/NOD2/SERPING1/CD59/C3/A2M/PTPN6/PTPRC/CFH
	BP	GO:0032956	regulation of actin cytoskeleton organization	302	0.454316	1.53782	0.00049535	0.00698267	0.00523509	3615	tags=34%, list=16%, signal=29%	RHOD/MYO3A/KANK2/S100A10/VASP/C15orf62/CAPG/SCIN/ESAM/RHOQ/ELN/FAM107A/NEB/RND2/CDC42EP4/CGNL1/SWAP70/HCLS1/F2RL1/PXN/SLC4A2/ARHGEF5/KIRREL1/RHOC/ARHGEF10L/EPS8/ARAP1/SERPINF2/TGFBR1/PYCARD/GMFG/SVIL/FCHSD1/GSN/FHOD1/WDR1/ADD3/PLEKHH2/COTL1/PLEKHG2/SORBS3/PDGFRB/IQGAP2/GPR65/SPTBN5/TRIOBP/CARMIL3/WASF2/RAPGEF3/F11R/CYFIP1/NCK1/LMOD1/FCHSD2/SSH3/KANK3/ARHGEF19/SFRP1/WASHC2A/CRACD/NEDD9/CCN2/MTSS1/…
	BP	GO:0002577	regulation of antigen processing and presentation	17	0.841064	1.86898	0.00049769	0.0069902	0.00524074	3151	tags=65%, list=14%, signal=56%	FCGR2B/TREM2/CD68/NOD2/FGL2/CD74/HLA-DOA/PYCARD/SLC11A1/LILRB2/HFE
	MF	GO:0050840	extracellular matrix binding	60	0.653351	1.83741	0.00049731	0.0069902	0.00524074	2581	tags=35%, list=11%, signal=31%	TGFBI/LTBP2/SPARC/DCN/ELN/SSC5D/LTBP1/BCAM/SPP1/OLFML2A/ITGB1/ITGA6/ADAMTSL5/TINAGL1/TNXB/OLFML2B/ADGRG1/LGALS1/NID1/THSD1/CLEC14A
	BP	GO:0002367	cytokine production involved in immune response	101	0.563703	1.71362	0.00052391	0.00730556	0.00547717	3242	tags=37%, list=14%, signal=32%	ANGPT1/ACP5/SCIMP/NOD2/TGFB1/CD74/TGFB2/MAPKAPK2/B2M/IL18/BCL6/F2RL1/CLEC7A/SYK/TNFRSF1B/IRAK3/PLCG2/P2RX7/PYCARD/MYD88/IL1R1/HLA-A/GPRC5B/LAPTM5/IRF5/CD81/HLA-E/LILRB1/SLC7A5/TLR4/HLA-F/MAVS/SIRT1/HFE/RIGI/AXL/SEMA7A
	BP	GO:1902903	regulation of supramolecular fiber organization	347	0.43193	1.47571	0.00053715	0.00743669	0.00557549	3898	tags=34%, list=17%, signal=28%	AEBP1/TRPV4/ANKRD53/KANK2/S100A10/TREM2/SLC39A12/VASP/C15orf62/CAPG/SCIN/EMILIN1/ESAM/ELN/CDC42EP4/CGNL1/PDE4DIP/SWAP70/HCLS1/CLU/F2RL1/PXN/ARHGEF5/KIRREL1/RHOC/ARHGEF10L/COLGALT1/FES/EPS8/ARAP1/SERPINF2/TGFBR1/PYCARD/GMFG/SVIL/FCHSD1/GSN/MAPRE1/FHOD1/WDR1/ADD3/TNXB/PLEKHH2/COTL1/PLEKHG2/SORBS3/EFEMP2/GPR65/SPTBN5/TRIOBP/CARMIL3/WASF2/RAPGEF3/F11R/CYFIP1/NCK1/LMOD1/FCHSD2/SSH3/KANK3/SFRP1/WASHC2A…
	BP	GO:0001910	regulation of leukocyte mediated cytotoxicity	72	0.608438	1.75943	0.00057354	0.00777387	0.00582828	3654	tags=42%, list=16%, signal=35%	FCGR2B/HLA-DRA/TGFB1/TYROBP/B2M/HLA-DRB1/F2RL1/SPI1/RIPK3/LGALS9/P2RX7/NECTIN2/HLA-B/HLA-A/MICA/PTPRC/HLA-C/HAVCR2/HLA-E/LILRB1/DNASE1/NCKAP1L/HLA-F/HFE/FADD/IL7R/PIK3R6/STAT5B/LAMP1/IL12RB1
	BP	GO:0060021	roof of mouth development	83	0.590253	1.75472	0.00057261	0.00777387	0.00582828	1469	tags=25%, list=7%, signal=24%	WFIKKN2/TFAP2A/TBX1/PRRX1/LEF1/TBX3/MSX1/TGFBR3/CLDN5/TGFBR2/TGFB2/ITGB8/GDF11/CSRNP1/BNC2/BMPR1A/LRRC32/TGFBR1/DHRS3/FZD1/LOXL3
	BP	GO:0032060	bleb assembly	11	0.872447	1.77603	0.00057827	0.00782437	0.00586614	1265	tags=55%, list=6%, signal=52%	EMP3/ANO6/EMP2/EMP1/P2RX7/ANLN
	BP	GO:0016188	synaptic vesicle maturation	23	-0.731639	-1.92266	0.00059233	0.00797286	0.00597746	2521	tags=65%, list=11%, signal=58%	ATP6V1A/ATP6V1C1/ATP6V1G1/ATP6V0D1/DLG4/ATP6V1B2/ATP6V1D/ATP6V1H/STXBP1/ATP6V1E1/ATP6V0A1/UNC13A/UNC13C/RAB3A/ATP6V1G2
	BP	GO:0003014	renal system process	102	0.553699	1.68031	0.00059539	0.00800005	0.00599785	3500	tags=38%, list=16%, signal=32%	WNK4/HSD11B2/ADORA2A/SLC12A3/AQP4/AQP6/AMN/EMP2/KCNQ1/HYAL2/CD34/F2RL1/KIRREL1/SPX/SERPINF2/AKR1C3/PCSK5/GSN/EDNRA/GJA5/CYP4F12/SULF1/CTNS/SGK1/CLN3/GNAI2/PKN1/ATP6V0A4/AQP3/AKR1B1/GAS6/BCL2/WFS1/CLDN4/SLC15A2/ABCG2/NPR1/F2R/EDNRB
	BP	GO:0038084	vascular endothelial growth factor signaling pathway	41	0.689187	1.8021	0.0006	0.00802034	0.00601306	3446	tags=54%, list=15%, signal=46%	FLT1/DCN/FOXC1/EMILIN1/FLT4/ITGB1/RELA/MYO1C/PRKD2/VEGFB/TNXB/PGF/CD63/PDGFRB/PTP4A3/HSPB1/GAB1/VEGFC/NRP2/DLL1/DAB2IP/PRKD1
	BP	GO:0072593	reactive oxygen species metabolic process	198	0.467248	1.51621	0.00061083	0.00812304	0.00609006	2957	tags=29%, list=13%, signal=26%	TFAP2A/HVCN1/HP/FANCC/AKR1C1/TSPO/ACP5/SLC5A3/PMAIP1/DDIT4/TGFBR2/DHFR/TGFB1/NAGLU/TYROBP/ITGB2/CYBA/F2RL1/CLEC7A/SYK/TLR6/RIPK3/NOS3/PRCP/IER3/PLCG2/ARG2/P2RX7/FOXO1/AKR1C3/ZNF205/FYN/SH3PXD2B/RAC2/CBS/PDGFRB/PPARA/EGFR/NCF4/ZC3H12A/CTNS/NCF2/NFE2L2/CCN2/GNAI2/FOXM1/TLR4/DHRS4/PREX1/PRDX1/FBLN5/GPX1/BCL2/BST1/CFLAR/STK17A/ALOX5/CD177
	BP	GO:1900744	regulation of p38MAPK cascade	38	0.694855	1.79141	0.00062202	0.00821555	0.00615942	3335	tags=47%, list=15%, signal=40%	DUSP1/TREM2/EZR/SPHK1/RELL1/SPI1/SASH1/OPRK1/HGF/PER1/ZC3H12A/MAP3K3/PHLPP1/MINK1/MFHAS1/PTPN22/MAP3K5/DAB2IP
	BP	GO:0002396	MHC protein complex assembly	19	0.812987	1.84232	0.00062877	0.00824844	0.00618408	1654	tags=53%, list=7%, signal=49%	HLA-DPA1/HLA-DRA/HLA-DPB1/B2M/HLA-DRB1/HLA-DOA/HLA-DMA/HLA-DMB/HLA-A/HLA-DQB1
	BP	GO:0002501	peptide antigen assembly with MHC protein complex	19	0.812987	1.84232	0.00062877	0.00824844	0.00618408	1654	tags=53%, list=7%, signal=49%	HLA-DPA1/HLA-DRA/HLA-DPB1/B2M/HLA-DRB1/HLA-DOA/HLA-DMA/HLA-DMB/HLA-A/HLA-DQB1
	BP	GO:0051346	negative regulation of hydrolase activity	149	0.517151	1.6313	0.00063416	0.00830511	0.00622656	4654	tags=36%, list=21%, signal=28%	LTF/SERPINA5/SERPIND1/CD44/SERPINA3/SERPINI2/KLF4/CRB2/RPS6KA1/TIMP3/SERPING1/CARD8/PLAUR/APOC1/SERPINF2/LAMP3/IKBKB/IFI16/SERPINE1/SERPINB6/SERPINB1/MAPK7/SH3BP4/NCKAP1L/RAF1/BCL2L12/RCC2/EGLN1/RASA4/GPX1/CAST/SERPINA1/GAS6/LRP1/ROCK1/SORT1/DAB2IP/LRCH1/TIMP2/ABL1/GPSM1/RDX/AQP1/CR1/CSTB/PAK2/URI1/PLA2R1/DFFA/USP47/GMIP/PLIN5/ECM1
	BP	GO:0038066	p38MAPK cascade	52	0.675987	1.86762	0.00064919	0.0084733	0.00635266	3335	tags=48%, list=15%, signal=41%	DUSP1/ZFP36L1/TREM2/EZR/SPHK1/MAPKAPK2/MAP3K20/RELL1/SPI1/SASH1/KCNJ8/LGALS9/OPRK1/HGF/PER1/ZC3H12A/MAP3K3/PHLPP1/MAP2K3/MINK1/MFHAS1/PTPN22/MAP2K6/MAP3K5/DAB2IP
	BP	GO:0010875	positive regulation of cholesterol efflux	25	0.752671	1.79496	0.0006588	0.00856987	0.00642506	3048	tags=52%, list=14%, signal=45%	TREM2/NFKBIA/CES1/ABCA1/PLTP/PPARG/ABCA7/RXRA/CAV1/GPS2/PTCH1/LRP1/SIRT1
	CC	GO:0098878	neurotransmitter receptor complex	39	-0.64629	-1.87616	0.00066084	0.008582	0.00643416	4034	tags=59%, list=18%, signal=49%	CACNG4/SHISA9/HTR3A/GRIN1/GRID2/VWC2L/DLG4/SHISA7/CACNG5/GRIA1/SHISA6/CACNG8/GRIA2/GRIN2A/CNIH3/GRIK1/PTK2B/GRIK2/GRIN2B/VWC2/OLFM3/CACNG3/HTR3B
	BP	GO:0002718	regulation of cytokine production involved in immune response	100	0.564405	1.71048	0.00067037	0.00867676	0.0065052	3242	tags=37%, list=14%, signal=32%	ANGPT1/ACP5/SCIMP/NOD2/TGFB1/CD74/TGFB2/MAPKAPK2/B2M/IL18/BCL6/F2RL1/CLEC7A/SYK/TNFRSF1B/IRAK3/PLCG2/P2RX7/PYCARD/MYD88/IL1R1/HLA-A/GPRC5B/LAPTM5/IRF5/CD81/HLA-E/LILRB1/SLC7A5/TLR4/HLA-F/MAVS/SIRT1/HFE/RIGI/AXL/SEMA7A
	BP	GO:0032543	mitochondrial translation	130	-0.452494	-1.62093	0.00067996	0.00877161	0.00657631	5013	tags=47%, list=22%, signal=37%	TSFM/CHCHD1/MRPL11/MRPL12/MRPS11/MRPS18A/MRPL18/MRPL50/MRPL20/MRPL10/CDK5RAP1/MRPL9/LARS2/TRUB2/MRPL2/LRPPRC/MRPL24/MRPS27/HARS1/MRPS16/MRPL54/MRPS26/GARS1/NGRN/PTCD3/RPUSD4/MRPS12/MRPS21/MRPS30/RARS2/DAP3/MRPL37/MRPS35/MRPL15/GFM2/TRMT10C/MRPS9/MRPL55/MRPS10/TARS2/MRPL1/GFM1/AURKAIP1/MRPL23/MPV17L2/MRPS17/COA3/MRPL3/SARS2/MRPL28/RMND1/FASTKD3/MRPL32/MRPS25/MRPL21/MRPL30/MRPL41/FASTKD2/NDUFA7/EAR…
	CC	GO:0098553	lumenal side of endoplasmic reticulum membrane	25	0.751449	1.79205	0.00068191	0.00878215	0.00658421	2590	tags=48%, list=11%, signal=43%	HLA-DPA1/HLA-DRA/HLA-DPB1/CD74/HLA-DRB1/HLA-B/HLA-A/HLA-DQB1/HLA-C/HLA-E/HLA-DQA1/HLA-F
	MF	GO:0005085	guanyl-nucleotide exchange factor activity	211	0.475679	1.55459	0.00070129	0.0089721	0.00672662	4732	tags=39%, list=21%, signal=31%	RHOD/RCC1/PLCE1/DENND2D/PSD4/RAB3IL1/ARHGEF40/SWAP70/PSD2/ARHGEF5/EGF/ARHGEF10L/DOCK6/VAV3/TBXA2R/SPATA13/RASGRP4/ARHGEF4/DENND2A/PLCG1/DOCK2/ARHGEF17/RGL3/FGD5/PLEKHG2/BCAR3/GNA13/RGL2/FGD4/RIN3/ARHGEF26/EPS8L2/RAPGEF3/DOCK1/RASGRP2/RAP1A/DOCK5/ARHGEF19/RIN2/EEF1D/RAPGEF1/RCC2/DENND11/DENND4B/EIF2B2/PREX1/RCBTB2/FGD2/ARHGEF10/FGD3/ECT2/DOCK7/PLEKHG1/TAGAP/SOS1/DENND2B/RANGRF/DNMBP/DENND4C/AKAP13…
	BP	GO:0099500	vesicle fusion to plasma membrane	24	-0.741411	-1.968	0.00072918	0.00924488	0.00693113	1345	tags=46%, list=6%, signal=43%	ERC2/SYT1/CPLX2/STXBP1/SNAP25/STX1B/PRRT2/CPLX1/DOC2A/STX1A/RAB3A
	BP	GO:0002709	regulation of T cell mediated immunity	77	0.590752	1.73983	0.00073318	0.00927303	0.00695224	5486	tags=55%, list=24%, signal=41%	FCGR2B/HLA-DRA/NOD2/SPN/B2M/IL18/HLA-DRB1/RIPK3/TNFRSF1B/P2RX7/NECTIN2/HLA-B/IL1R1/HLA-A/MICA/ZBTB1/PTPRC/HLA-C/CD81/HLA-E/LILRB1/NCKAP1L/HLA-F/DUSP22/HFE/FADD/IL7R/IL12RB1/FZD5/IL18R1/SMAD7/CCR2/LILRB4/CD55/MALT1/IL20RB/SLC22A13/IFNA2/RAET1G/IL12A/MR1/AGER
	MF	GO:0140101	catalytic activity, acting on a tRNA	127	-0.447381	-1.59709	0.00074633	0.00940858	0.00705387	4390	tags=34%, list=19%, signal=27%	NT5C3A/LARS2/TRNT1/TSEN2/HARS1/TYW5/TYW1/GARS1/PUS10/NSUN6/VARS1/NARS1/DUS2/RARS2/DTWD2/TRMT10C/TARS2/DTWD1/MTFMT/ELAC1/FTO/NSUN2/METTL1/PUS1/METTL6/DTD1/SARS2/METTL2A/ELAC2/SARS1/TRMT9B/FARSA/YARS1/IARS1/POP7/DUS4L/AARSD1/EARS2/GATB/FARSB/PTRH1/WARS1/TARBP1
	CC	GO:0005759	mitochondrial matrix	465	-0.324662	-1.3182	0.00075092	0.00943573	0.00707422	5037	tags=35%, list=22%, signal=27%	ISCA1/ACAD8/MRPS18A/MRPL18/ISCU/GOT2/PCK2/MRPL50/BCKDHA/POLG2/POLDIP2/MRM1/MRPL20/OXCT2/ATP5PB/OXA1L/MRPL10/MRPL9/PMPCA/ETFBKMT/SSBP1/PARG/DLAT/FAHD1/LARS2/SMDT1/TRUB2/GCSH/MRPL2/LRPPRC/IDH3B/MRPL24/TRNT1/ATP5F1C/MRPS27/GSTZ1/OAT/FH/PDHX/MRPS16/CCAR2/HAGH/MRPL54/MRPS26/GARS1/ACO2/IVD/VDAC2/PTCD3/LRRK2/COX10/RPUSD4/MRPS12/MRPS21/MRPS30/DGUOK/NDUFAB1/DHFR2/CHPF/HTD2/COQ3/PITRM1/MTERF2/SOD1/NDUFA10/…
	BP	GO:0034612	response to tumor necrosis factor	209	0.482111	1.57172	0.00077452	0.00970092	0.00727304	3659	tags=33%, list=16%, signal=28%	NPNT/ZFP36L1/NFKBIA/GPER1/COL1A1/KLF2/ERBIN/SPHK1/MAPKAPK2/HYAL2/PCK1/HYAL1/YBX3/CASP8/NFATC1/F2RL1/HES1/CASP4/CD58/CARD8/SYK/RELA/TNFRSF1B/ZFP36L2/CD14/BIRC3/GBP3/PYCARD/TNFRSF19/HIPK1/IKBKB/TRAF3IP2/TIFA/TNFAIP3/CEBPA/TNFRSF1A/LAPTM5/ZC3H12A/NFKB1/PIAS4/GPS2/SFRP1/POSTN/NFE2L2/FOS/NKX3-1/CXCL16/H2BC11/LIMS1/GBP2/ZFAND6/ADAMTS7/SHARPIN/GAS6/FAS/SIRT1/CCL5/CHUK/MAP3K5/RORA/DAB2IP/VCAM1/ACTN4/GSTP…
	BP	GO:0045216	cell-cell junction organization	180	0.491975	1.58699	0.00078797	0.00982174	0.00736362	3287	tags=34%, list=15%, signal=29%	APLNR/TRPV4/CLDN7/RAB13/GJA1/PECAM1/ESAM/GJA4/CLDN5/PERP/TGFB1/CLDN23/CLDN15/TGFB2/CDH26/PRKCH/F2RL1/PLEC/PARD3/EPHA2/KIRREL1/RHOC/LSR/TLN1/DSP/TJP2/GJC1/PLEKHA7/ACVRL1/TGFBR1/CSK/HIPK1/MYO1C/IKBKB/WDR1/GJA5/HEG1/MICALL2/CAV1/CDH20/F11R/MARVELD2/MTSS1/CDH5/OCLN/BMP6/PKP2/LIMS1/CTNNA1/PTPN23/ECT2/DLG5/HDAC7/CD177/CDHR3/CLDN4/CSF1R/ZNF703/GJB2/ROCK1/JUP
	BP	GO:0021915	neural tube development	147	0.510526	1.60301	0.00079749	0.00990852	0.00742868	3828	tags=34%, list=17%, signal=28%	FOLR1/TEAD2/ZFP36L1/SLC39A12/SMO/VASP/TGFB1/TGFB2/DZIP1L/HES1/RARG/EPHA2/RGMA/VANGL2/GLI2/PAX6/IFT140/FZD1/PHGDH/GPR161/PLXNB2/BMI1/SFRP1/ZNF358/SCRIB/NOG/SOX17/SKI/SETD2/ST14/NOTCH1/PTCH1/FZD6/FZD2/SEMA3C/SFRP2/DVL2/DCHS1/ARHGAP35/TULP3/SUFU/CASP3/FUZ/HIF1A/BRD2/STK4/PFN1/ABL1/BMP7/COBL
	CC	GO:0031252	cell leading edge	400	0.420529	1.45324	0.00079881	0.00990907	0.00742909	3079	tags=25%, list=14%, signal=22%	TRPV4/CD44/CXCR4/ITGA5/S100A6/VIM/RAB13/GPER1/VASP/CAPG/EZR/ADORA2A/FGR/PLCE1/FAM107A/SCIMP/STON1/PALLD/KPTN/ITGB4/PDLIM4/MTSS2/PSD4/PSTPIP1/ARHGAP45/ANTXR1/ITGA8/SWAP70/SYNE2/INPPL1/PSD2/CASP8/PXN/ITGB1/ABI3/PEAR1/DPYSL3/EPHA2/TLN1/S100A11/EPS8/ENAH/PLCG2/ARHGAP31/FAP/SPATA13/MYO1C/GSN/BSPRY/ARHGEF4/ABCA7/PLXND1/RAC2/PLCG1/PLEKHH2/ADGRE2/FGD5/MYH9/IQGAP2/FGD4/ARHGEF26/EGFR/EPS8L2/CARMIL3/CTTNBP2…
	BP	GO:0017156	calcium-ion regulated exocytosis	61	-0.567458	-1.78874	0.00083492	0.0102911	0.00771554	2157	tags=49%, list=10%, signal=45%	RIMS1/CADPS/PPP3CB/SCAMP5/SYT10/ATP2A2/KCNB1/RIMS2/SYT7/RIMS3/CDK5/SYT11/SYT1/TRPV6/SYT13/SYN2/VAMP2/STXBP1/SNAP25/UNC13A/SYT12/UNC13C/STX1B/RAPGEF4/DOC2A/STX1A/RAB3A/SYT5/CDK5R2/RPH3A
	BP	GO:0033628	regulation of cell adhesion mediated by integrin	46	0.647012	1.73243	0.00084346	0.0103471	0.0077575	5365	tags=61%, list=24%, signal=46%	MUC1/FOXC2/TGFB2/PLAU/SWAP70/SYK/EPHA2/PIK3CG/ADA/PTPN6/SERPINE1/NCKAP1L/FERMT3/CCL5/SFRP2/CRKL/PODXL/CIB1/LYN/IFT74/CRK/PIEZO1/EFNA1/WNK1/SNAI2/ITGB3/CYP1B1/CD3E
	BP	GO:0043583	ear development	189	0.483824	1.56637	0.00084337	0.0103471	0.0077575	3630	tags=31%, list=16%, signal=26%	MYO3A/TFAP2A/TBX1/SLC26A5/C1QTNF5/PRRX1/ZIC1/CDH23/TBX18/TBX3/CYTL1/MSX1/KCNQ1/NAGLU/TGFB2/MAPKAPK2/ITGA8/HES1/LRP10/MAFB/CEBPD/MYO7A/FRZB/TSKU/MAF/GATA2/BCL2L11/ECE1/LRIG1/DDR1/EDNRA/CEBPA/TRIOBP/CCNA2/SIX1/NTN1/LRIG3/PLS1/SLC17A8/SCRIB/NOG/TMC1/SOX2/NOTCH1/NIPBL/FZD6/SOX9/FZD2/BCL2/TCAP/DLL1/GJB2/DVL2/ATG4B/DIAPH3/BLOC1S5/DCHS1/CHD7
	MF	GO:0003823	antigen binding	66	0.624121	1.77788	0.00085015	0.0104127	0.00780669	2594	tags=35%, list=12%, signal=31%	LILRA2/HLA-DPA1/HLA-DRA/HLA-DPB1/TGFB1/B2M/HLA-DRB1/HLA-DOA/HLA-DMA/HLA-DMB/HLA-B/TSPAN4/HLA-A/MICA/HLA-DQB1/SLC7A9/HLA-C/CD209/HLA-E/SLC7A5/HLA-DQA1/HLA-F/LILRA1
	MF	GO:0008188	neuropeptide receptor activity	34	-0.659887	-1.8535	0.00086282	0.0105389	0.00790127	4724	tags=50%, list=21%, signal=40%	OPRM1/PROKR2/TACR1/SSTR3/GPR151/NPY5R/MCHR1/PRLHR/NPBWR1/SORCS1/NPY2R/TACR2/SORCS3/NTSR1/SSTR1/HCRTR2/GALR1
	BP	GO:0000082	G1/S transition of mitotic cell cycle	197	0.478103	1.55074	0.00087233	0.0106172	0.00796003	4739	tags=42%, list=21%, signal=33%	KANK2/MUC1/ADAMTS1/WEE1/RCC1/FAM107A/KLF4/DDR2/LATS2/CDKN2C/CHEK2/HYAL1/ID4/ITGB1/GPNMB/SLFN11/RBL1/PTPN6/SMARCD3/CDK2AP2/EGFR/CDC25A/CDK2/POLE/CTDSP2/CCNA2/PIDD1/CRLF3/RPS27L/ACTL6A/SASS6/MYC/RGCC/RFWD3/MEPCE/CDC73/PLK3/ARID2/BCL7C/PLK5/CTDSP1/PSME1/PHF10/CDKN2B/BTN2A2/BCL2/APPL2/PBRM1/DPF3/ACVR1/CDK10/WAC/CRADD/EIF4G1/DPF2/KLF11/E2F7/BRD7/CASP2/ARID1A/SMARCD2/PML/RDX/KIF14/CCND3/CDKN1A/PKD2/SMA…
	CC	GO:0070069	cytochrome complex	35	-0.663937	-1.88235	0.00090169	0.0109061	0.00817659	5472	tags=51%, list=24%, signal=39%	UQCRC1/COX7A1/CYC1/UQCRFS1P1/COX6C/UQCRFS1/COA6/COX7A2/UQCRH/UQCRC2/COX8A/COX10/COX5B/COX6B1/COX4I1/COX7A2L/COX15/MTCO2P12
	BP	GO:0010586	miRNA metabolic process	98	0.578397	1.74717	0.00092317	0.0110966	0.00831946	2986	tags=36%, list=13%, signal=31%	NFATC4/NGFR/NEAT1/KLF4/ATOH8/TGFB1/TGFB2/SPI1/BMPR1A/RELA/GATA2/PAX6/ESR1/NOTCH3/PPARG/REST/ETS1/PPARA/NOTCH2/NFIB/EGFR/STAT3/ZC3H12A/NFKB1/PNPT1/TEAD1/KLF5/FOS/MYC/SMAD4/AGO2/MALAT1/NFATC3/SOX9/ZSWIM8
	BP	GO:0072337	modified amino acid transport	39	0.689394	1.78879	0.00093628	0.0112184	0.00841072	3111	tags=38%, list=14%, signal=33%	FOLR1/SLC16A12/SLC38A2/SLC6A12/GJA1/SLC16A9/SLC6A20/SLC7A9/CTNS/SLC25A20/SLC7A11/MGST1/SLC6A13/SLC25A39/ABCC4
	BP	GO:0008544	epidermis development	262	0.45062	1.50508	0.00093764	0.0112184	0.00841072	3925	tags=35%, list=17%, signal=29%	ETV4/KRT15/ANXA1/GLI1/MAFF/ZFP36L1/NGFR/SMO/FOXC1/CDH23/CD109/IGFBP5/YAP1/KLF4/ALOX15B/LATS2/PALLD/KCNQ1/NAGLU/TGFB2/PLAAT4/IL18/HLA-DRB1/PRKCH/PLEC/HES1/EPHA2/RELA/LSR/EMP1/MAFB/DSP/MYO7A/GLI2/PAX6/AKR1C3/TNFRSF19/LRP4/POU3F2/YBX1/LAMA5/HDAC1/PPARA/EGFR/TRIOBP/TGM1/KEAP1/PIAS4/KLF7/PLS1/CCN2/HPSE/SCRIB/SOX21/SMAD4/FOXQ1/TMC1/ST14/NOTCH1/AQP3/PTCH1/FOSL2/KRT10/FZD6/MSX2/SHARPIN/SOX9/MANSC4/BCL2/C…
	BP	GO:0033108	mitochondrial respiratory chain complex assembly	92	-0.497531	-1.70282	0.00096642	0.0115148	0.00863298	6058	tags=51%, list=27%, signal=38%	SLC25A33/NDUFAF8/TMEM126B/DMAC2/SCO1/NDUFA11/SDHAF2/NDUFAF1/NDUFB6/NDUFA2/NDUFA3/NDUFB3/SAMM50/NDUFA13/NDUFS5/OXA1L/UQCRFS1/NDUFS4/NDUFAF4/UQCC1/NDUFAB1/COA1/NDUFA6/NDUFA10/NDUFS3/NDUFS1/UQCC4/COA5/NDUFAF7/SDHAF1/TTC19/NDUFAF5/NDUFC2/COA3/SDHAF4/FASTKD3/COX16/LYRM7/DMAC1/CHCHD7/FOXRED1/NDUFB8/NDUFA5/NDUFB5/NDUFA9/COX18/PET117
	BP	GO:0097242	amyloid-beta clearance	34	0.695603	1.78305	0.00099174	0.0116674	0.00874737	3625	tags=47%, list=16%, signal=40%	MSR1/TREM2/C5AR1/ITGB2/CLU/C3/LRP4/ABCA7/IGF1R/HDAC1/MARCO/LRP1/LDLR/ROCK1/IFNGR1/INSR
	BP	GO:0006836	neurotransmitter transport	179	-0.415694	-1.55767	0.00100691	0.0117746	0.00882771	2316	tags=32%, list=10%, signal=29%	SLC32A1/CACNB4/RIMS1/CADPS/ATP2A2/RIMS2/PRKCB/SYT7/SNCA/ABCC8/BRSK1/RIMS3/NRXN1/SLC4A8/SYNJ1/NAPB/CDK5/PTPRN2/ERC2/GPR158/SYT11/SYT1/SYN2/CPLX2/PPFIA2/VAMP2/STXBP1/SNAP25/MEF2C/SV2A/SEPTIN5/UNC13A/SYT12/CAMK2A/SYNGR3/SLC17A7/PFN2/UNC13C/STX1B/TACR2/SLC6A7/PRRT2/SLC1A2/NAPA/SLC1A6/SV2B/CPLX1/DOC2A/STX1A/FER1L5/RAB3A/ICA1/SLC6A17/RAB3B/SYT5/PRKCG/RPH3A/KMO
	MF	GO:0030023	extracellular matrix constituent conferring elasticity	10	0.872127	1.72859	0.00102144	0.0119086	0.00892822	1022	tags=50%, list=5%, signal=48%	MMRN1/EMILIN2/EMILIN1/ELN/LAMC1
	BP	GO:0071496	cellular response to external stimulus	303	0.447692	1.5178	0.0010452	0.0120946	0.00906766	4697	tags=39%, list=21%, signal=31%	FOLR1/SLC38A2/KANK2/TNFRSF10A/TNC/CD68/COL1A1/PMAIP1/FAM107A/CDA/KPTN/TLR5/PCK1/RNF152/INHBB/CASP8/TNFRSF10B/PLEC/FES/MFSD2A/P2RX7/FOXO1/PPM1D/CHEK1/AKR1C3/SIPA1/SP1/MYD88/NUAK2/IFI16/KIF26A/CBS/IGF1R/RXRA/WIPI1/PTPRC/PPARA/MAP3K1/LTBR/TNFRSF1A/EGFR/SCX/CREBBP/GSDMD/F11R/NCOA1/ZC3H12A/NFKB1/PIM1/ENG/SLC38A3/SFRP1/USF2/TFEB/POSTN/MAP3K14/NFE2L2/SLC7A5/SLC2A1/FOS/BMP6/KAT2B/TLR4/DSC2/GLUL/CDKN2B/AT…
	MF	GO:0001848	complement binding	18	0.799031	1.78673	0.00106031	0.0121786	0.00913061	1845	tags=39%, list=8%, signal=36%	C4B/C4A/CD93/ITGB2/CD59/CFH/MEGF10
	BP	GO:0061053	somite development	71	0.5923	1.70845	0.00107819	0.0123657	0.00927091	3073	tags=38%, list=14%, signal=33%	FOXF1/SMO/LEF1/FOXC1/TBX18/CRB2/FOXC2/TBX6/BMPR1A/FRZB/LOXL3/NKD1/SCX/SIX1/SFRP1/NKX3-1/NOG/SMAD4/RAD51B/NOTCH1/PTCH1/HES7/WNT4/LFNG/TCAP/SEMA3C/DLL1
	BP	GO:0032963	collagen metabolic process	85	0.56536	1.67548	0.00109675	0.0125166	0.00938404	3752	tags=46%, list=17%, signal=38%	ADAMTS2/COL1A2/VIM/PCOLCE/MMP2/MMP14/EMILIN1/COL1A1/MMP21/DDR2/TGFB1/NAGLU/MFAP4/P3H2/ITGB1/SERPINF2/P2RX7/RCN3/FAP/TNXB/PEPD/FURIN/SCX/TNS2/TRAM2/ENG/RGCC/CIITA/RUNX1/NOTCH1/FOSL2/WNT4/VSIR/F2R/P3H4/CTSS/COL5A1/HIF1A/COL6A1
	BP	GO:0090066	regulation of anatomical structure size	448	0.403999	1.41059	0.00109781	0.0125166	0.00938404	3957	tags=31%, list=18%, signal=26%	TRPV4/MYO3A/SLC26A5/KANK2/ANO6/GPER1/MMP2/VASP/C15orf62/ADRA2B/FOXC1/CAPG/SCIN/EZR/ADORA2A/ESAM/ELN/SLC12A3/AQP4/ARHGAP42/NEB/FOXC2/KLF2/RND2/P2RY2/SEMA3F/SLC12A4/CDC42EP4/DRAXIN/SWAP70/HCLS1/SEMA3D/SPP1/F2RL1/ITGB1/TBXAS1/RARG/NOS3/KIRREL1/KCNJ8/EPS8/RGMA/VAV3/SERPINF2/P2RX7/PYCARD/ECE1/SVIL/TBXA2R/FCHSD1/GSN/EDNRA/WDR1/ADD3/GJA5/PLEKHH2/CBS/NKX6-1/COTL1/PLEKHG2/SLC12A7/DISC1/CAV1/FN1/HP1BP3/RIN…
	CC	GO:0032281	AMPA glutamate receptor complex	23	-0.716871	-1.88385	0.00111269	0.0126491	0.00948337	2390	tags=52%, list=11%, signal=47%	VWC2L/DLG4/SHISA7/CACNG5/GRIA1/SHISA6/CACNG8/GRIA2/CNIH3/VWC2/OLFM3/CACNG3
	BP	GO:0006936	muscle contraction	295	0.431647	1.45459	0.00113412	0.0128176	0.00960966	3500	tags=28%, list=16%, signal=24%	NPNT/GLRA1/TRPV4/KCNE4/CXCR4/PGAM2/SMTN/GPER1/KCNE1/GJA1/PPP1R13L/ADRA2B/TBX3/DTNA/ARHGAP42/PDE5A/CALML4/KCNQ1/SYNM/SPHK1/KCNJ5/TRDN/KCNE3/MYL3/SNTB1/SSPN/KCNJ8/PIK3CG/SPX/DSP/MYOF/PTAFR/ARG2/GJC1/CALD1/TBXA2R/ADA/GSN/TMEM38B/EDNRA/TTN/VEGFB/GJA5/TPM2/ABCC9/SCN4B/CAV1/UTRN/RYR1/MYOT/ADRA2C/ADRB2/ZC3H12A/SULF1/LMOD1/MYH7/DOCK5/PRKG1/BBS2/SLMAP/PKP2/ADRA1A/SCN7A/TMOD3/DSC2/LTB4R/MAP2K3/MYL9/ATP1A2/…
	BP	GO:0034109	homotypic cell-cell adhesion	82	0.580926	1.72224	0.00114437	0.0129145	0.00968237	3314	tags=40%, list=15%, signal=34%	MMRN1/CLIC1/EMILIN2/EMILIN1/CSRP1/PEAR1/MYL12A/SYK/PLAUR/TMX1/TLN1/PIK3CG/DSP/TJP2/PTPN6/MYH9/HSPB1/PTPRU/MEGF10/F11R/PRKG1/SLC7A11/PKP2/DSC2/FERMT3/C1QTNF1/PLEK/MYL9/CCL5/ZNF703/IL6ST/JUP/SH2B3
	MF	GO:0097493	structural molecule activity conferring elasticity	12	0.876928	1.8192	0.00115003	0.0129595	0.0097161	1340	tags=58%, list=6%, signal=55%	MMRN1/AHNAK/EMILIN2/EMILIN1/ELN/LAMC1/TTN
	BP	GO:0060324	face development	47	0.663653	1.78542	0.00118084	0.0131954	0.00989298	2797	tags=36%, list=12%, signal=32%	TBX1/LEF1/MMP2/COL1A1/MSX1/CLDN5/CSRNP1/RRAS/RARG/EDNRA/SCX/RAF1/NOG/SKI/SGPL1/NIPBL/CRISPLD2
	BP	GO:0010232	vascular transport	80	0.573468	1.70077	0.00118989	0.0131954	0.00989298	3688	tags=41%, list=16%, signal=35%	SLC16A12/SLC7A2/SLC38A2/SLC1A5/SLC5A3/SLC6A9/ABCC2/SLCO2B1/ABCB1/ABCC3/KCNJ8/MFSD2A/SLC7A1/SLC6A20/ABCC9/SLC44A1/SLCO3A1/SLC38A3/SLC7A5/SLC2A1/SLC29A2/SLC6A13/LEPR/LRP1/ATP1A2/SLC15A2/ABCC4/ABCG2/SLC2A10/SLC2A3/SLC2A4/INSR/ABCC1
	BP	GO:0150104	transport across blood-brain barrier	80	0.573468	1.70077	0.00118989	0.0131954	0.00989298	3688	tags=41%, list=16%, signal=35%	SLC16A12/SLC7A2/SLC38A2/SLC1A5/SLC5A3/SLC6A9/ABCC2/SLCO2B1/ABCB1/ABCC3/KCNJ8/MFSD2A/SLC7A1/SLC6A20/ABCC9/SLC44A1/SLCO3A1/SLC38A3/SLC7A5/SLC2A1/SLC29A2/SLC6A13/LEPR/LRP1/ATP1A2/SLC15A2/ABCC4/ABCG2/SLC2A10/SLC2A3/SLC2A4/INSR/ABCC1
	CC	GO:0032587	ruffle membrane	96	0.548528	1.65351	0.0011762	0.0131954	0.00989298	3318	tags=38%, list=15%, signal=32%	TRPV4/ITGA5/EZR/FGR/FAM107A/MTSS2/PSD4/ARHGAP45/PSD2/ITGB1/EPHA2/TLN1/EPS8/PLCG2/FAP/SPATA13/MYO1C/ARHGEF4/ABCA7/PLCG1/ADGRE2/FGD5/EGFR/EPS8L2/RASGRP2/WWC1/CORO1C/LCP1/EEF1A1/FGD2/ITGAV/PLEK/APPL2/KANK1/RIGI/PDE9A
	MF	GO:0015291	secondary active transmembrane transporter activity	224	0.461229	1.51775	0.00118992	0.0131954	0.00989298	2726	tags=21%, list=12%, signal=19%	SLC47A2/SLC13A4/SLC16A12/SLC4A11/SLC26A5/SLC38A2/SLC6A12/SLCO4A1/SLC39A12/SLC1A5/SLC5A3/SLC12A3/SLC17A9/SLC37A2/SLC26A2/SLC2A9/SLC12A4/SLC6A9/SLC15A3/SLCO2B1/SLC4A2/SLC16A9/SLC25A18/SLC47A1/SLC25A30/MFSD2A/SLC16A4/SLC41A1/SLC6A20/SLC12A7/SLC7A9/SLC26A6/SLC25A1/SLC18B1/SLC44A1/CTNS/SLCO3A1/SLC38A3/SLC7A5/CLCN7/SLC17A8/SLC7A11/SLC11A1/SLC30A1/SLC9C2/SLC6A13/SLC6A16/SLC16A3
	MF	GO:0030246	carbohydrate binding	223	0.460272	1.51326	0.00118992	0.0131954	0.00989298	4177	tags=32%, list=19%, signal=26%	C4B/CLEC5A/SIGLEC1/VCAN/SIGLEC8/COLEC12/ACAN/CLEC18B/HLA-DRA/PFKP/GALNT15/CD93/PPP1R3B/CD33/FBXO2/CLEC1A/HLA-DRB1/P3H2/CD34/CLEC18C/CLEC7A/GALM/CEMIP2/LGALS9/CLEC2B/PYGL/SIGLEC11/GCK/ENPP1/LOXL2/PLOD2/LGALS1/CRYBG3/ALPK1/GALNT1/GBE1/CD209/ENG/CLEC4E/CD302/MAN2A1/CLEC18A/GALK1/EGLN1/SIGLEC9/CLEC14A/FBP1/LMAN1L/IGF2R/CHI3L2/GALNT10/SELL/SIGLEC16/PKD1L3/SLC2A3/GANC/MLEC/H6PD/CLEC2D/MAN2B1/CLEC19A/LG…
	CC	GO:0043235	receptor complex	356	0.429763	1.46692	0.00121506	0.0134003	0.0100465	3875	tags=34%, list=17%, signal=28%	PRLR/IL5RA/CD44/ITGA10/ITGA5/GABRR2/LHCGR/RAMP3/FLT1/EMILIN1/TGFBR3/IFNLR1/FLT4/SCIMP/AMN/DDR2/EPHB4/PTH1R/OSMR/TGFBR2/LRP5/ITGB4/CD74/ITGB8/ITPR3/ITGB5/ITGA8/B2M/ITGB2/IL4R/ITGB1/MTTP/ITGAL/ADCYAP1R1/ITGA6/SYK/TLR6/EPHA2/BMPR1A/TNFRSF11B/TNFRSF1B/ITGAX/EPS8/CD14/LY96/PLXNB1/ACVRL1/TGFBR1/RAMP1/TLR1/DDR1/SDCBP/ITPR2/IKBKB/NOTCH3/PPARG/PLXND1/PTPN6/IGF1R/RXRA/PDGFRB/GPRC5B/MST1R/PLXNB2/CALCRL/NOTC…
	BP	GO:0099024	plasma membrane invagination	55	0.64089	1.77617	0.00123873	0.0136225	0.0102132	2995	tags=40%, list=13%, signal=35%	MSR1/FCGR2B/TREM2/ANO6/ABCA1/ITGB2/SNX33/F2RL1/PLCG2/GATA2/C3/GSN/XKR8/ABCA7/MYH9/MEGF10/DOCK1/NCKAP1L/RAB31/MARCO/APPL2/BIN2
	BP	GO:0030323	respiratory tube development	171	0.481597	1.54107	0.00129582	0.01413	0.0105937	3074	tags=30%, list=14%, signal=26%	FOXJ1/ADAMTS2/GLI1/FOXF1/TNC/ANXA2/MMP14/IGFBP5/YAP1/FLT4/KLF2/TGFBR2/TIMELESS/HES1/BMPR1A/NOS3/CTSZ/ASCL1/LAMA1/RCN3/GLI2/PCSK5/ADA/TMEM38B/LOXL3/JMJD6/CEBPA/LAMA5/HEG1/ASXL1/NFIB/EGFR/PGR/SP3/CTSH/MAN2A1/CCN2/SLC7A11/NOG/LTBP3/HSD11B1/HECA/NOTCH1/FOSL2/DLG5/CRISPLD2/SOX9/SELENON/HS6ST1/SMAD2/SIM2/WNT2B
	MF	GO:0071813	lipoprotein particle binding	25	0.73273	1.74741	0.00133958	0.0144649	0.0108447	1025	tags=28%, list=5%, signal=27%	MSR1/TREM2/STAB1/COLEC12/ABCA1/PLTP/SAMD1
	MF	GO:0071814	protein-lipid complex binding	25	0.73273	1.74741	0.00133958	0.0144649	0.0108447	1025	tags=28%, list=5%, signal=27%	MSR1/TREM2/STAB1/COLEC12/ABCA1/PLTP/SAMD1
	BP	GO:0042220	response to cocaine	46	-0.573584	-1.72877	0.00139831	0.0149028	0.0111731	2321	tags=28%, list=10%, signal=25%	GRM2/CNR1/GRIA1/HOMER1/CDK5/ELAVL4/PTK2B/DRD5/CHRNB2/SLC1A2/HTR2A/RGS4/CRH
	BP	GO:0010035	response to inorganic substance	465	0.398835	1.39321	0.00139936	0.0149028	0.0111731	3076	tags=25%, list=14%, signal=22%	GLRA1/SYT2/TFAP2A/MT1H/GIPR/SLC26A5/PGAM2/HVCN1/ITPKB/SLC38A2/HP/HSD17B1/FANCC/MT1F/NFATC4/MMP2/TSPO/ADORA2A/CNGA3/COL1A1/SLC12A3/KLF4/NFATC2/KLF2/TCIRG1/NEDD4/MT1E/KCNJ10/SPHK1/DHFR/MT1G/MT2A/ITPR3/TIMELESS/B2M/CAPN2/INHBB/CASP8/KCNMB3/MTTP/PLEC/ALOX5AP/RIPK3/NOS3/RELA/TNFRSF11B/MT1M/PLCG2/CD14/P2RX7/FOXO1/SYT6/AKR1C3/PLSCR1/SLC41A1/SIPA1/ADA/COL18A1/ADCY8/FYN/TTN/TNFAIP3/BLM/CEBPA/ENPP1/CAV1/AB…
	BP	GO:0060033	anatomical structure regression	12	0.871366	1.80766	0.00140737	0.014947	0.0112062	936	tags=42%, list=4%, signal=40%	GLI1/FLT1/LEF1/LRP5/BMPR1A
	BP	GO:0035050	embryonic heart tube development	71	0.588903	1.69865	0.00143107	0.0151366	0.0113483	1328	tags=23%, list=6%, signal=21%	FOLR1/APLNR/TEAD2/CIMAP3/SMO/GJA1/FOXC1/TBX3/YAP1/FOXC2/TGFBR2/TBX6/HES1/VANGL2/ECE1/EDNRA
	BP	GO:0033033	negative regulation of myeloid cell apoptotic process	16	0.806565	1.77438	0.00143796	0.0151887	0.0113874	3763	tags=75%, list=17%, signal=63%	CLEC5A/CXCR2/ITPKB/NOD2/CCR5/IRF7/GAS6/BCL2/CCL5/ST6GAL1/STAT5B/SELENOS
	MF	GO:0002020	protease binding	123	0.520457	1.6141	0.00147761	0.0155019	0.0116222	3763	tags=30%, list=17%, signal=25%	SERPINA5/TNFRSF10A/COL1A2/ANXA2/COL1A1/TIMP3/F2RL1/ITGB1/SERPINF2/FAP/PYCARD/BANK1/A2M/TTN/IL1R1/TNFAIP3/SERPINE1/SERPINB6/FN1/FURIN/BRCA2/SERPINA1/ITGAV/BCL2/TWNK/CFLAR/VWF/CD177/LDLR/SELL/FADD/CRADD/FAM20C/LCOR/TIMP2/CASP3/SELENOS
	BP	GO:0042730	fibrinolysis	18	0.789031	1.76436	0.0014908	0.0156191	0.0117101	1573	tags=44%, list=7%, signal=41%	ANXA2/PLAU/SERPING1/PLAUR/SERPINF2/FAP/PROS1/SERPINE1
	BP	GO:0030866	cortical actin cytoskeleton organization	41	0.670377	1.75292	0.00150553	0.0157063	0.0117754	3268	tags=54%, list=14%, signal=46%	RAB13/EZR/RHOQ/PLEC/TLN1/EHD2/LLGL2/ANLN/IKBKB/FHOD1/IQGAP2/EPB41/FMNL3/IQGAP1/PLS1/NCKAP1L/LCP1/LLGL1/ECT2/PLEK/FMNL2/ROCK1
	BP	GO:0044843	cell cycle G1/S phase transition	220	0.46354	1.52165	0.00153366	0.0159176	0.0119339	4739	tags=40%, list=21%, signal=32%	KANK2/GLI1/MUC1/ADAMTS1/WEE1/RCC1/FAM107A/KLF4/DDR2/LATS2/CDKN2C/CHEK2/HYAL1/ID4/ITGB1/GPNMB/PLCG2/SLFN11/RBL1/PTPN6/SMARCD3/CDK2AP2/EGFR/CDC25A/CDK2/POLE/CTDSP2/SUSD2/CCNA2/PIDD1/CRLF3/RPS27L/ACTL6A/SASS6/MYC/RGCC/RFWD3/MEPCE/CDC73/PLK3/ARID2/SOX2/BCL7C/PLK5/CTDSP1/PSME1/PHF10/CDKN2B/BTN2A2/BCL2/APPL2/PBRM1/DPF3/ACVR1/CDK10/WAC/CRADD/EIF4G1/DPF2/KLF11/E2F7/BRD7/CASP2/ARID1A/SMARCD2/PML/PAGR1/RDX…
	MF	GO:0099529	neurotransmitter receptor activity involved in regulation of postsynaptic membrane potential	43	-0.597495	-1.76419	0.00154422	0.0159845	0.011984	4139	tags=60%, list=18%, signal=49%	CHRFAM7A/GABBR1/HTR3A/CHRNB3/GRID2/CHRNA4/ADRB1/GABRB1/GABRA2/GRIA1/GABRA5/GABRB2/CHRNA2/GRIA2/GABRG2/GRIN2A/GRIK1/GABRA4/GRIK2/GRIN2B/GABRD/CHRNB2/GABRA1/GABRG3/GABRA6/HTR3B
	BP	GO:0002923	regulation of humoral immune response mediated by circulating immunoglobulin	16	0.803701	1.76808	0.00154919	0.0160145	0.0120065	1552	tags=44%, list=7%, signal=41%	FOXJ1/FCGR2B/LTA/TREM2/NOD2/PTPN6/PTPRC
	MF	GO:0008013	beta-catenin binding	78	0.589209	1.73603	0.00155326	0.0160352	0.012022	4478	tags=44%, list=20%, signal=35%	TREM2/LEF1/GJA1/KLF4/CDH26/PXN/BCL9L/TRPC4/SALL1/FOXO1/ESR1/NHERF2/TAX1BP3/PTPRU/AXIN1/AMER2/CDH5/TCF7/KDM6B/SOX17/CTNNA1/DLG5/SOX9/KANK1/RORA/SUFU/SETD1A/APC2/DACT2/PTPRK/CDH2/SMAD7/EP300/CALCOCO1
	CC	GO:0032994	protein-lipid complex	29	0.697779	1.71563	0.00157116	0.0161769	0.0121282	1018	tags=31%, list=5%, signal=30%	MSR1/HPR/LCAT/DBI/APOBR/PLTP/CLU/LSR/APOC1
	BP	GO:0036293	response to decreased oxygen levels	278	0.439675	1.47588	0.00157539	0.016194	0.0121411	2909	tags=27%, list=13%, signal=24%	TRPV4/ANGPT2/CXCR4/PDLIM1/DIO3/LTA/ZFP36L1/HSD11B2/TREM2/SLC39A12/NDNF/MMP2/MMP14/PMAIP1/TGFBR3/DDR2/DDIT4/TGFB1/TGFB2/PLAU/PCK1/CAPN2/KCNJ8/ACVRL1/HIF3A/ADA/AK4/ITPR2/EDNRA/PPARG/VEGFB/ANG/REST/PGF/CBS/MGARP/PDK1/PPARA/CAV1/HP1BP3/RYR1/LOXL2/PLOD2/CREBBP/EEF2K/TLR2/CCNA2/HILPDA/SFRP1/POSTN/NFE2L2/SLC2A1/FOS/MYC/HSPG2/RGCC/NKX3-1/VEGFC/PLK3/SMAD4/EGLN1/MALAT1/SOX2/SIRT4/KCNMB1/LMNA/NOTCH1/AQP3/FO…
	BP	GO:0071476	cellular hypotonic response	11	0.852556	1.73554	0.00161741	0.016478	0.012354	670	tags=36%, list=3%, signal=35%	TRPV4/SLC4A11/TSPO/PCK1
	BP	GO:0015698	inorganic anion transport	136	0.505713	1.57986	0.00164742	0.0166742	0.0125011	1716	tags=21%, list=8%, signal=19%	SLC13A4/CLIC6/WNK4/GLRA1/SLC4A11/SLC26A5/GABRR2/ANO6/TSPO/CLIC1/SLC12A3/AQP6/SLC37A2/SLC26A2/KCNQ1/SLC12A4/CA2/ABCB1/SLC4A2/ANO2/SLC25A30/CEBPB/SLC12A7/ENPP1/ABCC6/FXYD3/SLC26A6/MFSD5
	MF	GO:0003713	transcription coactivator activity	246	0.445925	1.48098	0.00166812	0.0168397	0.0126252	5531	tags=43%, list=25%, signal=33%	PDLIM1/NUPR1/WWTR1/TGFB1I1/TRIM5/FHL5/YAP1/RBPMS/MAML2/NIBAN2/BCL3/HYAL2/BCL9L/PBXIP1/TRIM38/RIPK3/LMO2/TRIM8/PRDM16/LPIN3/LPIN2/SMARCD3/ETS1/ASXL1/CREBBP/WWOX/TRIM22/KAT6A/NCOA1/GPS2/USP21/LPIN1/ACTL6A/WWC1/CNOT6/CIITA/KAT2B/PKN1/TRIM13/TRIM21/CTBP2/MED13/NOTCH1/AIP/ATN1/POU2AF3/ZXDC/TRIM28/SIRT1/ZMIZ1/SRCAP/TRIM14/NFKBIB/ACSS2/JUP/ACTN4/PHF2/BRD7/TRIM25/HELZ2/MAML3/NCOA6/PSMC3IP/ABL1/ARID1A/SMA…
	BP	GO:0035265	organ growth	141	0.500936	1.5665	0.00170526	0.01717	0.0128728	3975	tags=40%, list=18%, signal=34%	PRLR/GLI1/IGF2/COL27A1/SMO/FOXC1/YAP1/TGFBR3/DDR2/FOXC2/LATS2/TGFBR2/TGFB2/YBX3/RARG/BNC2/BMPR1A/FES/TSKU/TGFBR1/BCL2L11/PDLIM5/EVC/ESR1/TMEM38B/ACACB/HEG1/PPARA/PIM1/PRKG1/WWC1/NOG/ARID2/ADRA1A/RUNX1/SKI/NPR2/COL14A1/NOTCH1/FOSL2/MSX2/SOX9/BCL2/LEPR/SMAD2/ZMPSTE24/DLL1/SAV1/CTDP1/S1PR1/CYP19A1/STK4/ABL1/PI16/FGFR1/YY1/STC1
	BP	GO:0043300	regulation of leukocyte degranulation	40	0.685902	1.78657	0.00176138	0.0176891	0.013262	1465	tags=42%, list=6%, signal=40%	FCGR2B/FOXF1/FGR/STXBP2/ITGB2/VAMP8/IL4R/F2RL1/CD84/SPI1/SYK/FES/LGALS9/PTAFR/GATA2/RAC2/ADGRE2
	BP	GO:0140053	mitochondrial gene expression	163	-0.405827	-1.48971	0.00176936	0.0177234	0.0132877	5428	tags=42%, list=24%, signal=32%	MRPL11/MRPL12/MRPS11/PPARGC1B/MRPS18A/MRPL18/MRPL50/MRPL20/MRPL10/CDK5RAP1/MRPL9/LARS2/TRUB2/MRPL2/LRPPRC/MRPL24/TRNT1/MRPS27/HARS1/MRPS16/MRPL54/MRPS26/GARS1/NGRN/PTCD3/RPUSD4/MRPS12/MRPS21/MRPS30/MTERF2/RARS2/DAP3/MRPL37/MRPS35/MRPL15/GFM2/TRMT10C/MRPS9/MRPL55/MRPS10/TARS2/TFB1M/MRPL1/GFM1/AURKAIP1/MRPL23/MPV17L2/CHCHD10/MRPS17/POLRMT/PUS1/COA3/MRPL3/SARS2/MRPL28/RMND1/FASTKD3/MRPL32/ELAC2/MRPS…
	MF	GO:1990782	protein tyrosine kinase binding	102	0.529966	1.60829	0.00176886	0.0177234	0.0132877	4526	tags=41%, list=20%, signal=33%	ANGPT1/ANGPT2/TREM2/GJA1/FLT3LG/HYAL2/ITGB1/ITGAX/PLCG2/TJP2/CSK/BANK1/LRP4/PLCG1/TOB1/NCK1/PSPN/CASS4/PCNA/NEDD9/CDH5/MST1/IRS1/CBLB/CD4/IRS2/CPNE3/GAS6/CBL/DUSP22/ACVR1/PIK3R2/SH2B3/CRKL/ERBB2/CD2/CD247/CRK/RAB8A/RACK1/TP53/FIZ1
	BP	GO:0030010	establishment of cell polarity	142	0.503949	1.5778	0.00182308	0.0181613	0.013616	4227	tags=38%, list=19%, signal=31%	FOXJ1/FOXF1/GJA1/WEE1/CRB2/TCIRG1/ITGB1/PARD3B/HES1/PARD3/KCNJ8/LAMA1/PAX6/SIPA1/LLGL2/GSN/MAPRE1/TRAF3IP2/IGF1R/DOCK2/ANKFN1/MYH9/SIPA1L3/ENKD1/AMOTL1/DYNLT1/GOLPH3/CDH5/WWC1/SCRIB/RAP1B/CRB1/LLGL1/DOCK7/ABL2/KANK1/RAB10/ROCK1/SPAG5/DIAPH3/WNT7A/CRKL/RICTOR/SH3BP1/FAT1/DOCK8/GPSM2/ABL1/CDK5RAP2/GPSM1/INSC/NDE1/FGF10/CRK
	CC	GO:0033178	proton-transporting two-sector ATPase complex, catalytic domain	18	-0.738321	-1.80457	0.0019431	0.0190454	0.0142788	5196	tags=83%, list=23%, signal=64%	ATP6V1F/ATP5PO/ATP5F1C/ATP6V1A/ATP6V1C1/ATP5F1D/ATP5F1A/ATP6V1G1/ATP5F1B/ATP6V1B2/ATP6V1D/ATP6V1H/ATP6V1C2/ATP6V1E1/ATP6V1G2
	BP	GO:1903365	regulation of fear response	10	-0.836797	-1.76889	0.00194566	0.0190463	0.0142795	826	tags=30%, list=4%, signal=29%	MEF2C/PRKAR1B/CRH
	BP	GO:0050818	regulation of coagulation	62	0.598057	1.68944	0.00212193	0.0204111	0.0153028	2286	tags=34%, list=10%, signal=31%	ANO6/ANXA2/EMILIN2/EMILIN1/PLAU/ANXA5/F2RL1/SERPING1/PLAUR/TMX1/NOS3/SERPINF2/FAP/TBXA2R/TFPI/PROS1/SERPINE1/CAV1/PRKG1/NFE2L2/HPSE
	BP	GO:0036314	response to sterol	29	0.68922	1.69459	0.00215079	0.0205865	0.0154343	3903	tags=55%, list=17%, signal=46%	SMO/CES1/TGFBR2/TGFB1/ABCA1/INHBB/TGFBR1/CCR5/GRAMD1A/GRAMD1C/PTCH1/RORC/SMAD2/RORA/MLC1/DAG1
	BP	GO:0140888	interferon-mediated signaling pathway	83	0.565588	1.68139	0.0021563	0.0206138	0.0154547	4465	tags=40%, list=20%, signal=32%	RBM47/IKBKE/IFITM2/IFNLR1/TRIM56/IFITM3/MYD88/IFIH1/PPARG/PTPN6/TRIM65/PARP9/SP100/SAMHD1/IRF7/IFITM1/HDAC4/RAF1/PARP14/TYK2/MAVS/IL10RB/FADD/LSM14A/IFI27/IFNGR1/NLRC5/IFNAR2/HCK/STING1/JAK2/GIGYF2/TP53
	MF	GO:0031406	carboxylic acid binding	163	0.473468	1.51616	0.00218801	0.0208398	0.0156242	1760	tags=17%, list=8%, signal=15%	FOLR1/SERPINA5/GLRA1/ID3/AKR1C2/AKR1C1/SIGLEC8/LRAT/NOD2/CD33/DHFR/PCK1/P3H2/ALOX5AP/NOS3/ACOX2/APOC1/PYGL/SIGLEC11/PMP2/AKR1C3/PPARG/ACACB/RXRA/NR2F2/FURIN/PLOD2
	BP	GO:0043304	regulation of mast cell degranulation	23	0.746902	1.7511	0.00226429	0.0214347	0.0160702	1465	tags=52%, list=6%, signal=49%	FOXF1/FGR/STXBP2/VAMP8/IL4R/CD84/SYK/FES/LGALS9/GATA2/RAC2/ADGRE2
	BP	GO:0002357	defense response to tumor cell	13	0.824967	1.72948	0.00227111	0.0214731	0.016099	2564	tags=77%, list=11%, signal=68%	DLEC1/KLF4/TNFRSF10B/ABI3/SPI1/RELA/LAPTM5/RBMS3/PRF1/PLK5
	BP	GO:0002440	production of molecular mediator of immune response	190	0.470398	1.51959	0.00230622	0.0217284	0.0162903	3242	tags=28%, list=14%, signal=24%	ANGPT1/FCGR2B/ACP5/SCIMP/NOD2/TGFB1/CD74/TGFB2/MAPKAPK2/NHEJ1/B2M/IL18/SWAP70/IL4R/BCL6/F2RL1/CLEC7A/SYK/TNFRSF1B/IRAK3/PLCG2/P2RX7/PYCARD/MYD88/CD86/TRAF3IP2/IL1R1/HLA-A/PTPRC/GPRC5B/LAPTM5/TCF3/IRF5/UNG/CD81/SAMHD1/HLA-E/LILRB1/SLC7A5/SHLD2/PKN1/TLR4/STAT6/HLA-F/MAVS/IL27RA/SIRT1/GAPT/HFE/RNF168/RIGI/AXL/SEMA7A
	BP	GO:0010759	positive regulation of macrophage chemotaxis	16	0.795818	1.75074	0.0023153	0.0217582	0.0163127	695	tags=31%, list=3%, signal=30%	TRPV4/C3AR1/C5AR1/RARRES2/CSF1
	MF	GO:1901681	sulfur compound binding	225	0.453009	1.49173	0.0023317	0.021862	0.0163905	3515	tags=30%, list=16%, signal=26%	LTF/SERPINA5/ECM2/SERPIND1/GLRA1/CCN4/LGR6/PRELP/LTBP2/NDNF/PCOLCE/ADAMTS1/RCC1/TGFBR3/CCDC80/DBI/SOAT1/CD34/DPYSL3/GPNMB/HPSE2/ADAMTSL5/FGFRL1/THBS2/MGST2/VEGFB/ANG/TNXB/PGF/ACACB/GAL3ST4/CBS/ADGRE2/FSTL1/PTPRC/EFEMP2/ENPP1/CFH/FN1/ADGRG1/FURIN/TKT/PC/SFRP1/POSTN/HDGF/CCN2/CEL/METTL17/SMAD4/COL5A3/TWSG1/PTCH1/NRP2/ADA2/CRISPLD2/LRP1/ACBD3/MOCS1/SELL/RSPO3/GNS/ACADVL/THBS4/NAV2/ACBD5/ZCCHC4/GSTP1
	BP	GO:0090715	immunological memory formation process	10	0.850261	1.68526	0.00238678	0.02222	0.016659	815	tags=50%, list=4%, signal=48%	HLA-DRA/FGL2/PCK1/HLA-DRB1/BCL6
	BP	GO:0051345	positive regulation of hydrolase activity	420	0.400354	1.39001	0.00238737	0.02222	0.016659	4737	tags=37%, list=21%, signal=30%	FOXJ1/RGS1/S100A10/NGFR/GPER1/FLT1/C5AR1/PMAIP1/ARHGAP42/SYDE1/PERP/CD33/MTSS2/ARHGAP45/GNA12/CASP8/F2RL1/ITGB1/CLEC7A/GRTP1/TGM2/ARHGEF5/ITGA6/CARD8/SYK/RIPK3/EPHA2/RHOC/DOCK6/ARAP1/LGALS9/PLXNB1/RCN3/ARHGAP29/PYCARD/GRN/TBC1D4/FYN/ST20/CD86/RASGRP4/ESR1/GSN/EDNRA/PPARG/IFI16/ANG/REST/RGL3/PTPRC/BCAR3/PDGFRB/LPAR2/RGS9/ARHGEF26/GPR65/LAPTM5/EGFR/TAX1BP3/RGS10/STAT3/FOXL2/TBC1D1/RAPGEF3/CTSH/PIDD…
	BP	GO:0033674	positive regulation of kinase activity	274	0.42912	1.43859	0.0024182	0.0224652	0.0168428	3368	tags=25%, list=15%, signal=21%	LTF/PRLR/ANGPT1/TNFRSF10A/CIMAP3/TREM2/PIK3R5/FLT1/ADRA2B/FLT4/DDR2/EPHB4/EMP2/LCP2/CARD10/TGFBR2/CD74/TGFB2/CSF1/HLA-DRB1/TPD52L1/TNFRSF10B/ARHGEF5/TLR6/RIPK3/EGF/EPHA2/SASH1/PIK3CG/DDR1/TAB2/ADCY8/CD86/ANG/IGF1R/PTPRC/PDGFRB/GPRC5B/MST1R/EGFR/ADRA2C/ADRB2/AXIN1/IQGAP1/CASS4/RAP1A/NEDD9/RGCC/TIE1/SLC11A1/CD4/TLR4/PDGFC/UNC119/ECT2/MAP2K3/ZFP91/GAS6/MAP4K2/CSF1R/SIRT1/CCL5/AXL/MAP3K5/PIK3R6/DAB2I…
	BP	GO:2000736	regulation of stem cell differentiation	75	0.5717	1.67531	0.00242594	0.022498	0.0168674	3787	tags=39%, list=17%, signal=32%	SLC4A11/TEAD2/FOXC1/TBX3/YAP1/TGFBR2/TGFB2/HES1/ZFP36L2/REST/FZD1/HDAC1/STAT3/NFE2L2/GATAD2A/LTBP3/KDM3A/SOX17/NOTCH1/SOX9/SOX5/MBD3/SOX6/CHD4/ZFP36/PUS7/SETD1A/ABL1/JAG1
	BP	GO:0045956	positive regulation of calcium ion-dependent exocytosis	13	-0.801838	-1.77946	0.00246404	0.0227154	0.0170304	2129	tags=92%, list=9%, signal=84%	DOC2B/ZP3/SYT4/SCAMP5/SYT10/KCNB1/SYT7/CDK5/SYT1/STXBP1/STX1A/CDK5R2
	BP	GO:0033028	myeloid cell apoptotic process	32	0.673123	1.68726	0.00250032	0.0229408	0.0171993	3763	tags=47%, list=17%, signal=39%	CLEC5A/CXCR2/ITPKB/NOD2/PLEKHO2/CCR5/IRF7/SLC7A11/GAS6/BCL2/SIRT1/CCL5/ST6GAL1/STAT5B/SELENOS
	BP	GO:0030278	regulation of ossification	103	0.532594	1.61483	0.00251387	0.0230107	0.0172517	3872	tags=44%, list=17%, signal=36%	LTF/TFAP2A/NOTUM/ANO6/FZD9/GJA1/DDR2/RFLNB/SRGN/CSF1/BMPR1A/P2RX7/LRP4/TMEM119/ZBTB16/DHRS3/RXRA/ENPP1/BMP2K/ADRB2/CCDC134/TOB2/SFRP1/PHOSPHO1/BMP6/LTBP3/SETD2/NOTCH1/CHSY1/NIPBL/WNT4/SOX9/BCL2/ALOX5/ZMPSTE24/ACVR1/S1PR1/FAM20C/BMPR1B/CCR1/ATRAID/HIF1A/RUNX2/BMP7/KL
	BP	GO:0048660	regulation of smooth muscle cell proliferation	128	0.505477	1.56727	0.00251722	0.0230142	0.0172543	2124	tags=27%, list=9%, signal=24%	OGN/CCN4/GPER1/MMP2/GJA1/ADAMTS1/ELN/IGFBP5/KLF4/DDR2/TGFB1/GNA12/RBPMS2/IL18/BMPR1A/NOS3/PTAFR/SERPINF2/MYD88/NOTCH3/PPARG/ANG/IGF1R/TNFAIP3/EFEMP2/PDGFRB/GNA13/HDAC1/CALCRL/ZNF143/EGFR/APOD/PRKG1/IGFBP3
	BP	GO:0042632	cholesterol homeostasis	74	0.57608	1.68061	0.00255404	0.0232685	0.017445	3979	tags=34%, list=18%, signal=28%	AKR1C1/TSPO/LCAT/NPC1L1/CES1/LRP5/SOAT1/NPC2/ABCA1/IL18/CYP39A1/MTTP/TSKU/CAV1/NPC1/MED13/EHD1/LDLRAP1/SIRT1/LDLR/ACSM1/RORA/ABCG1/SCARB1/ACSM3
	BP	GO:0055092	sterol homeostasis	74	0.57608	1.68061	0.00255404	0.0232685	0.017445	3979	tags=34%, list=18%, signal=28%	AKR1C1/TSPO/LCAT/NPC1L1/CES1/LRP5/SOAT1/NPC2/ABCA1/IL18/CYP39A1/MTTP/TSKU/CAV1/NPC1/MED13/EHD1/LDLRAP1/SIRT1/LDLR/ACSM1/RORA/ABCG1/SCARB1/ACSM3
	BP	GO:0099590	neurotransmitter receptor internalization	30	-0.653379	-1.81237	0.00258253	0.0234615	0.0175897	2699	tags=50%, list=12%, signal=44%	AP2A1/EPS15/PPP3R1/SYNE1/CACNG5/ATAD1/AP2B1/AP2S1/AP2M1/CACNG8/SNAP25/CALY/CACNG3/HPCA/ARC
	CC	GO:0043679	axon terminus	97	-0.471678	-1.61644	0.0025846	0.0234615	0.0175897	2848	tags=36%, list=13%, signal=32%	SNCG/TBC1D24/KCNK2/ACTG1/ATP6V0D1/EPHA4/SLC32A1/TSPOAP1/SLC4A10/KCNC2/PRKCB/SNCA/SLC4A8/SYNJ1/PNOC/GAD1/PTPRN/SLC8A3/CPLX2/GRIK2/SNCB/UNC13A/UNC13C/PRRT2/SLC8A2/CALB1/CPLX1/PACSIN1/CDH8/RAB3A/NTSR1/CHRM1/CNGB1/PCSK1/PRKCG
	BP	GO:0140467	integrated stress response signaling	44	0.623005	1.66086	0.00265966	0.0239493	0.0179554	4324	tags=43%, list=19%, signal=35%	NFE2/MAP3K20/MAFB/CEBPD/MAF/CEBPB/HERC5/ABCA7/CEBPA/NCK1/NFE2L2/FOS/PPP1R15B/ATF4/CEBPG/GCN1/JUNB/BOK/OMA1
	BP	GO:0062098	regulation of programmed necrotic cell death	29	0.68413	1.68207	0.00266941	0.0240086	0.0179999	3466	tags=45%, list=15%, signal=38%	NUPR1/TSPO/FZD9/YBX3/CASP8/RIPK3/BIRC3/CAV1/CFLAR/CASP6/FADD/MUTYH/PELI1
	BP	GO:0031668	cellular response to extracellular stimulus	242	0.440281	1.45866	0.00271922	0.0243029	0.0182205	3766	tags=30%, list=17%, signal=25%	FOLR1/SLC38A2/KANK2/TNC/CD68/COL1A1/PMAIP1/FAM107A/KPTN/PCK1/RNF152/INHBB/PLEC/FES/MFSD2A/P2RX7/FOXO1/PPM1D/AKR1C3/SIPA1/SP1/NUAK2/IFI16/KIF26A/CBS/IGF1R/RXRA/WIPI1/PTPRC/PPARA/CREBBP/GSDMD/NCOA1/ZC3H12A/PIM1/SLC38A3/SFRP1/USF2/TFEB/POSTN/NFE2L2/SLC7A5/SLC2A1/FOS/KAT2B/DSC2/GLUL/CDKN2B/ATF4/WNT4/GAS6/BCL2/FADS1/GAS2L1/FAS/SIRT1/PLIN2/WNT2B/DAP/AXL/MAP3K5/SFRP2/MTMR3/EIF4G1/VCAM1/PRKD1/RRAGC/ARHGA…
	BP	GO:0097305	response to alcohol	215	0.454547	1.48991	0.00275941	0.0245904	0.0184361	3538	tags=32%, list=16%, signal=27%	GLRA1/CLDN7/SCNN1G/AKR1C2/TNC/SMO/TSPO/SLC12A3/TGFBR3/KLF4/CES1/KLF2/CDA/CLDN5/TGFBR2/TGFB1/PCK1/ABCA1/INHBB/CASP8/TBXAS1/ADCYAP1R1/EPS8/CD14/TGFBR1/PAX6/AKR1C3/IGFBP7/TBXA2R/OPRK1/ADCY8/FYN/MYD88/A2M/RGS19/ITPR2/GNRH1/IGF1R/BLM/PTPRC/PPARA/TP53INP1/SFRP1/CCR5/SGK1/FOS/GOLPH3/GRAMD1A/GRAMD1C/KCNMB1/MAP4K1/PTCH1/CTNNA1/OGG1/ADCY2/FBP1/CBL/SMAD2/ADCY7/ST6GAL1/BCL2L1/AKAP8/JUP/EIF4G1/VCAM1/PRKD1/MLC…
	BP	GO:0070613	regulation of protein processing	55	0.612114	1.69642	0.00279915	0.0247884	0.0185845	2761	tags=38%, list=12%, signal=34%	IL1R2/S100A10/ANXA2/MMP14/LDLRAD3/PLAU/RFX4/CARD8/PLAUR/CTSZ/SERPINF2/GSN/SERPINE1/MYH9/GAS1/RHBDD1/CLN3/BCL2L12/RUNX1/SIRT4/CAST
	BP	GO:0040029	epigenetic regulation of gene expression	191	0.454942	1.47242	0.00285066	0.0250872	0.0188086	4813	tags=37%, list=21%, signal=29%	IGF2/H3C3/UHRF1/KLF2/NIBAN2/TFAP2C/BCL6/SPI1/SAMD1/PPM1D/CHEK1/BAZ1A/IFI16/PADI2/SIRT7/HDAC1/BMI1/ING2/CDK2/PHF19/DOT1L/SGF29/AXIN1/MBD2/USP21/MYC/HDAC4/METTL4/H1-0/KAT2B/RESF1/LMNA/TASOR/GPX1/EHMT1/STPG4/TEX15/CTCF/TRIM28/ZMPSTE24/SIRT1/EPC1/RNF168/MBD3/KDM1B/PHF2/LMNB1/CDKN2B-AS1/BRD7/H3C6/METTL23/ARID1A/CGGBP1/DNMT1/RBM15B/RBM14/PCGF5/DYRK1A/PHB1/EP300/TP53/KMT2D/ATF7IP/MORC1/ZNFX1/SMARCA5/MOR…
	BP	GO:0035051	cardiocyte differentiation	128	0.504171	1.56322	0.00286613	0.0251655	0.0188672	3907	tags=36%, list=17%, signal=30%	FOLR1/FZD7/GPER1/TBX18/TBX3/TGFBR3/NEB/SIK1/TGFB1/NAGLU/TGFB2/ITGB1/PLEC/HES1/BMPR1A/KCNJ8/PDLIM5/EDNRA/TTN/NEBL/REST/PDGFRB/PPARA/EGFR/PRKG1/KDM6B/SMAD4/ADRA1A/SOX17/COL14A1/LMNA/NOTCH1/ZMPSTE24/TCAP/SEMA3C/DLL1/ACVR1/AKAP13/CTDP1/VCAM1/SOX6/SOX18/JAG1/PI16/BMP7/YY1
	BP	GO:0006968	cellular defense response	38	0.655212	1.68921	0.0028782	0.0252143	0.0189038	2259	tags=42%, list=10%, signal=38%	CLEC5A/CXCR2/C5AR1/ADORA2A/TCIRG1/LSP1/TYROBP/SPN/ITGB1/VEZF1/RELA/LY96/GNLY/CCR5/NCF2/PRF1
	BP	GO:0060537	muscle tissue development	366	0.414226	1.41619	0.00287673	0.0252143	0.0189038	3073	tags=27%, list=14%, signal=24%	TBX1/NUPR1/GLI1/IGF2/FZD7/HSD17B1/MAFF/DLL4/SMO/LEF1/GJA1/PPP1R13L/FOXC1/TBX18/TBX3/ELN/MSX1/IGFBP5/YAP1/TGFBR3/NEB/FOXC2/CSRP1/NIBAN2/SIK1/TGFB1/NAGLU/TGFB2/ITGA8/MYL3/YBX3/ITGB1/PLEC/BCL9L/BMPR1A/KCNJ8/FES/DSP/GJC1/TGFBR1/PDLIM5/SVIL/EDNRA/TTN/EYA2/NEBL/VAMP5/GJA5/NR2F2/EFEMP2/PDGFRB/HEG1/PPARA/CAV1/NOTCH2/RYR1/SCX/FOXL2/MEGF10/HEYL/SIX1/JPH2/HMG20B/PIM1/MYH7/ENG/PRKG1/ZFPM1/KLF5/FOS/KDM6B/NOG/…
	BP	GO:0006971	hypotonic response	13	0.817843	1.71454	0.00291539	0.0253224	0.0189849	670	tags=31%, list=3%, signal=30%	TRPV4/SLC4A11/TSPO/PCK1
	BP	GO:0031640	killing of cells of another organism	46	0.614209	1.6446	0.00290403	0.0253224	0.0189849	1536	tags=24%, list=7%, signal=22%	LTF/C7/C6/F2RL1/CLEC7A/SYK/NINJ1/GBP3/MYD88/MICA/GNLY
	BP	GO:0141061	disruption of cell in another organism	46	0.614209	1.6446	0.00290403	0.0253224	0.0189849	1536	tags=24%, list=7%, signal=22%	LTF/C7/C6/F2RL1/CLEC7A/SYK/NINJ1/GBP3/MYD88/MICA/GNLY
	CC	GO:0090575	RNA polymerase II transcription regulator complex	222	0.453861	1.49143	0.00294184	0.0254555	0.0190847	4926	tags=38%, list=22%, signal=30%	TEAD2/MAFF/S100A10/NFE2/ANXA2/LEF1/YAP1/RUNX3/NFATC2/SMAD9/HYAL2/TCF7L1/BCL9L/MAFB/TFDP2/CEBPD/ASCL1/MAF/CEBPB/STAT5A/TCF12/PPARG/TRRAP/RXRA/CEBPA/ATF7/STAT3/ING2/MXI1/E2F4/WWOX/TCF3/NCOA1/TAF8/TEAD1/JDP2/NFE2L2/TAF3/FOS/MYC/TCF7/SMAD4/RFXANK/NFIL3/NFYA/RUNX1/TLE4/STAT6/ATF1/FOSL2/TAF5/MXD3/ATF4/RFX5/SMAD2/TRIM28/JUND/E2F6/CEBPG/STAT5B/MED22/E2F5/E2F7/CHD4/HIF1A/TAF4/BACH1/JUNB/MED17/GTF2H2C/MAX/…
	BP	GO:0007566	embryo implantation	44	0.62049	1.65415	0.00298293	0.0257702	0.0193206	2415	tags=32%, list=11%, signal=28%	PRLR/MMP2/GJA1/FBLN1/SYDE1/EMP2/ITGB4/SPP1/IGFBP7/DDR1/PCSK5/TEAD4/HSPG2/AGO2
	MF	GO:0008066	glutamate receptor activity	24	-0.69592	-1.84725	0.00303419	0.0260511	0.0195312	3177	tags=58%, list=14%, signal=50%	GRIN1/GRID2/GRM5/GRM2/GRIA1/GRM3/GRIA2/GRM8/GRIN2A/GRIK1/GRM7/PTK2B/GRIK2/GRIN2B
	BP	GO:0060561	apoptotic process involved in morphogenesis	21	0.746757	1.73741	0.00305045	0.0261327	0.0195924	2618	tags=52%, list=12%, signal=46%	LEF1/FOXC1/FOXC2/LRP5/TGFB2/TNFRSF1B/PPP2R1B/BCL2L11/TNFRSF1A/SCRIB/NOTCH1
	BP	GO:1903076	regulation of protein localization to plasma membrane	96	0.524282	1.58043	0.00305632	0.0261541	0.0196084	3394	tags=31%, list=15%, signal=27%	WNK4/TREM2/RAMP3/GPER1/MMP14/EZR/RHOQ/TGFB1/ZDHHC2/DAB2/PRKCH/VAMP8/ITGB1/ABI3/EPHA2/SORBS1/CSK/KIF5B/EGFR/CLN3/PLS1/LYPLA1/TMBIM1/ZDHHC7/LDLRAP1/LRP1/RANGRF/BCL2L1/PIK3R2/PPFIA1
	BP	GO:0010743	regulation of macrophage derived foam cell differentiation	23	0.737507	1.72908	0.0030763	0.0262382	0.0196715	1979	tags=43%, list=9%, signal=40%	MSR1/NFKBIA/ALOX15B/ABCA1/CSF1/IL18/PRKCH/PPARG/PPARA/NFKB1
	MF	GO:0005344	oxygen carrier activity	12	-0.830811	-1.81813	0.00309243	0.0263058	0.0197222	757	tags=33%, list=3%, signal=32%	IPCEF1/HBB/HBA1/HBA2
	CC	GO:0043197	dendritic spine	164	-0.400658	-1.47168	0.00311796	0.0263903	0.0197855	4101	tags=42%, list=18%, signal=35%	CDC42/SIPA1L1/NLGN1/GABBR1/CTTNBP2/RAC1/ARHGAP33/GPM6A/SHISA9/SHANK1/MAP1B/SEPTIN11/APBA2/GRIN1/GRID2/SYNDIG1/PPP3CA/ANKS1B/DAGLA/MOB4/ASAP1/P2RX6/NEURL1/PSD/SEZ6/ARHGAP32/MAPT/GRM5/EPHA4/DLG4/SHISA7/SYNE1/CPEB4/PRKACA/GRIA1/ABI2/ASIC2/RGS7BP/MPP2/ATP2B2/KCNN2/HOMER1/SHISA6/APP/KCNA4/GRM3/TENM2/SYT11/GRIA2/SLC8A3/DGKI/SYNPO/GRIN2A/PPFIA2/PTK2B/LZTS1/CAMK2A/SHANK2/PRRT2/ACTN2/SLC8A2/PTPRO/CALB1/AK…
	BP	GO:2000179	positive regulation of neural precursor cell proliferation	59	0.605076	1.69354	0.00312381	0.026411	0.019801	2625	tags=32%, list=12%, signal=29%	DLL4/SMO/FZD9/VCAN/ACAN/NES/ID4/ITGB1/EGF/ASCL1/PAX6/SMARCD3/GNG5/DISC1/ADGRG1/VEGFC/GNAI2/NOTCH1/ELL3
	BP	GO:0006022	aminoglycan metabolic process	105	0.519097	1.57366	0.00315031	0.0264906	0.0198607	3593	tags=30%, list=16%, signal=26%	ANGPT1/CD44/B3GNT8/CHST6/FOXC1/TGFB1/NAGLU/HYAL2/HYAL1/ITIH2/EGF/LYVE1/CEMIP2/TNFAIP6/DSE/CHST14/EDNRA/LYG1/ITIH5/CHST3/NFKB1/CHST11/HPSE/B3GNT9/CHSY1/CHI3L2/GCNT2/GNS/HS2ST1/EDNRB/SLC35B2/CHST12
	CC	GO:0034364	high-density lipoprotein particle	16	0.784608	1.72608	0.00317754	0.0266618	0.0199891	1018	tags=31%, list=5%, signal=30%	HPR/LCAT/PLTP/CLU/APOC1
	BP	GO:0015671	oxygen transport	13	-0.793096	-1.76006	0.00327822	0.0272997	0.0204673	757	tags=38%, list=3%, signal=37%	BPGM/IPCEF1/HBB/HBA1/HBA2
	BP	GO:0006949	syncytium formation	55	0.606266	1.68021	0.00347736	0.0287915	0.0215857	3483	tags=44%, list=15%, signal=37%	TREM2/CD109/NFATC2/TYROBP/CAPN2/IL4R/ITGB1/EHD2/TANC1/DOCK2/JAM2/MYH9/RAPGEF3/DOCK1/DOCK5/CD81/TMEM182/NEO1/EHD1/CCNG1/CFLAR/SBNO2/VASH2/CYP19A1
	BP	GO:0072089	stem cell proliferation	101	0.525853	1.59856	0.00348957	0.0288353	0.0216186	3875	tags=40%, list=17%, signal=33%	ZFP36L1/PRRX1/GJA1/TBX3/CD109/YAP1/FBLN1/NES/CDKN2C/TGFBR2/TGFB1/MECOM/ABCB1/CD34/RARG/TGFBR1/CEBPA/PTPRC/NFIB/PIM1/BRCA2/LTBP3/VEGFC/SOX17/ZNRF3/RUNX1/NOTCH1/ELL3/AGO3/PTCH1/SOX9/WNT2B/SFRP2/NR2E1/TP63/SOX18/SHB/RUNX2/TIAL1/FGFR1
	MF	GO:0098631	cell adhesion mediator activity	64	0.590976	1.68471	0.00349237	0.0288353	0.0216186	2495	tags=34%, list=11%, signal=31%	ITGA10/ANXA1/PDLIM1/ANXA2/EMILIN1/ESAM/PALLD/BCAM/CNN3/ITGB1/NINJ1/S100A11/NEXN/IZUMO1/DSP/PDLIM5/NFASC/ITGA11/ITGA1/PKP2/TMOD3/DSC2
	BP	GO:1905153	regulation of membrane invagination	14	0.804871	1.71726	0.00354111	0.0290214	0.0217581	2969	tags=71%, list=13%, signal=62%	TREM2/ANO6/F2RL1/PLCG2/GATA2/C3/ABCA7/NCKAP1L/RAB31/APPL2
	BP	GO:0043117	positive regulation of vascular permeability	18	0.757782	1.69449	0.00357473	0.0292351	0.0219183	2288	tags=44%, list=10%, signal=40%	ANGPT1/CXCR2/TRPV4/TGFB1/TJP2/PTP4A3/OCLN/BMP6
	BP	GO:0021983	pituitary gland development	29	0.674743	1.65899	0.00370967	0.0298042	0.022345	2829	tags=48%, list=13%, signal=42%	GLI1/GHRHR/INHBB/HES1/BMPR1A/SALL1/GLI2/GATA2/PAX6/POU3F2/TBX19/NOG/SOX2/WNT4
	BP	GO:0097194	execution phase of apoptosis	71	0.570192	1.64468	0.00375283	0.030005	0.0224956	4850	tags=51%, list=22%, signal=40%	GPER1/CIDEB/CASP8/CASP4/FAP/PLSCR1/ST20/XKR8/TNFRSF1A/FOXL2/ZC3H12A/AIFM3/CASP7/DNASE2/NPR2/SHARPIN/CFLAR/CASP6/FADD/BCL2L1/ACVR1C/CASP12/CASP3/COL6A1/CASP2/BOK/ACIN1/NFKBIZ/PAK2/DLC1/BAX/DFFA/TP53/HTRA2/STK24/VPS54
	BP	GO:0051180	vitamin transport	41	0.644014	1.68398	0.0037822	0.0301992	0.0226411	4817	tags=51%, list=21%, signal=40%	FOLR1/SLC52A3/NPC1L1/AMN/SLC47A1/SLC19A3/TCN2/SLC2A1/CD320/ABCG2/SLC2A10/ABCD4/SLC2A3/SLC2A4/ABCC1/SCARB1/SLC46A1/SLC27A1/FOLR2/CUBN/SLC22A1
	BP	GO:0015850	organic hydroxy compound transport	246	0.429807	1.42745	0.00392999	0.0311546	0.0233574	3111	tags=28%, list=14%, signal=24%	WNK4/SYT2/MSR1/AKR1C1/TREM2/NFKBIA/ANXA2/TSPO/ADRA2B/LCAT/ADORA2A/SLC5A3/NPC1L1/CES1/ADORA3/KCNQ1/SOAT1/ABCC2/NPC2/ABCA1/PLTP/DAB2/SLCO2B1/SPP1/CLU/MTTP/OSBPL11/TGM2/SYK/EGF/ABCC3/APOC1/TSKU/SYT6/OPRK1/SLC19A3/PPARG/ABCA7/ACACB/RXRA/CAV1/FURIN/SLC26A6/AQP9/SLC18B1/STARD4/ADRA2C/SLC44A1/NFKB1/GPS2/NMB/HRH3/LILRB1/CEL/BMP6/GRAMD1A/GRAMD1C/RALBP1/NPC1/AQP3/PTCH1/SLC16A3/C1QTNF1/LDLRAP1/LRP1/SIRT1/LD…
	MF	GO:0023026	MHC class II protein complex binding	24	0.749914	1.76523	0.00395001	0.0312495	0.0234285	2577	tags=54%, list=11%, signal=48%	HLA-DPA1/HLA-DRA/HLA-DPB1/CD74/B2M/HLA-DRB1/HLA-DOA/HLA-DMA/HLA-DMB/HLA-DQB1/CD81/CD4/HLA-DQA1
	CC	GO:1990072	TRAPPIII protein complex	11	-0.794286	-1.70855	0.00397559	0.0313771	0.0235242	2167	tags=55%, list=10%, signal=49%	TRAPPC4/TRAPPC13/TRAPPC11/TRAPPC2L/TRAPPC1/TRAPPC6A
	CC	GO:0001931	uropod	13	0.810175	1.69847	0.00404669	0.031723	0.0237836	3568	tags=69%, list=16%, signal=58%	EZR/SCIMP/ICAM2/PSTPIP1/SPN/MYH9/SELPLG/BST1/DNM2
	BP	GO:0035988	chondrocyte proliferation	21	0.73477	1.70952	0.00413924	0.0322252	0.0241601	2851	tags=48%, list=13%, signal=42%	LTF/LEF1/MMP14/DDR2/SLC26A2/PBXIP1/CCN2/NPR2/FOSL2/SOX9
	BP	GO:0045599	negative regulation of fat cell differentiation	49	0.626079	1.70075	0.00414401	0.0322252	0.0241601	3869	tags=47%, list=17%, signal=39%	TRPV4/CCN4/WWTR1/TGFB1I1/GPER1/YAP1/TGFB1/ID4/ZFP36L2/FOXO1/GATA2/ENPP1/ASXL1/AXIN1/GPS2/JDP2/MSX2/SIRT1/SORT1/RORA/SLC7A10/JAG1/FLCN
	CC	GO:0044309	neuron spine	166	-0.399231	-1.47971	0.00415195	0.0322546	0.0241821	4101	tags=42%, list=18%, signal=34%	CDC42/SIPA1L1/NLGN1/GABBR1/CTTNBP2/RAC1/ARHGAP33/GPM6A/SHISA9/SHANK1/MAP1B/SEPTIN11/APBA2/GRIN1/GRID2/SYNDIG1/PPP3CA/ANKS1B/DAGLA/MOB4/ASAP1/P2RX6/NEURL1/PSD/SEZ6/ARHGAP32/MAPT/GRM5/EPHA4/DLG4/SHISA7/SYNE1/CPEB4/PRKACA/GRIA1/ABI2/ASIC2/RGS7BP/MPP2/ATP2B2/KCNN2/HOMER1/SHISA6/APP/KCNA4/GRM3/TENM2/SYT11/GRIA2/SLC8A3/DGKI/SYNPO/GRIN2A/PPFIA2/PTK2B/LZTS1/CAMK2A/SHANK2/PRRT2/ACTN2/SLC8A2/PTPRO/CALB1/AK…
	CC	GO:0031312	extrinsic component of organelle membrane	22	-0.691845	-1.78929	0.00424033	0.0327117	0.0245249	3911	tags=59%, list=17%, signal=49%	STXBP5/ATP6V1A/ATP6V1C1/COQ3/ATG14/COQ6/ATP6V1B2/COQ4/ATP6V1D/ATP6V1H/SNX10/DOC2A/RPH3A
	BP	GO:0040018	positive regulation of multicellular organism growth	26	0.720698	1.73396	0.00435891	0.0333447	0.0249994	3630	tags=50%, list=16%, signal=42%	DIO3/IGF2/SMO/GHRHR/EZR/CSF1/POU3F2/PLS1/BBS2/NIPBL/BCL2/STAT5B/CHD7
	BP	GO:0007007	inner mitochondrial membrane organization	39	-0.596792	-1.73247	0.0043704	0.0333447	0.0249994	5123	tags=64%, list=23%, signal=50%	TIMM9/SAMM50/LETM1/NDUFA13/ROMO1/OXA1L/OPA1/AFG3L2/MICOS13/TIMM8B/SLC25A46/ADCK1/TIMM13/IMMT/MTX3/TOMM70/MTX2/DNAJC11/CHCHD10/GHITM/AGK/MICOS10/TIMM10/CHCHD6/COX18
	CC	GO:0000313	organellar ribosome	89	-0.46016	-1.55093	0.004374	0.0333447	0.0249994	5600	tags=45%, list=25%, signal=34%	CHCHD1/MRPL11/MRPL12/MRPS11/MRPS18A/MRPL18/MRPL50/MRPL20/MRPL10/MRPL9/MRPL2/MRPL24/MRPS27/MRPS16/MRPL54/MRPS26/PTCD3/MRPS12/MRPS21/MRPS30/DAP3/MRPL37/MRPS35/MRPL15/MRPS9/MRPL55/MRPS10/MRPL1/AURKAIP1/MRPL23/MPV17L2/MRPS17/MRPL3/MRPL28/MRPL32/MRPS25/MRPL21/MRPL30/MRPL41/NDUFA7
	BP	GO:0048145	regulation of fibroblast proliferation	82	0.55118	1.63405	0.00441146	0.0335224	0.0251326	4465	tags=49%, list=20%, signal=39%	NUPR1/S100A6/LTA/NGFR/DDR2/SPHK1/CD74/ESR1/TP53INP1/CAV1/FN1/PAWR/EGFR/BMI1/CCNA2/NLRC3/ING5/SFRP1/MYC/CDC73/SKI/FOSL2/PDGFC/LZTS2/DACH1/GAS6/ZMPSTE24/ZMIZ1/DAB2IP/GSTP1/CD300A/ABL1/PML/AQP1/CDKN1A/DHX9/FGF10/BAX/WNT2/TP53
	MF	GO:0009055	electron transfer activity	100	-0.448742	-1.54278	0.00444445	0.0337161	0.0252779	5512	tags=49%, list=24%, signal=37%	SDHA/RDH16/NDUFV3/SDHD/UQCRC1/NDUFB6/ALDH4A1/COX7A1/NDUFA2/COX11/NDUFA3/NDUFB3/CYC1/SDHC/UQCRFS1P1/NDUFS5/UQCRFS1/NDUFS4/ME1/IDH3B/NDUFS6/UQCRH/COX8A/COX5B/NDUFA6/COX6B1/AIFM2/NDUFA10/ME2/NDUFS3/NDUFS1/NDUFV1/COX4I1/COX7A2L/CYCS/CIAPIN1/NDUFC2/NOX4/COX15/NDUFB8/NDUFA7/DMGDH/NDUFA5/GLDC/NDUFB5/NDUFA9/FDX2/ETFB/MTCO2P12
	BP	GO:0034103	regulation of tissue remodeling	61	0.596771	1.68212	0.00447647	0.0339258	0.0254351	3388	tags=49%, list=15%, signal=42%	GJA1/FLT4/DDR2/TGFB1/IL15/IL18/SPP1/INPP5D/SLC4A2/GPNMB/SYK/TNFRSF11B/P2RX7/CSK/TMEM119/PPARG/TNFAIP3/EGFR/MC4R/SFRP1/LTBP3/TMBIM1/RUNX1/GPR137/IL20RA/LEPR/CSF1R/ROCK1/THBS4/S1PR1
	BP	GO:0071276	cellular response to cadmium ion	30	0.682096	1.69334	0.0044919	0.0340094	0.0254978	3390	tags=43%, list=15%, signal=37%	MT1H/MT1F/MT1E/MT1G/MT2A/MT1M/EGFR/ABCB6/FOS/SLC11A1/OGG1/CHUK/SLC39A8
	BP	GO:0034446	substrate adhesion-dependent cell spreading	94	0.517448	1.55443	0.00459049	0.0344531	0.0258304	4872	tags=49%, list=22%, signal=39%	FZD7/S100A10/FBLN1/ANTXR1/ITGA8/PARVG/DAB2/RREB1/PXN/LAMC1/RADIL/LAMA5/MICALL2/FN1/TRIOBP/DOCK1/CASS4/DOCK5/POSTN/NEDD9/CORO1C/PKP2/RCC2/FERMT3/PEAK1/LIMS1/PREX1/ITGAV/PARVA/KANK1/ST6GAL1/AXL/ACTN4/CRKL/ABL1/CIB1/KIF14/CRK/PDPN/VAMP3/EFNA1/FER/ILK/RHOA/MERTK/TESK1
	CC	GO:0005766	primary lysosome	137	0.49069	1.53259	0.00460477	0.0344935	0.0258607	3083	tags=28%, list=14%, signal=24%	TTR/SERPINA3/ACP3/ANXA2/C3AR1/CD68/ARHGAP45/VAT1/NPC2/STXBP2/VAMP8/PRCP/PYCARD/C3/CTSC/GRN/SDCBP/PADI2/B4GALT1/CD63/STK11IP/STOM/BRI3/PRDX6/HEBP2/IMPDH1/GALNS/CMTM6/DNAJC3/MGST1/RAP1B/ARSB/CPNE3/ADA2/TMEM179B/RNASET2/RNASE2/NFAM1
	CC	GO:0042582	azurophil granule	137	0.49069	1.53259	0.00460477	0.0344935	0.0258607	3083	tags=28%, list=14%, signal=24%	TTR/SERPINA3/ACP3/ANXA2/C3AR1/CD68/ARHGAP45/VAT1/NPC2/STXBP2/VAMP8/PRCP/PYCARD/C3/CTSC/GRN/SDCBP/PADI2/B4GALT1/CD63/STK11IP/STOM/BRI3/PRDX6/HEBP2/IMPDH1/GALNS/CMTM6/DNAJC3/MGST1/RAP1B/ARSB/CPNE3/ADA2/TMEM179B/RNASET2/RNASE2/NFAM1
	BP	GO:0006882	intracellular zinc ion homeostasis	30	0.680571	1.68955	0.00461412	0.0345302	0.0258882	1008	tags=23%, list=4%, signal=22%	MT1H/MT1F/TMC8/MT1E/MT1G/MT2A/MT1M
	BP	GO:0050767	regulation of neurogenesis	354	0.398768	1.36119	0.00464165	0.034623	0.0259578	3360	tags=23%, list=15%, signal=20%	GFAP/CXCR4/S100A10/LTA/NFATC4/TREM2/ANXA2/DLL4/GPER1/SMO/LEF1/TSPO/VCAN/ACAN/YAP1/HAP1/RND2/SEMA3F/TGFB1/ID4/B2M/DRAXIN/PRKCH/SEMA3D/SPP1/ITGB1/HES1/TGM2/BMPR1A/RELA/TNFRSF1B/RGMA/ASCL1/PLXNB1/GATA2/PAX6/LRP4/REST/PLXND1/SMARCD3/NKX6-1/PPP1CC/HDAC1/PLXNB2/DISC1/FN1/EGFR/EEF2K/TLR2/CYFIP1/HEYL/CERS2/NTN1/BHLHE41/SPEN/DYNLT1/MAN2A1/SLC7A5/SRRT/ISLR2/NOG/VEGFC/SPART/PTPRZ1/SKI/CTDSP1/PRUNE1/NOTCH1/E…
	MF	GO:0016675	oxidoreductase activity, acting on a heme group of donors	13	-0.779178	-1.72917	0.00469403	0.0348975	0.0261636	3701	tags=54%, list=16%, signal=45%	COX8A/COX5B/COX6B1/COX4I1/COX7A2L/COX15/MTCO2P12
	MF	GO:0003955	NAD(P)H dehydrogenase (quinone) activity	37	-0.590493	-1.69583	0.00473492	0.0349618	0.0262118	5639	tags=54%, list=25%, signal=41%	NDUFV3/NDUFB6/NDUFA2/NDUFA3/NDUFB3/NDUFS5/NDUFS4/NDUFS6/CBR3/NDUFA6/NDUFA10/NDUFS3/NDUFS1/NDUFV1/NDUFC2/NDUFB8/NDUFA7/NDUFA5/NDUFB5/NDUFA9
	BP	GO:0043280	positive regulation of cysteine-type endopeptidase activity involved in apoptotic process	101	0.518421	1.57596	0.00476311	0.0350607	0.0262859	4737	tags=45%, list=21%, signal=35%	NGFR/GPER1/PMAIP1/CASP8/CLEC7A/CARD8/SYK/LGALS9/PYCARD/ST20/GSN/PPARG/REST/LAPTM5/FOXL2/PIDD1/SOX7/RPS27L/MYC/NKX3-1/HIP1/SENP1/CTSD/FAS/SIRT1/DAP/MAP3K5/CRADD/ACVR1C/F2R/CASP2/BOK/EGLN3/LCK/DLC1/BAX/JAK2/RACK1/RPS3/KHDC1L/HTRA2/CASP8AP2/NLRC4/MALT1/BLID
	MF	GO:0046933	proton-transporting ATP synthase activity, rotational mechanism	15	-0.752132	-1.73888	0.00476045	0.0350607	0.0262859	5366	tags=87%, list=24%, signal=66%	ATP5MF/ATP5PB/ATP5PO/ATP5F1C/ATP6V1A/ATP5ME/ATP5PF/ATP5MG/ATP5F1D/ATP5F1A/ATP5F1B/ATP5PD/ATP6V0C
	BP	GO:0014032	neural crest cell development	72	0.558495	1.61501	0.00487448	0.0357538	0.0268056	3823	tags=35%, list=17%, signal=29%	FOLR1/TBX1/SMO/FOXC1/FOXC2/SEMA3F/SEMA3D/HES1/BMPR1A/PAX6/EDNRA/RADIL/LAMA5/FN1/CORO1C/NRP2/SOX9/SEMA3C/ACVR1/SEMA7A/EDNRB/HIF1A/SEMA3A/JAG1/BMP7
	BP	GO:0097623	potassium ion export across plasma membrane	16	0.77109	1.69634	0.00491021	0.035914	0.0269257	774	tags=38%, list=3%, signal=36%	WNK4/KCNE4/ANO6/KCNE1/KCNQ1/KCNE3
	MF	GO:0008324	monoatomic cation transmembrane transporter activity	495	-0.302995	-1.2624	0.00494714	0.036116	0.0270771	3934	tags=34%, list=17%, signal=29%	TMC2/SLC10A6/ATP6V1A/PKD2L1/CACNA1S/NIPAL1/NALF1/CACNA2D3/UQCRH/ATP5ME/ATP6V1C1/GPM6A/SLC24A3/KCNQ5/HTR3A/SLC39A4/CHRNB3/COX8A/TRPC1/SLC6A1/ATP1B1/ATP6V0B/NCS1/SLC4A4/COX5B/SLC17A6/ATP5PF/SLC25A37/COX6B1/ATP5MC3/GRIN1/DMAC2L/SLC13A3/SCN3A/NALCN/ATP5MG/ATP5F1D/CHRNA4/KCNG2/ATP5MC1/ANO1/CACNA1A/ITPR1/CACNA1G/CACNA1B/ATP5F1A/KCNMA1/SCN8A/CACNA1D/COX4I1/SLC25A3/KCNK2/P2RX6/COX7A2L/ATP6V1G1/SCNN1D/SLC…
	BP	GO:1905952	regulation of lipid localization	143	0.471182	1.47645	0.00507076	0.0368105	0.0275978	3071	tags=33%, list=14%, signal=29%	MSR1/TREM2/NFKBIA/ANXA2/TSPO/IKBKE/LRAT/CES1/DBI/FITM1/ABCA1/PLTP/DAB2/SPP1/OSBPL11/SYK/EGF/APOC1/P2RX7/C3/PPARG/CRY1/ABCA7/ACSL5/ACACB/RXRA/PPARA/CAV1/FURIN/ZC3H12A/HILPDA/NFKB1/GPS2/NMB/BMP6/NKX3-1/IRS2/PNPLA2/PTCH1/C1QTNF1/EHD1/ITGAV/LDLRAP1/LRP1/ACSL1/SIRT1/PLIN2
	BP	GO:0035418	protein localization to synapse	72	-0.482604	-1.57598	0.00512167	0.0371453	0.0278488	4219	tags=46%, list=19%, signal=37%	NRXN2/PCLO/NLGN1/DLG2/SHANK1/NPTX1/NSG1/GPC6/HRAS/LHFPL4/MAPT/DLG4/NETO2/ASIC2/PRKCZ/NETO1/CLSTN1/NRXN1/HOMER1/BSN/CDK5/TAMALIN/LRRC7/NPHS1/LRRTM1/GRIN2A/SNAP25/RAB27B/CLSTN3/STX1B/CPLX1/C1QL3/CACNG3
	MF	GO:0015103	inorganic anion transmembrane transporter activity	123	0.493727	1.5312	0.00516644	0.0373651	0.0280136	1716	tags=20%, list=8%, signal=19%	SLC13A4/CLIC6/GLRA1/SLC4A11/SLC26A5/GABRR2/SLC6A12/ANO6/CLIC1/SLC12A3/AQP6/SLC37A2/SLC26A2/SLC12A4/ABCC2/SLC4A2/ANO2/ABCC3/SLC25A30/ABCC9/SLC12A7/ABCC6/FXYD3/SLC26A6/MFSD5
	BP	GO:0061687	detoxification of inorganic compound	16	0.768833	1.69138	0.00523114	0.0377626	0.0283116	2599	tags=56%, list=12%, signal=50%	MT1H/MT1F/MT1E/MT1G/MT2A/MT1M/ABCB6/SLC11A1/SLC30A1
	BP	GO:0061900	glial cell activation	51	0.612722	1.68294	0.00534323	0.0384643	0.0288377	1862	tags=37%, list=8%, signal=34%	TAFA3/TREM2/SMO/C5AR1/ADORA2A/SPHK1/NAGLU/TYROBP/ITGB2/CNTF/CLU/TLR6/KCNJ8/CTSC/GRN/C1QA/PTPRC/EGFR/TLR2
	BP	GO:0002716	negative regulation of natural killer cell mediated immunity	18	0.744636	1.66509	0.00544256	0.0389623	0.0292111	2590	tags=50%, list=11%, signal=44%	TGFB1/LGALS9/HLA-B/HLA-A/MICA/HAVCR2/HLA-E/LILRB1/HLA-F
	BP	GO:0098739	import across plasma membrane	167	0.450419	1.43639	0.00569221	0.0401989	0.0301382	3277	tags=28%, list=15%, signal=24%	GFAP/TRPV4/SLC7A2/SLC38A2/SCNN1G/SLC39A12/SLC1A5/SLC5A3/CNGA3/SLC12A3/KCNQ1/KCNJ10/SLC12A4/KCNJ16/SLC6A9/SLC15A3/SLC39A11/KCNJ5/ITGB1/KCNJ8/SLC47A1/SLC7A1/FYN/SLC6A20/ACSL5/ABCC9/SLC12A7/SLC38A3/TRPV3/SLC7A5/SLC2A1/SLC17A8/SLC7A11/SLC43A1/IRS2/ATP1B3/SLC30A1/SLC9C2/SLC6A13/SLC3A2/ATP1A2/ACSL1/SLC15A2/CACNA1I/SLC2A10/KCNJ14
	BP	GO:0031667	response to nutrient levels	417	0.389737	1.35384	0.00579969	0.0407292	0.0305357	3975	tags=29%, list=18%, signal=24%	FOLR1/WNK4/F5/TRPV4/GIPR/SLC38A2/KANK2/LTA/HSD11B2/TNC/TSPO/CD68/COL1A1/SLC12A3/PMAIP1/CIDEB/LRAT/FAM107A/NOD2/KPTN/PCK1/ABCA1/RNF152/SPP1/INHBB/PLEC/RELA/TNFRSF11B/FES/SPX/MFSD2A/ASCL1/FOXO1/PPM1D/AKR1C3/TBXA2R/SP1/GPT/A2M/NUAK2/PPARG/IFI16/ACACB/CBS/IGF1R/RXRA/WIPI1/PPARA/EGFR/CREBBP/MC4R/ADRB2/NCOA1/ZC3H12A/PIM1/SLC38A3/SFRP1/USF2/TFEB/POSTN/NFE2L2/SLC7A5/BBS2/SLC2A1/FOS/GNAI2/KAT2B/DSC2/SOX2/…
	BP	GO:0048144	fibroblast proliferation	100	0.515749	1.56303	0.00585748	0.0410235	0.0307564	4465	tags=45%, list=20%, signal=36%	NUPR1/S100A6/LTA/NGFR/DDR2/SPHK1/CD74/KCNJ8/ESR1/ABCC9/TP53INP1/CAV1/FN1/PAWR/EGFR/BMI1/CCNA2/NLRC3/ING5/SFRP1/MYC/CDC73/SKI/PRDX1/FOSL2/PDGFC/LZTS2/CKS1B/GPX1/DACH1/GAS6/ZMPSTE24/ZMIZ1/DAB2IP/GSTP1/CD300A/ABL1/PML/AQP1/CDKN1A/DHX9/FGF10/BAX/WNT2/TP53
	BP	GO:0032535	regulation of cellular component size	331	0.402816	1.36975	0.00598764	0.0417466	0.0312985	3957	tags=30%, list=18%, signal=25%	TRPV4/MYO3A/SLC26A5/KANK2/ANO6/VASP/C15orf62/CAPG/SCIN/EZR/ESAM/ELN/SLC12A3/AQP4/NEB/RND2/SEMA3F/SLC12A4/CDC42EP4/DRAXIN/SWAP70/HCLS1/SEMA3D/SPP1/F2RL1/RARG/KIRREL1/EPS8/RGMA/VAV3/P2RX7/PYCARD/SVIL/FCHSD1/GSN/WDR1/ADD3/PLEKHH2/NKX6-1/COTL1/PLEKHG2/SLC12A7/DISC1/FN1/HP1BP3/RIN3/SPTBN5/TRIOBP/PEX11A/E2F4/CYFIP1/NCK1/NTN1/LMOD1/FCHSD2/SSH3/KANK3/CLN3/PLS1/CRACD/ISLR2/MEGF9/NCKAP1L/FLII/ARHGAP18/SPAR…
	BP	GO:0061577	calcium ion transmembrane transport via high voltage-gated calcium channel	16	-0.742019	-1.74964	0.00623064	0.0429051	0.0321671	3939	tags=56%, list=17%, signal=46%	UBR3/PDE4D/NOS1AP/CACNB2/CACNB3/CAMK2D/CACNB1/CACNA2D1/NPPA
	MF	GO:0042826	histone deacetylase binding	105	0.501559	1.52049	0.00622878	0.0429051	0.0321671	3827	tags=33%, list=17%, signal=28%	LEF1/KLF4/SIK1/BCL3/NACC2/HIC1/ZBTB7B/HES1/SPI1/RELA/TAL1/CEBPB/SP1/CRY1/SMG5/HDAC1/BHLHE41/CBX5/JDP2/HDAC4/NKX3-1/RFXANK/KAT2B/PKN1/KCTD21/NIPBL/MIER3/AKAP8/NR2E1/LCOR/CHD4/GMNN/HIF1A/BRMS1/H1-5
	MF	GO:0015026	coreceptor activity	46	0.596827	1.59806	0.00625269	0.0429448	0.0321968	2426	tags=39%, list=11%, signal=35%	CXCR4/NGFR/RAMP3/TGFBR3/LRP5/ITGB1/RGMA/LY96/RAMP1/NECTIN2/LRP4/CD86/IL17RC/LILRA4/ENG/CCR5/ACKR3/CD4
	BP	GO:0140253	cell-cell fusion	52	0.611768	1.6902	0.00655804	0.0446788	0.0334969	3022	tags=40%, list=13%, signal=35%	TREM2/CD109/NFATC2/TYROBP/CAPN2/IL4R/ITGB1/EHD2/TANC1/DOCK2/JAM2/MYH9/RAPGEF3/DOCK1/DOCK5/CD81/TMEM182/NEO1/EHD1/CFLAR/SBNO2
	BP	GO:0043331	response to dsRNA	44	0.599849	1.59912	0.00658889	0.0448496	0.0336249	3639	tags=39%, list=16%, signal=32%	NFKBIA/COLEC12/PMAIP1/NOD2/KCNJ8/IRAK3/P2RX7/RFTN2/IFIH1/CAV1/NFKB1/MAVS/SLC3A2/RIGI/ZCCHC3/PELI1/TICAM1
	BP	GO:1901862	negative regulation of muscle tissue development	12	0.823306	1.70796	0.00659485	0.0448507	0.0336258	806	tags=33%, list=4%, signal=32%	LEF1/IGFBP5/TGFB1/YBX3
	BP	GO:1903306	negative regulation of regulated secretory pathway	23	0.709051	1.66236	0.00662361	0.0450069	0.0337429	2618	tags=52%, list=12%, signal=46%	FCGR2B/FOXF1/CD84/SPI1/LGALS9/REST/RAP1A/NCKAP1L/GNAI2/RAP1B/HLA-F/NOTCH1
	BP	GO:0045682	regulation of epidermis development	54	0.597733	1.65417	0.00673096	0.0456164	0.0341998	3925	tags=41%, list=17%, signal=34%	ETV4/MAFF/ZFP36L1/FOXC1/CD109/ALOX15B/PLAAT4/PRKCH/HES1/KEAP1/KLF7/NOTCH1/AQP3/PTCH1/KRT10/MSX2/DLL1/ROCK1/TP63/ZFP36/TRIM16/SFRP4
	BP	GO:0072091	regulation of stem cell proliferation	74	0.550912	1.60719	0.00675222	0.045701	0.0342632	3875	tags=41%, list=17%, signal=34%	ZFP36L1/PRRX1/GJA1/TBX3/CD109/YAP1/FBLN1/CDKN2C/TGFBR2/TGFB1/RARG/TGFBR1/CEBPA/PTPRC/NFIB/PIM1/LTBP3/VEGFC/SOX17/NOTCH1/ELL3/AGO3/PTCH1/SOX9/NR2E1/TP63/SOX18/RUNX2/TIAL1/FGFR1
	MF	GO:0042805	actinin binding	32	0.644543	1.61562	0.00679479	0.0458521	0.0343765	4501	tags=62%, list=20%, signal=50%	PDLIM1/ADORA2A/CSRP1/PALLD/PDLIM4/RELA/PDLIM5/TTN/PPARG/MICALL2/PDLIM3/MYOT/NFKB1/PDLIM7/CSRP2/PRICKLE4/DAG1/PKD2/PROM1/SYNPO2
	BP	GO:0070131	positive regulation of mitochondrial translation	16	-0.73649	-1.7366	0.0070149	0.0470065	0.035242	4560	tags=69%, list=20%, signal=55%	CDK5RAP1/TRUB2/MRPS27/NGRN/RPUSD4/TRMT10C/MPV17L2/COA3/RMND1/FASTKD3/FASTKD2
	BP	GO:0055081	monoatomic anion homeostasis	18	0.731953	1.63673	0.0070553	0.0470333	0.0352621	1587	tags=39%, list=7%, signal=36%	WNK4/SLC12A3/KCNQ1/SLC12A4/KCNE3/TBXAS1/SLC12A7
	MF	GO:0051427	hormone receptor binding	21	-0.682056	-1.72125	0.00714315	0.0475372	0.0356399	365	tags=19%, list=2%, signal=19%	NPPA/VIP/ADCYAP1/CRH
	CC	GO:0060076	excitatory synapse	57	-0.508769	-1.59574	0.00715944	0.0476047	0.0356906	3753	tags=56%, list=17%, signal=47%	GPM6A/SHANK1/LRRTM2/SLC17A6/GRIN1/GRID2/SYNDIG1/SCN8A/PPP3R1/P2RX6/DLG4/YWHAH/KCNJ3/GRIA1/ADGRB3/NETO1/ELFN1/ATP2B2/SPTBN2/HOMER1/SHISA6/BSN/SYT11/SYT1/GRIA2/PLXNC1/LRRTM1/STXBP1/SLC17A7/UNC13C/AKAP5/CACNG3
	BP	GO:0046618	xenobiotic export from cell	14	0.786787	1.67868	0.00724778	0.0481509	0.0361	1003	tags=29%, list=4%, signal=27%	SLC47A2/ABCC2/ABCB1/SLC47A1
	BP	GO:0035641	locomotory exploration behavior	16	-0.734289	-1.73141	0.00727632	0.0482991	0.0362111	2469	tags=44%, list=11%, signal=39%	TUBA1A/DLG4/SLC4A10/PRKCE/MYG1/GAD1/CRH
	BP	GO:0043299	leukocyte degranulation	66	0.569222	1.6215	0.00756511	0.0497475	0.037297	4020	tags=48%, list=18%, signal=40%	FCGR2B/FOXF1/FGR/STXBP2/ITGB2/VAMP8/IL4R/F2RL1/CD84/SPI1/SYK/FES/PIK3CG/LGALS9/PTAFR/GATA2/RAC2/ADGRE2/ANXA3/LAT2/MILR1/NCKAP1L/HLA-F/CBL/CD177/PRAM1/LAMP1/SNAP23/CD300A/CHGA/LYN/PTGDR

## Sheet: Table S5
	Module info			Module differential expression			Hub genes (differential expression)					Gene Ontology						Cell enrichment		Key Drivers (Differential expression)
	Module	Size	Module parent	logFC	P.Value	adj.P.Val	hub	edges	log2FC	pvalue	padj	BP_class	BP_apvalue	MF_class	MF_apvalue	CC_class	CC_apvalue	cell.top	top.p	Key Drivers	FDR	kda_log2FoldChange	kda_pvalue	kda_padj
	M40	95	M5	0.0187072	2.41604e-06	0.000253684	RHOC	27	0.140803	0.000412517	0.00909602	stress response to metal ion	4.97104e-10	zinc ion binding	0.000992746			Ast	1.2048e-18
	M194	57	M39	0.0180981	5.07675e-06	0.000266529	PPP1R18	34	0.139906	0.00111813	0.0181343	canonical NF-kappaB signal transduction	0.00610341					End	0.0171888
	M39	85	M5	0.0174146	1.1369e-05	0.000397914	PPP1R18	35	0.139906	0.00111813	0.0181343	leukocyte differentiation	3.15134e-05	RNA polymerase II cis-regulatory region sequence-specific DNA binding	0.00480137			End	0.0307845	TNFRSF1A	2.20576e-06	0.0914226	0.0118128	0.0870508
	M29	129	M5	-0.0171225	1.59067e-05	0.00041755	UNC80	56	-0.0863392	0.00195432	0.0262336	arachidonate metabolic process	0.000343431
	M335	93	M165	-0.0167901	2.31653e-05	0.000486472	UNC80	56	-0.0863392	0.00195432	0.0262336
	M165	102	M29	-0.0165415	3.05516e-05	0.000534653	UNC80	56	-0.0863392	0.00195432	0.0262336
	M240	154	M65	0.0162821	4.06152e-05	0.000609228	RXRA	35	0.101566	0.00279703	0.0336727	extracellular matrix organization	0.0242541					Ast	1.72947e-12
	M401	104	M239	0.0158978	6.14688e-05	0.000806778	PBXIP1	36	0.145229	0.000437934	0.00946186					external encapsulating structure	0.0358262	Ast	4.58775e-13
	M158	109	M25	-0.0157711	7.03283e-05	0.000820496	SYN2	29	-0.10127	0.0107645	0.0818324	synaptic signaling	0.000239199	neurotransmitter receptor activity	0.00177879	dendrite	2.93723e-05	Ex	1.41497e-10
	M243	52	M66	0.0152232	0.000124501	0.00106414	CLDN5	28	0.191555	0.000694297	0.0129187	vitamin transport	0.000402536			cell surface	0.0106783	End	2.26937e-22
	M239	136	M65	0.0151826	0.000129785	0.00106414	PBXIP1	37	0.145229	0.000437934	0.00946186	motile cilium assembly	0.0109338					Ast	3.5053e-22
	M24	419	M5	-0.0151153	0.000139028	0.00106414	DNM1	77	-0.0968308	0.00320056	0.0367066	synaptic signaling	1.08586e-16	gated channel activity	3.1096e-05	postsynapse	6.77069e-12	Ex	1.01243e-27	ICAM5	2.28149e-08	-0.111745	0.00340579	0.038341
	M6	635	M2	0.0150842	0.000143492	0.00106414	C1QC	51	0.114316	0.0136863	0.0957169	inflammatory response	4.76068e-66	immune receptor activity	3.67014e-31	secretory granule	3.58447e-19	Mic	1.96676e-242	FCER1G	5.09068e-32	0.143715	0.00763724	0.0655665
	M25	128	M5	-0.0150597	0.00014712	0.00106414	SYN2	29	-0.10127	0.0107645	0.0818324	synaptic signaling	0.000120656	neurotransmitter receptor activity	0.00613485	dendrite	6.0983e-06	Ex	2.05041e-12
	M144	97	M24	-0.0150274	0.00015202	0.00106414	DNM1	60	-0.0968308	0.00320056	0.0367066	trans-synaptic signaling	1.07477e-07	calmodulin binding	0.00133753	postsynapse	6.6115e-07	Ex	6.35188e-08
	M44	337	M6	0.01484	0.000183646	0.00120518	C1QC	50	0.114316	0.0136863	0.0957169	regulation of immune response	2.67162e-52	immune receptor activity	2.80223e-28	secretory granule	1.97396e-21	Mic	2.1502e-258	FCER1G	4.14226e-31	0.143715	0.00763724	0.0655665
	M330	72	M158	-0.0146253	0.000227439	0.00140477	SYN2	28	-0.10127	0.0107645	0.0818324	ligand-gated ion channel signaling pathway	0.00135772	neurotransmitter receptor activity	7.66855e-05	monoatomic ion channel complex	0.000285793	Ex	1.89714e-05
	M315	82	M144	-0.0144778	0.000263019	0.00153428	DNM1	60	-0.0968308	0.00320056	0.0367066	vesicle-mediated transport in synapse	6.20858e-05	calmodulin binding	0.000315678	glutamatergic synapse	7.98842e-05	Ex	1.22301e-07
	M356	87	M202	0.0140486	0.000398522	0.00220236	C1QC	42	0.114316	0.0136863	0.0957169	innate immune response	3.36293e-12	pattern recognition receptor activity	0.000901282	secretory granule	5.00023e-07	Mic	3.10636e-55	FCER1G	1.45636e-16	0.143715	0.00763724	0.0655665
	M202	140	M44	0.0137797	0.000514103	0.00269904	C1QC	47	0.114316	0.0136863	0.0957169	regulation of immune response	4.491e-20	immune receptor activity	1.89879e-07	secretory granule	7.77573e-12	Mic	7.58572e-107	FCER1G	1.42984e-24	0.143715	0.00763724	0.0655665
	M20	265	M5	-0.0136207	0.000596463	0.00298231	SULT4A1	55	-0.104139	0.0130761	0.093005					presynapse	0.0115413	Ex	9.93043e-12	RASGRP1	0.000371931	-0.0532712	0.0783766	0.289136
	M37	89	M5	0.0134912	0.000672435	0.00320935	FARSB	43	-0.104358	0.00135923	0.0206167
	M211	72	M45	0.0134128	0.000722687	0.00329922	YBX3	30	0.153173	0.0046764	0.0473558	response to cytokine	1.47375e-06	cytokine binding	0.00825044			End	0.000340976	YBX3	0.00755498	0.153173	0.0046764	0.0473558
	M416	83	M242	0.0132859	0.000811537	0.00355047	ESAM	54	0.229067	1.06332e-05	0.000689174	vasculature development	5.80795e-13	DNA-binding transcription activator activity, RNA polymerase II-specific	0.0117789	apical part of cell	0.00198667	End	8.43976e-36
	M135	54	M22	-0.0132201	0.000861489	0.00357638	SNAP25	27	-0.105943	0.0113871	0.0850376
	M8	758	M2	0.0131896	0.000885581	0.00357638	ESAM	55	0.229067	1.06332e-05	0.000689174	blood vessel development	6.1822e-13	extracellular matrix structural constituent	1.81659e-05	collagen-containing extracellular matrix	6.52219e-11	Ast	2.21987e-66	TAGLN	1.46937e-10	0.0358684	0.171524	0.455475
	M22	233	M5	-0.0131291	0.000935259	0.00363712	GABRB2	55	-0.0853049	0.0298532	0.159646	detection of stimulus involved in sensory perception	2.28906e-07	olfactory receptor activity	1.29317e-06
	M5	3786	M2	-0.0128187	0.00123326	0.00447853	PJA2	88	-0.0777857	0.015277	0.103007	cytoplasmic translation	9.11217e-14	structural constituent of ribosome	1.48142e-24	ribosomal subunit	1.17607e-24	Ex	7.77701e-64	GABRB3	6.37915e-08	-0.0795058	0.0154934	0.103914
	M66	179	M8	0.0127779	0.00127827	0.00447853	ESAM	55	0.229067	1.06332e-05	0.000689174	vasculature development	3.89457e-15	growth factor binding	0.00779682	cell surface	0.000258086	End	4.37061e-84	GATA2	0.0381223	0.126063	0.00944291	0.0752882
	M45	298	M6	0.0127431	0.00131802	0.00447853	YBX3	38	0.153173	0.0046764	0.0473558	response to cytokine	2.97971e-32	cytokine activity	6.71925e-12	extracellular matrix	4.82637e-05	End	1.35531e-16	PARP14	3.67193e-09	0.0650046	0.0465576	0.210167
	M264	61	M83	0.0127348	0.00132761	0.00447853	MINDY1	44	0.0980878	0.0104311	0.0800946
	M83	69	M12	0.0127032	0.00136488	0.00447853	MINDY1	44	0.0980878	0.0104311	0.0800946
	M242	109	M66	0.0126097	0.00148084	0.00468549	ESAM	54	0.229067	1.06332e-05	0.000689174	vasculature development	5.01404e-16	DNA-binding transcription activator activity, RNA polymerase II-specific	0.00474434	extracellular matrix	0.00234979	End	5.23603e-47
	M104	169	M18	-0.0125818	0.00151721	0.00468549	MLLT11	53	-0.0616947	0.0616398	0.247864					presynapse	0.0421838	Ex	0.000431384
	M188	51	M37	0.0124583	0.00168801	0.00506404	FARSB	31	-0.104358	0.00135923	0.0206167
	M65	579	M8	0.0123601	0.00183638	0.00535612	MLLT1	50	0.0242432	0.291693	0.604902	heart development	0.00206189	extracellular matrix structural constituent	0.00864454	collagen-containing extracellular matrix	4.26289e-07	Ast	1.37867e-82	TAGLN	3.49837e-11	0.0358684	0.171524	0.455475
	M109	50	M19	-0.0122549	0.00200838	0.00569945	NDFIP1	36	-0.100949	0.00784029	0.0667042
	M23	225	M5	-0.0119418	0.00261185	0.00721697	MDH1	47	-0.0782838	0.0338393	0.172306	nucleosome assembly	1.01614e-09	structural constituent of chromatin	9.3386e-12	nucleosome	2.59235e-12	In	1.51076e-06
	M363	50	M205	0.0117474	0.00306556	0.00825343	CSF1R	38	0.053685	0.0829718	0.298823	leukocyte activation	3.9181e-11	GTPase activator activity	0.00275555	side of membrane	0.00966136	Mic	6.59464e-52	APBB1IP	0.000139783	0.0744862	0.033876	0.172368
	M130	107	M20	-0.0116167	0.00340994	0.0089511	SULT4A1	45	-0.104139	0.0130761	0.093005	synaptic vesicle exocytosis	0.0223819					Ex	3.94588e-05
	M140	130	M23	-0.0115204	0.00368595	0.00930279	MDH1	45	-0.0782838	0.0338393	0.172306	proton transmembrane transport	0.00015871	proton transmembrane transporter activity	0.000143009	mitochondrial inner membrane	0.00240951	In	7.63726e-10
	M4	582	M2	0.0115086	0.00372111	0.00930279	CIRBP	76	-0.145229	0.00183076	0.025132	protein folding	1.7351e-16	unfolded protein binding	4.5995e-15	protein folding chaperone complex	2.30137e-06
	M205	60	M44	0.0112072	0.00472928	0.0115483	CSF1R	38	0.053685	0.0829718	0.298823	leukocyte activation	3.4912e-10	GTPase regulator activity	0.00229395	cell surface	0.00595631	Mic	1.79494e-60	APBB1IP	0.000148494	0.0744862	0.033876	0.172368
	M287	117	M104	-0.011143	0.00497351	0.0117227	MLLT11	50	-0.0616947	0.0616398	0.247864					synaptic vesicle membrane	0.0238439	Ex	0.00372779	GDA	0.0297774	-0.141634	0.00396198	0.0425237
	M136	110	M22	-0.0111301	0.00502401	0.0117227	GABRB2	54	-0.0853049	0.0298532	0.159646					synaptic membrane	0.00904714
	M18	548	M5	-0.0109041	0.00598641	0.0136488	YWHAG	67	-0.0665799	0.0427771	0.199378			ribosome binding	0.0054627			Ex	0.035814	GLRB	0.00812642	-0.0286274	0.317229	0.631665
	M13	232	M3	0.0108776	0.00610947	0.0136488	SOX10	52	0.0298831	0.254586	0.565978							Oli	1.11899e-08
	M30	57	M5	0.0107823	0.00657111	0.0143743	MYCBP2	24	-0.0504545	0.0260559	0.146824
	M431	83	M287	-0.0105451	0.00785944	0.0168417	MLLT11	47	-0.0616947	0.0616398	0.247864
	M49	128	M7	-0.0104486	0.00844563	0.0177358	KIAA0513	44	-0.0756435	0.0048333	0.0483454	modulation of chemical synaptic transmission	0.0023688			presynapse	0.00398364	Ex	5.00944e-05
	M305	99	M136	-0.0104134	0.00866877	0.0178475	GABRB2	54	-0.0853049	0.0298532	0.159646					synaptic membrane	0.00225924
	M111	91	M19	-0.0102169	0.0100145	0.0202216	PJA2	71	-0.0777857	0.015277	0.103007					organelle inner membrane	0.0388398
	M105	65	M18	-0.0101623	0.0104202	0.0203538	PRKACB	35	-0.0723343	0.0163642	0.107712
	M293	81	M111	-0.0101561	0.0104677	0.0203538	PJA2	71	-0.0777857	0.015277	0.103007
	M278	136	M103	-0.00999522	0.0117539	0.0224393	YWHAG	64	-0.0665799	0.0427771	0.199378			lipid binding	0.0315136
	M465	69	M431	-0.00984358	0.0130931	0.0245496	MLLT11	47	-0.0616947	0.0616398	0.247864			active monoatomic ion transmembrane transporter activity	0.0167467
	M103	231	M18	-0.00938337	0.0180189	0.0331927	YWHAG	64	-0.0665799	0.0427771	0.199378
	M35	56	M5	-0.00910729	0.0216963	0.0392778	XRCC6	24	-0.03499	0.123836	0.379303	proteasome-mediated ubiquitin-dependent protein catabolic process	9.01935e-06	pyrophosphatase activity	0.00306311	proteasome complex	1.10409e-09
	M390	52	M217	-0.00886033	0.0255229	0.0454221	FBXO41	33	-0.0326759	0.240231	0.548989	postsynapse organization	0.000520071			postsynapse	1.29616e-05	Ex	0.00371311
	M32	104	M5	-0.0086942	0.0284141	0.0497247	PGAM1	33	-0.0769745	0.00477179	0.0479333	proton transmembrane transport	3.5672e-08	proton transmembrane transporter activity	4.82053e-08	mitochondrial inner membrane	2.96994e-08

## Sheet: Table S6
		Module	ONTOLOGY	ID	Description	RichFactor	FoldEnrichment	zScore	pvalue	p.adjust	geneID	Count
		M104	CC	GO:0098793	presynapse	0.0487179	2.30619	3.89267	0.000533255	0.0421838	SCN2A/YWHAH/NPTN/GUCY1B1/RGS7BP/ATP6V1G2/ATP2B1/RAB27B/ATP6V1H/RAB3B/SLC8A1/SYNPR/GRIK2/OPRK1/SNAP91/SLC9B2/CDH8/BDNF/PPFIA2	19
		M104	CC	GO:0030672	synaptic vesicle membrane	0.0851064	4.02873	4.34103	0.000792929	0.0421838	ATP6V1G2/ATP2B1/RAB27B/ATP6V1H/RAB3B/SYNPR/OPRK1/SLC9B2	8
		M111	CC	GO:0019866	organelle inner membrane	0.0408163	3.48675	4.30753	0.000541669	0.0388398	MPC2/COX7A2L/NDUFC2/SLC25A36/NDUFC1/ACADVL/SLC25A40/TMX4/TMEM120A/MRPL3	10
		M111	CC	GO:0005813	centrosome	0.0366667	3.13226	4.10282	0.000698558	0.0388398	PJA2/AKAP11/BCAS2/PAFAH1B1/FLII/CROCC/NUDT21/KAT2A/CCDC13/DYNC1LI1/FBF1	11
		M111	CC	GO:0005740	mitochondrial envelope	0.0328767	2.8085	3.85599	0.00103686	0.0480413	TOMM20/MPC2/COX7A2L/NDUFC2/SLC25A36/KRAS/NDUFC1/ACADVL/SLC25A40/MRPL3/SLC30A9/CHCHD7	12
		M130	BP	GO:0016079	synaptic vesicle exocytosis	0.102941	7.73044	6.47847	2.96566e-05	0.0223819	SV2B/PRKCB/SV2A/CDK5/CADPS2/SLC4A8/NAPA	7
		M130	BP	GO:0099643	signal release from synapse	0.0808081	6.06834	5.89961	4.64429e-05	0.0223819	SV2B/PRKCB/SV2A/GPR158/CDK5/CADPS2/SLC4A8/NAPA	8
		M130	BP	GO:0006836	neurotransmitter transport	0.0687023	5.15925	5.58201	5.56417e-05	0.0223819	SV2B/PRKCB/SV2A/GPR158/CDK5/CADPS2/SLC4A8/NAPA/SLC38A1	9
		M136	CC	GO:0097060	synaptic membrane	0.0484429	3.4618	5.08522	4.47878e-05	0.00904714	GABRB2/HCN1/ADAM22/HTR2A/NOTCH1/KCNJ3/LRRTM3/FLRT3/SLITRK3/CNTN5/LIN7A/CHRNA3/ADAM23/NTNG1	14
		M140	MF	GO:0015078	proton transmembrane transporter activity	0.110092	6.26319	7.40522	3.82377e-07	0.000143009	ATP6V1A/ATP6V1B2/SLC25A4/ATP5PD/ATP5F1A/SLC25A3/SLC32A1/SLC25A12/NDUFS5/ATP5MC1/NDUFA9/NDUFB6	12
		M140	BP	GO:1902600	proton transmembrane transport	0.113043	6.48759	7.90069	7.85302e-08	0.00015871	ATP6V1A/ATP6V1B2/ATP1A1/SLC25A4/ATP5PD/ATP5F1A/SLC25A3/SLC32A1/SLC25A12/NDUFS5/ATP5MC1/NDUFA9/NDUFB6	13
		M140	MF	GO:0005179	hormone activity	0.153846	8.7524	7.50404	2.87805e-06	0.000538196	VIP/SST/NPPC/NPY/PNOC/IGF1/CORT/PENK	8
		M140	MF	GO:0160041	neuropeptide activity	0.294118	16.7325	8.68623	8.10591e-06	0.000757902	VIP/NPY/PNOC/CORT/PENK	5
		M140	BP	GO:0043649	dicarboxylic acid catabolic process	0.416667	23.9126	10.578	1.06356e-06	0.00107473	GAD2/GOT1/GAD1/GOT2/ACOT4	5
		M140	CC	GO:0005743	mitochondrial inner membrane	0.0619469	3.743	5.43226	1.97018e-05	0.00240951	SLC25A4/ATP5PD/ATP5F1A/SLC25A3/SLC25A12/NDUFS5/ATP5MC1/NDUFA9/PET100/MRPS21/CYCS/NDUFB6/UQCC2/SLC25A21	14
		M140	CC	GO:0098982	GABA-ergic synapse	0.102941	6.21999	5.60938	0.000120355	0.00625845	GAD2/GAD1/SLC32A1/NXPH1/CACNA2D1/SST/NPY	7
		M140	BP	GO:0015986	proton motive force-driven ATP synthesis	0.145833	8.36941	6.82185	1.67278e-05	0.00786617	ATP6V1A/ATP5PD/ATP5F1A/NDUFS5/ATP5MC1/NDUFA9/NDUFB6	7
		M140	BP	GO:0045333	cellular respiration	0.0797101	4.57458	5.64702	2.54608e-05	0.00786617	MDH1/CISD1/ATP5PD/ATP5F1A/SLC25A12/NDUFS5/NDUFA9/ISCU/CYCS/NDUFB6/UQCC2	11
		M140	BP	GO:0009205	purine ribonucleoside triphosphate metabolic process	0.0791367	4.54167	5.61567	2.72455e-05	0.00786617	ATP6V1A/ATP6V1B2/ATP5PD/ATP5F1A/NDUFS5/RAN/ATP5MC1/DNM1L/NDUFA9/NDUFB6/IGF1	11
		M140	BP	GO:0046034	ATP metabolic process	0.0787402	4.51892	5.32869	6.69839e-05	0.008329	ATP6V1A/ATP6V1B2/ATP5PD/ATP5F1A/NDUFS5/ATP5MC1/DNM1L/NDUFA9/NDUFB6/IGF1	10
		M140	BP	GO:0007218	neuropeptide signaling pathway	0.146341	8.39857	6.32662	6.76091e-05	0.008329	TAC1/TAC3/NPY/NXPH2/PNOC/PENK	6
		M140	MF	GO:0030170	pyridoxal phosphate binding	0.166667	9.48177	6.2265	0.000155394	0.00968625	GAD2/GOT1/CISD1/GAD1/GOT2	5
		M140	BP	GO:0006119	oxidative phosphorylation	0.0909091	5.21729	5.30111	0.000135578	0.0103361	ATP5PD/ATP5F1A/NDUFS5/NDUFA9/ISCU/CYCS/NDUFB6/UQCC2	8
		M140	CC	GO:0016469	proton-transporting two-sector ATPase complex	0.142857	8.63182	5.87059	0.000249621	0.0108169	ATP6V1A/ATP6V1B2/ATP5PD/ATP5F1A/ATP5MC1	5
		M140	BP	GO:0019693	ribose phosphate metabolic process	0.0606061	3.4782	4.70992	0.000159543	0.0111185	ATP6V1A/ATP6V1B2/ATP5PD/ATP5F1A/NDUFS5/RAN/ATP5MC1/DNM1L/NDUFA9/NPPC/NDUFB6/IGF1	12
		M140	BP	GO:1990542	mitochondrial transmembrane transport	0.12	6.88683	5.56259	0.000210252	0.0137012	MDH1/SLC25A4/VDAC1/SLC25A3/SLC25A12/SLC25A21	6
		M140	BP	GO:0000423	mitophagy	0.138889	7.97087	5.58362	0.000362125	0.0203293	SLC25A4/VDAC1/GABARAPL1/DNM1L/EIF2S1	5
		M140	CC	GO:0030136	clathrin-coated vesicle	0.0661157	3.99489	4.30857	0.000846414	0.0268857	ATP6V1A/ATP6V1B2/GAD2/NECAP1/GAD1/SLC32A1/ECE1/SFTPA2	8
		M140	CC	GO:0098803	respiratory chain complex	0.0869565	5.25415	4.6053	0.000930657	0.0268857	ATP5PD/ATP5F1A/NDUFS5/ATP5MC1/NDUFA9/NDUFB6	6
		M140	BP	GO:0008217	regulation of blood pressure	0.0843373	4.84014	4.68621	0.000570059	0.0283347	ATP1A1/TAC1/TAC3/ARHGAP42/NPY/ECE1/NAV2	7
		M140	BP	GO:0006334	nucleosome assembly	0.1	5.73902	4.90891	0.000574827	0.0283347	NAP1L5/H1-1/H3C1/H4C1/H2BC15/H4C9	6
		M140	BP	GO:0043648	dicarboxylic acid metabolic process	0.1	5.73902	4.90891	0.000574827	0.0283347	MDH1/GAD2/GOT1/GAD1/GOT2/ACOT4	6
		M140	BP	GO:0016241	regulation of macroautophagy	0.0833333	4.78252	4.64395	0.000613024	0.0288121	ATP6V1A/ATP6V1B2/MOAP1/SLC25A4/VDAC1/DNM1L/CALCOCO2	7
		M140	CC	GO:0000786	nucleosome	0.0789474	4.77022	4.28548	0.00154507	0.0309014	H1-1/H3C1/H4C1/H2BC15/H4C9/H2BC26	6
		M140	BP	GO:0065004	protein-DNA complex assembly	0.0804598	4.61761	4.52107	0.000757556	0.0325749	NAP1L5/H1-1/H3C1/H4C1/H2BC15/H4C9/MED21	7
		M140	CC	GO:0032993	protein-DNA complex	0.0654206	3.95289	3.99101	0.00190309	0.0343914	H1-1/H3C1/MCM4/H4C1/H2BC15/H4C9/H2BC26	7
		M140	CC	GO:0030662	coated vesicle membrane	0.0642202	3.88036	3.92973	0.0021164	0.0343914	ATP6V1A/ATP6V1B2/GAD2/NECAP1/GAD1/SLC32A1/SEC23A	7
		M140	BP	GO:0016236	macroautophagy	0.0629371	3.61197	4.20192	0.000828629	0.0348887	ATP6V1A/ATP6V1B2/MOAP1/SLC25A4/VDAC1/GABARAPL1/DNM1L/CALCOCO2/EIF2S1	9
		M140	MF	GO:0015318	inorganic molecular entity transmembrane transporter activity	0.0416667	2.37044	3.69055	0.00106924	0.0356302	ATP6V1A/ATP6V1B2/ATP1A1/SLC25A4/ATP5PD/ATP5F1A/SLC25A3/SLC32A1/SLC25A12/NDUFS5/ATP5MC1/CACNA2D1/NDUFA9/KCNAB1/NDUFB6/GRIK1	16
		M140	MF	GO:0030527	structural constituent of chromatin	0.0882353	5.01976	4.45444	0.00117732	0.0356302	H1-1/H3C1/H4C1/H2BC15/H4C9/H2BC26	6
		M140	MF	GO:0004386	helicase activity	0.106383	6.05219	4.64767	0.00131756	0.0356302	DDX25/MCM4/YTHDC2/DDX24/NAV2	5
		M140	BP	GO:0034728	nucleosome organization	0.0909091	5.21729	4.58367	0.000958293	0.0387342	NAP1L5/H1-1/H3C1/H4C1/H2BC15/H4C9	6
		M140	CC	GO:1902495	transmembrane transporter complex	0.0410959	2.48313	3.35404	0.00314392	0.0454121	ATP6V1A/ATP6V1B2/ATP1A1/ATP5PD/ATP5F1A/NDUFS5/ATP5MC1/CACNA2D1/NDUFA9/KCNAB1/NDUFB6/GRIK1	12
		M140	BP	GO:0071824	protein-DNA complex organization	0.0736842	4.22875	4.21897	0.00127742	0.0496472	NAP1L5/H1-1/H3C1/H4C1/H2BC15/H4C9/MED21	7
		M144	BP	GO:0099537	trans-synaptic signaling	0.0538302	4.31804	8.48807	7.25773e-11	1.07477e-07	DNM1/SNCB/PRKAR1B/CLSTN3/STX1B/STXBP1/DLGAP1/UNC13A/SYT13/CAMKV/CACNG8/AMPH/RIMBP2/GRIA2/TENM2/CACNA1E/CACNB1/PHF24/GRM7/CNTN4/LAMA2/MAP1A/CAMK2B/SHANK2/KCNQ3/HTR1E	26
		M144	CC	GO:0098794	postsynapse	0.0494845	3.99749	7.64363	2.53314e-09	6.6115e-07	PRKAR1B/CLSTN3/STXBP1/DLGAP1/ADD2/CACNG8/SCN8A/HPCA/MYH10/CALY/GRIA2/TENM2/SUSD4/BCL11A/GRM7/LRFN5/LAMA2/GNB5/CAMK2B/KALRN/SPTB/SHANK2/DGKI/KIF17	24
		M144	BP	GO:0050804	modulation of chemical synaptic transmission	0.0560748	4.49809	7.20696	5.70541e-08	1.56394e-05	DNM1/PRKAR1B/CLSTN3/STX1B/STXBP1/DLGAP1/UNC13A/CAMKV/CACNG8/GRIA2/PHF24/GRM7/CNTN4/LAMA2/MAP1A/CAMK2B/SHANK2/KCNQ3	18
		M144	CC	GO:0098978	glutamatergic synapse	0.0494505	3.99474	6.55891	3.6296e-07	4.67105e-05	DNM1/PRKAR1B/CLSTN3/STXBP1/DLGAP1/CAMKV/SCN8A/PLXNA4/HPCA/CALY/SLC30A3/PHF24/LRFN5/SPTB/SHANK2/NOS1AP/DGKI/BRINP1	18
		M144	CC	GO:0030424	axon	0.0457831	3.69848	6.3334	5.36903e-07	4.67105e-05	SNCB/PACSIN1/STX1B/STXBP1/UNC13A/SCN8A/MAP2/KCNAB2/HPCA/CALY/SLC30A3/TENM2/PTPRN/GRM7/CNTN4/MAP1A/SHANK2/KCNQ3/DGKI	19
		M144	CC	GO:0098984	neuron to neuron synapse	0.0547445	4.42241	6.4622	1.09783e-06	7.16334e-05	PRKAR1B/CLSTN3/DLGAP1/ADD2/CACNG8/SCN8A/PLXNA4/SLC30A3/GRIA2/GRM7/LRFN5/CAMK2B/KALRN/SHANK2/DGKI	15
		M144	BP	GO:0099003	vesicle-mediated transport in synapse	0.0774194	6.21026	7.36902	3.99617e-07	8.95142e-05	DNM1/SNCB/PRKAR1B/PACSIN1/STX1B/STXBP1/UNC13A/AMPH/HPCA/CALY/SUSD4/STON1	12
		M144	CC	GO:0097060	synaptic membrane	0.0519031	4.19287	6.19811	2.14575e-06	0.000112008	DNM1/CLSTN3/STX1B/STXBP1/UNC13A/CACNG8/SCN8A/GRIA2/TENM2/SUSD4/GRM7/LRFN5/GNB5/SHANK2/DGKI	15
		M144	CC	GO:0030425	dendrite	0.0414508	3.3485	5.30497	1.71161e-05	0.000564265	CLSTN3/MAP2/HPCA/PCSK2/GRIA2/TENM2/FAT3/GRM7/LAMA2/GNB5/MAP1A/SHANK2/DGKI/BRINP1/HTR1E/KIF17	16
		M144	CC	GO:0060076	excitatory synapse	0.12766	10.3127	7.16997	2.17935e-05	0.000568809	STXBP1/SCN8A/PLXNA4/GRIA2/SUSD4/GNB5	6
		M144	BP	GO:0016358	dendrite development	0.0740741	5.94192	6.51356	5.95299e-06	0.00116679	PACSIN1/MAP2/CAMK1D/PHACTR1/FAT3/BCL11A/MAP1A/CAMK2B/ACTL6B/NEDD4L	10
		M144	MF	GO:0005516	calmodulin binding	0.0769231	6.08863	6.62192	4.84614e-06	0.00133753	UNC13A/CAMKV/ADD2/MAP2/CAMK1G/CAMK1D/MYH10/ARPP21/CAMK2B/KCNQ3	10
		M144	BP	GO:0120039	plasma membrane bounded cell projection morphogenesis	0.0414508	3.32501	5.27829	1.80057e-05	0.00256664	PACSIN1/CLSTN3/STXBP1/UNC13A/MAP2/PLXNA4/PHACTR1/BCL11A/CNTN4/LAMA2/MAP1A/CAMK2B/KALRN/NEDD4L/RAPH1/SEMA5B	16
		M144	BP	GO:1901379	regulation of potassium ion transmembrane transport	0.122449	9.82236	6.96239	2.87541e-05	0.00300576	KCNAB2/KCNS2/DPP6/NOS1AP/NEDD4L/NPPA	6
		M144	CC	GO:0034703	cation channel complex	0.0592593	4.78712	4.97133	0.000248668	0.0040564	CACNG8/SCN8A/KCNAB2/KCNS2/CACNA1E/CACNB1/DPP6/KCNQ3	8
		M144	BP	GO:0043266	regulation of potassium ion transport	0.105263	8.44378	6.33949	6.88972e-05	0.00568583	KCNAB2/KCNS2/DPP6/NOS1AP/NEDD4L/NPPA	6
		M144	CC	GO:0030133	transport vesicle	0.04	3.2313	4.01768	0.0009872	0.0128014	UNC13A/SYT13/AMPH/PCSK2/SLC30A3/PTPRN/PHF24/SEC16B/STON1/DGKI	10
		M144	BP	GO:0048588	developmental cell growth	0.0625	5.01349	5.14831	0.00017893	0.0133601	CLSTN3/UNC13A/MAP2/PLXNA4/BCL11A/NEDD4L/RAPH1/SEMA5B	8
		M144	BP	GO:0060560	developmental growth involved in morphogenesis	0.0588235	4.71858	4.91965	0.000271634	0.0158405	CLSTN3/UNC13A/MAP2/PLXNA4/BCL11A/NEDD4L/RAPH1/SEMA5B	8
		M144	CC	GO:0043025	neuronal cell body	0.0344828	2.78561	3.64942	0.00183702	0.0208461	SNCB/MAP2/HPCA/PCSK2/GRIA2/PTPRN/CACNA1E/MAP1A/SHANK2/BRINP1/NPPA	11
		M144	BP	GO:0060627	regulation of vesicle-mediated transport	0.0382166	3.06558	4.20678	0.00047642	0.0239712	PRKAR1B/PACSIN1/STX1B/STXBP1/SYT13/CAMK1D/HPCA/CALY/SUSD4/STON1/REST/NEDD4L	12
		M144	BP	GO:0017156	calcium-ion regulated exocytosis	0.0943396	7.56754	5.39188	0.000481237	0.0239712	STX1B/STXBP1/UNC13A/SYT13/REST	5
		M144	CC	GO:0099568	cytoplasmic region	0.0451613	3.64825	3.73008	0.00298154	0.0299301	STXBP1/UNC13A/MAP2/HPCA/CALY/MAP1A/KIF17	7
		M144	BP	GO:0010959	regulation of metal ion transport	0.0416667	3.34233	4.1479	0.000751282	0.0335546	KCNAB2/HPCA/KCNS2/CACNB1/DPP6/GNB5/CAMK2B/NOS1AP/NEDD4L/NPPA	10
		M144	CC	GO:0044309	neuron spine	0.048	3.87757	3.63229	0.0044033	0.0354512	HPCA/GRIA2/TENM2/LAMA2/SHANK2/DGKI	6
		M144	CC	GO:0044297	cell body	0.0307263	2.48215	3.21788	0.00448234	0.0354512	SNCB/MAP2/HPCA/PCSK2/GRIA2/PTPRN/CACNA1E/MAP1A/SHANK2/BRINP1/NPPA	11
		M144	BP	GO:0030001	metal ion transport	0.0306748	2.46061	3.76132	0.000934917	0.0377211	CACNG8/SCN8A/KCNAB2/HPCA/KCNS2/SLC30A3/CACNA1E/CACNB1/DPP6/GNB5/CAMK2B/KCNQ3/NOS1AP/NEDD4L/NPPA	15
		M144	BP	GO:0050808	synapse organization	0.0346821	2.78205	3.81887	0.00112449	0.0410209	SNCB/CLSTN3/CAMKV/ADD2/PLXNA4/CNTN4/LRFN5/CAMK2B/SPTB/SHANK2/NOS1AP/REST	12
		M144	BP	GO:0006813	potassium ion transport	0.0526316	4.22189	4.21434	0.00128537	0.0410209	KCNAB2/KCNS2/DPP6/KCNQ3/NOS1AP/NEDD4L/NPPA	7
		M144	BP	GO:0001508	action potential	0.0594059	4.7653	4.28206	0.00155387	0.0464539	SCN8A/KCNAB2/KCNS2/KCNQ3/NOS1AP/NEDD4L	6
		M144	BP	GO:0099072	regulation of postsynaptic membrane neurotransmitter receptor levels	0.0724638	5.81275	4.5135	0.00161234	0.0468177	STX1B/CACNG8/HPCA/CALY/SUSD4	5
		M144	BP	GO:0031503	protein-containing complex localization	0.0566038	4.54052	4.12638	0.00199052	0.0495418	STX1B/CACNG8/HPCA/CALY/SUSD4/KIF17	6
		M158	CC	GO:0030425	dendrite	0.0518135	3.73862	6.55049	2.40114e-07	2.93723e-05	GAP43/NSG2/CACNG3/PRKCG/GABRB3/AKAP5/HTR1A/KCNA4/PTPRO/GRIA1/RGS8/KCNK1/PDYN/HCN3/SHISA9/CHRM3/SLC8A2/SLC8A3/PRSS12/TH	20
		M158	CC	GO:0150034	distal axon	0.077381	5.58345	7.12326	4.63083e-07	3.46895e-05	GAP43/PRKCG/NRSN1/PTPRO/SNCG/SCN9A/PDYN/HCN3/SLC8A2/LRRTM1/SLC8A3/PRSS12/TH	13
		M158	CC	GO:0043679	axon terminus	0.123288	8.89586	8.03659	6.16703e-07	3.46895e-05	PRKCG/SNCG/SCN9A/PDYN/HCN3/SLC8A2/SLC8A3/PRSS12/TH	9
		M158	CC	GO:0098984	neuron to neuron synapse	0.0583942	4.21345	6.42497	9.40054e-07	4.23025e-05	SYN2/GAP43/NSG2/C1QL3/CACNG3/PRKCG/AKAP5/GRIN2B/PTPRO/GRIA1/GRIN3A/PLXNC1/PDYN/SHISA9/SLC8A2/SLC8A3	16
		M158	CC	GO:0044306	neuron projection terminus	0.107143	7.73093	7.35445	2.06158e-06	7.73091e-05	PRKCG/SNCG/SCN9A/PDYN/HCN3/SLC8A2/SLC8A3/PRSS12/TH	9
		M158	CC	GO:0098878	neurotransmitter receptor complex	0.2	14.4311	8.73809	2.7752e-06	8.84613e-05	CACNG3/GRIN2B/GRIA1/HTR3B/GRIN3A/SHISA9	6
		M158	CC	GO:0099572	postsynaptic specialization	0.0566038	4.08426	6.06074	3.14529e-06	8.84613e-05	SYN2/GAP43/NSG2/CACNG3/PRKCG/GABRB3/AKAP5/GRIN2B/PTPRO/GRIA1/GRIN3A/SHISA9/SLC8A2/LRRTM1/SLC8A3	15
		M158	CC	GO:0034702	monoatomic ion channel complex	0.0625	4.50971	6.08603	5.16725e-06	0.000129181	SCN3B/CACNG3/GABRB3/GRIN2B/KCNA4/GRIA1/HTR3B/GRIN3A/SCN9A/KCNK1/HCN3/SHISA9/TRPC6	13
		M158	CC	GO:0043025	neuronal cell body	0.0501567	3.61908	5.66809	6.84959e-06	0.000153005	ENC1/GAP43/NRSN1/SYT5/SNCG/GRIA1/RGS8/GRIN3A/KCNK1/PDYN/HCN3/GAL/SLC8A2/SLC8A3/ATOH7/TH	16
		M158	CC	GO:0097060	synaptic membrane	0.0519031	3.74509	5.64267	9.08653e-06	0.000170372	NSG2/CACNG3/PRKCG/GABRB3/AKAP5/GRIN2B/LINGO2/PTPRO/GRIA1/HTR3B/GRIN3A/KCNK1/SHISA9/CHRM3/LRRTM1	15
		M158	BP	GO:0099536	synaptic signaling	0.0462777	3.36777	6.4619	1.5583e-07	0.000239199	SYN2/CACNG3/PRKCG/GABRB3/AKAP5/GRIN2B/CELF4/HTR1A/LY6H/SYT5/SNCG/GRIA1/HTR3B/RGS8/GRIN3A/MCTP1/PDYN/SHISA9/CHRM3/SLC8A2/LRRTM1/SLC8A3/TH	23
		M158	CC	GO:0044297	cell body	0.0446927	3.22482	5.11474	2.90138e-05	0.000402352	ENC1/GAP43/NRSN1/SYT5/SNCG/GRIA1/RGS8/GRIN3A/KCNK1/PDYN/HCN3/GAL/SLC8A2/SLC8A3/ATOH7/TH	16
		M158	CC	GO:0008328	ionotropic glutamate receptor complex	0.172414	12.4406	7.3175	4.22799e-05	0.000528499	CACNG3/GRIN2B/GRIA1/GRIN3A/SHISA9	5
		M158	MF	GO:0030594	neurotransmitter receptor activity	0.12963	9.83295	7.52976	5.92931e-06	0.00177879	GABRB3/GRIN2B/HTR1A/GRIA1/HTR3B/GRIN3A/CHRM3	7
		M158	MF	GO:0005261	monoatomic cation channel activity	0.0643275	4.87951	5.93331	1.35832e-05	0.00203748	SCN3B/CACNG3/GRIN2B/KCNA4/GRIA1/HTR3B/GRIN3A/SCN9A/KCNK1/HCN3/TRPC6	11
		M158	CC	GO:1990351	transporter complex	0.0422078	3.04552	4.34647	0.000306088	0.00286958	SCN3B/CACNG3/GABRB3/GRIN2B/KCNA4/GRIA1/HTR3B/GRIN3A/SCN9A/KCNK1/HCN3/SHISA9/TRPC6	13
		M158	CC	GO:0044309	neuron spine	0.064	4.61794	4.83578	0.000319802	0.00287821	GABRB3/AKAP5/KCNA4/PTPRO/GRIA1/SHISA9/SLC8A2/SLC8A3	8
		M158	BP	GO:1990806	ligand-gated ion channel signaling pathway	0.217391	15.8203	8.40265	1.2217e-05	0.00319651	GRIN2B/GRIA1/HTR3B/GRIN3A/CHRM3	5
		M158	BP	GO:0060291	long-term synaptic potentiation	0.12069	8.78297	7.02488	1.26195e-05	0.00319651	PRKCG/AKAP5/GRIN2B/GRIA1/SLC8A2/LRRTM1/SLC8A3	7
		M158	BP	GO:0042391	regulation of membrane potential	0.0524345	3.81582	5.53633	1.45769e-05	0.00319651	SCN3B/GABRB3/GRIN2B/CELF4/KCNA4/GRIA1/HTR3B/GRIN3A/SCN9A/KCNK1/HCN3/PTPN3/SLC8A2/SLC8A3	14
		M158	MF	GO:0015267	channel activity	0.0474308	3.59783	4.86084	0.000111003	0.00370009	SCN3B/CACNG3/GABRB3/GRIN2B/KCNA4/GRIA1/HTR3B/GRIN3A/SCN9A/KCNK1/HCN3/TRPC6	12
		M158	CC	GO:0043235	receptor complex	0.0460251	3.32096	4.32345	0.000442701	0.00373497	CACNG3/GABRB3/GRIN2B/GRIA1/HTR3B/GRIN3A/PLXNC1/SHISA9/NT5DC3/IL12RB2/LTK	11
		M158	CC	GO:0060076	excitatory synapse	0.106383	7.6761	5.44273	0.000448197	0.00373497	CACNG3/AKAP5/GRIA1/PLXNC1/LRRTM1	5
		M158	MF	GO:0004888	transmembrane signaling receptor activity	0.0348028	2.63994	4.05673	0.000467626	0.00876799	GABRB3/GRIN2B/HTR1A/PTPRO/SSTR1/GRIA1/GPR83/CCKBR/HTR3B/GRIN3A/PLXNC1/GAL/CHRM3/IL12RB2/LTK	15
		M158	BP	GO:0098815	modulation of excitatory postsynaptic potential	0.16129	11.7376	7.07184	5.65474e-05	0.00894155	GRIN2B/CELF4/GRIA1/SLC8A2/SLC8A3	5
		M158	BP	GO:0044057	regulation of system process	0.0454545	3.30787	4.70288	0.000131967	0.0144693	SCN3B/GRIN2B/CELF4/HTR1A/PTPRO/GRIA1/SHISA9/GAL/CHRM3/SLC8A2/SLC8A3/TH/TNNI3	13
		M158	MF	GO:0015318	inorganic molecular entity transmembrane transporter activity	0.0338542	2.56798	3.64865	0.00148414	0.0159015	SCN3B/CACNG3/GABRB3/GRIN2B/KCNA4/GRIA1/GRIN3A/SCN9A/KCNK1/HCN3/SLC8A2/SLC8A3/TRPC6	13
		M158	BP	GO:0050808	synapse organization	0.0404624	2.94458	4.37789	0.000243876	0.0233968	SYN2/GAP43/C1QL3/GABRB3/GRIN2B/LINGO2/PTPRO/SLIT1/SNCG/GRIA1/PLXNC1/SLC8A2/LRRTM1/SLC8A3	14
		M158	CC	GO:0098978	glutamatergic synapse	0.032967	2.37875	3.19747	0.0043241	0.0304038	SYN2/NSG2/C1QL3/CACNG3/LINGO2/PTPRO/GRIA1/GRIN3A/PLXNC1/SHISA9/LRRTM1/PRSS12	12
		M158	BP	GO:0035725	sodium ion transmembrane transport	0.0686275	4.99424	4.79604	0.000474085	0.0383011	SCN3B/SCN9A/KCNK1/HCN3/PTPN3/SLC8A2/SLC8A3	7
		M18	MF	GO:0043022	ribosome binding	0.333333	4.74089	5.92282	8.69856e-06	0.0054627	EIF1B/UCHL1/NOMO2/SEC61A2/MALSU1/NOMO3/SRP19/ABCE1/EIF2A/NOMO1/MAIP1	11
		M194	BP	GO:0007249	canonical NF-kappaB signal transduction	0.0555556	7.39937	6.74786	1.00718e-05	0.00610341	TNFRSF1A/LTBR/NFKBIA/NFKB2/TRIM5/TNFRSF10B/CD40/TNIP2	8
		M194	BP	GO:0002521	leukocyte differentiation	0.0366667	4.88358	5.97855	1.04869e-05	0.00610341	ZBTB7B/SBNO2/LTBR/ZFP36L2/IRF7/FES/MYH9/EPHA2/BAX/ST3GAL1/IL7R	11
		M194	BP	GO:0009617	response to bacterium	0.0354839	4.72605	5.83517	1.43058e-05	0.00610341	TNFRSF1A/MAPKAPK2/SBNO2/NFKBIA/NFKB2/TRIM5/EPHA2/CD40/TNIP2/RAB29/IL7R	11
		M194	BP	GO:0045944	positive regulation of transcription by RNA polymerase II	0.0285714	3.80539	5.38071	2.17356e-05	0.00716405	TNFRSF1A/ZBTB7B/SBNO2/TEAD2/NFKBIA/NFKB2/IRF7/KDM6B/CD40/FHOD1/ARID3A/TNIP2/TEAD4	13
		M194	BP	GO:0006954	inflammatory response	0.0286396	3.81447	5.16611	4.70014e-05	0.0111	TNFRSF1A/MAPKAPK2/GPR4/SBNO2/NFKBIA/NFKB2/METRNL/IER3/KDM6B/EPHA2/CD40/TNIP2	12
		M194	BP	GO:0008630	intrinsic apoptotic signaling pathway in response to DNA damage	0.0909091	12.1081	7.19267	5.15221e-05	0.0111	TNFRSF1A/IER3/EPHA2/BAX/PML	5
		M194	BP	GO:0031347	regulation of defense response	0.0290237	3.86563	4.98765	9.14007e-05	0.0136935	TNFRSF1A/MAPKAPK2/GPR4/SBNO2/NFKBIA/IRF7/TRIM5/METRNL/IER3/PML/TNIP2	11
		M194	BP	GO:0034097	response to cytokine	0.0260304	3.46695	4.76484	0.00011859	0.0150336	TNFRSF1A/MAPKAPK2/SBNO2/NFKBIA/ZFP36L2/NFKB2/IRF7/CD40/PML/TNIP2/IL7R/TRIM63	12
		M194	BP	GO:1901652	response to peptide	0.0256959	3.42241	4.7113	0.000134158	0.0157923	TNFRSF1A/MAPKAPK2/SBNO2/NFKBIA/ZFP36L2/NFKB2/IRF7/CD40/PML/TNIP2/IL7R/TRIM63	12
		M194	BP	GO:0045321	leukocyte activation	0.0254237	3.38615	4.66734	0.000148448	0.0163095	ZBTB7B/SBNO2/LTBR/ZFP36L2/FES/MYH9/CD40/BAX/ST3GAL1/TNIP2/RAB29/IL7R	12
		M194	BP	GO:0048598	embryonic morphogenesis	0.032491	4.32743	4.91376	0.000187913	0.0182165	ITGA5/VASP/TEAD2/MYH9/KDM6B/EPHA2/BAX/CHST11/RDH10	9
		M194	BP	GO:0033993	response to lipid	0.0248869	3.31465	4.37129	0.000354544	0.0278233	MAPKAPK2/SBNO2/TEAD2/NFKBIA/ZFP36L2/NFKB2/TRIM5/FES/CD40/TNIP2/TRIM63	11
		M194	BP	GO:0071345	cellular response to cytokine stimulus	0.0243309	3.2406	4.07084	0.000817243	0.0464419	TNFRSF1A/MAPKAPK2/SBNO2/NFKBIA/ZFP36L2/IRF7/CD40/PML/TNIP2/IL7R	10
		M20	CC	GO:0098793	presynapse	0.074359	2.24649	4.67864	3.18819e-05	0.0115413	RAB6B/RAB3A/SV2B/NEFL/CALM3/PRKCB/SV2A/MAL2/THY1/KCNC2/GPR158/CDK5/PCSK1/RPH3A/SVOP/CADPS2/CDH10/NRXN3/SLC4A8/ARHGAP44/VAMP2/SLC35F1/NMU/CNTNAP2/NAPA/ATP6V0A1/SLC1A6/LIN7B/KCNK2	29
		M202	BP	GO:0050776	regulation of immune response	0.100437	5.58254	13.7261	1.94247e-23	4.491e-20	C1QB/C1QC/TYROBP/FCGR3A/FPR1/LAPTM5/ITGB2/CD14/CYBA/C1QA/HCK/FCER1G/FYB1/LAIR1/C3/FCGR1A/PIK3AP1/TLR2/PTPRC/LGALS9/JAK3/FCGR2A/SAMSN1/CD86/TLR1/IL1B/LY96/FCGR2C/LILRB1/MYO1G/BATF/CD300A/LYN/CALHM6/TNFSF13B/C3AR1/CASP1/RBM47/MNDA/TLR5/FPR3/HCST/SCIMP/WNT5A/CD300LF/FCGR2B	46
		M202	BP	GO:0006954	inflammatory response	0.100239	5.57153	13.0586	3.14618e-21	3.63699e-18	TYROBP/FCGR3A/FPR1/ITGB2/CD14/CYBA/C1QA/HCK/SERPINA1/ALOX5AP/HAMP/C3/AIF1/FCGR1A/CD68/PIK3AP1/ALOX5/TLR2/PTPRC/LGALS9/CTSC/FCGR2A/CCR1/STAB1/TLR1/IL1B/LY96/FCGR2C/MGST2/LYN/CASP5/VAMP8/C3AR1/LY86/SIGLEC10/CASP1/HMOX1/TLR5/FPR3/FOLR2/WNT5A/FCGR2B	42
		M202	BP	GO:0045087	innate immune response	0.0897155	4.98663	11.9272	6.908e-19	5.32376e-16	C1QB/C1QC/TYROBP/FCGR3A/CD14/CYBA/C1QA/HCK/FCER1G/C3/AIF1/FCGR1A/PIK3AP1/TLR2/LGALS9/JAK3/TLR1/RNASE6/LY96/LILRB1/RNASE2/NCF2/CD300A/RNASE3/LYN/CALHM6/CXCL16/CLEC5A/LY86/SIGLEC10/CASP1/RBM47/MNDA/TLR5/HCST/SCIMP/KYNU/WNT5A/CD300LF/FCGR2B/CLEC10A	41
		M202	BP	GO:0002768	immune response-regulating cell surface receptor signaling pathway	0.148148	8.23447	13.645	1.39209e-18	6.43704e-16	TYROBP/FCGR3A/FPR1/LAPTM5/CD14/CYBA/HCK/FCER1G/FYB1/C3/FCGR1A/PIK3AP1/TLR2/PTPRC/FCGR2A/TLR1/LY96/FCGR2C/LILRB1/MYO1G/CD300A/LYN/C3AR1/MNDA/TLR5/FPR3/SCIMP/FCGR2B	28
		M202	BP	GO:0001819	positive regulation of cytokine production	0.123506	6.86479	12.8054	3.51006e-18	1.35254e-15	TYROBP/FCGR3A/LAPTM5/CD14/CYBA/FCER1G/C3/AIF1/TLR2/RUNX1/PTPRC/LGALS9/FCGR2A/CD86/TLR1/IL1B/LY96/FCGR2C/LILRB1/BATF/CLEC5A/C3AR1/CASP1/HMOX1/RBM47/TLR5/SCIMP/EBI3/WNT5A/FCGR2B/POU2F2	31
		M202	BP	GO:0002443	leukocyte mediated immunity	0.133005	7.39277	12.5088	1.06525e-16	3.07857e-14	C1QB/C1QC/TYROBP/FCGR3A/ITGB2/C1QA/FCER1G/C3/FCGR1A/PTPRC/LGALS9/JAK3/CTSC/FCGR2A/IL1B/FCGR2C/LILRB1/MYO1G/BATF/CD300A/LYN/CALHM6/VAMP8/RAC2/HCST/SCIMP/FCGR2B	27
		M202	BP	GO:0001816	cytokine production	0.0899743	5.00101	10.9874	4.44381e-16	1.02741e-13	TYROBP/FCGR3A/LAPTM5/CD14/CYBA/FCER1G/C3/AIF1/ALOX5/TLR2/RUNX1/PTPRC/LGALS9/JAK3/FCGR2A/CD86/TLR1/IL1B/LY96/FCGR2C/LILRB1/BATF/LYN/CALHM6/CLEC5A/C3AR1/CASP1/HMOX1/RBM47/TLR5/SCIMP/EBI3/WNT5A/FCGR2B/POU2F2	35
		M202	BP	GO:0032103	positive regulation of response to external stimulus	0.100324	5.57626	11.134	1.449e-15	3.04553e-13	TYROBP/CD14/CYBA/HCK/ALOX5AP/C3/AIF1/FCGR1A/PIK3AP1/TLR2/LGALS9/CTSC/CCR1/TLR1/IL1B/LY96/CD300A/MGST2/LYN/CASP5/VAMP8/C3AR1/LY86/RAC2/CASP1/RBM47/MNDA/TLR5/SCIMP/WNT5A/CD300LF	31
		M202	BP	GO:0006909	phagocytosis	0.148649	8.26229	12.085	9.47482e-15	1.62061e-12	TYROBP/ITGB2/CD14/CYBA/HCK/FCER1G/C3/AIF1/FCGR1A/TLR2/PTPRC/MSR1/FCGR2A/FCGR2C/MYO1G/NCF2/CD300A/LYN/CEACAM4/NCF4/CD300LF/FCGR2B	22
		M202	BP	GO:0031347	regulation of defense response	0.0870712	4.83965	10.4001	9.81337e-15	1.62061e-12	TYROBP/CD14/CYBA/HCK/ALOX5AP/HAMP/C3/FCGR1A/PIK3AP1/ALOX5/TLR2/PTPRC/LGALS9/CTSC/TLR1/IL1B/LY96/LILRB1/CD300A/MGST2/LYN/CALHM6/CASP5/VAMP8/SIGLEC10/CASP1/RBM47/MNDA/TLR5/SCIMP/WNT5A/CD300LF/FCGR2B	33
		M202	CC	GO:0030141	secretory granule	0.0761099	4.22126	9.80973	4.00811e-14	7.77573e-12	TYROBP/FPR1/ITGB2/CD14/CYBA/SERPINA1/FCER1G/S100A11/LAIR1/SLC2A5/C3/SIGLEC9/CD68/ALOX5/TLR2/PTPRC/CTSC/FCGR2A/LHFPL2/PYGL/IL1B/CTSZ/RNASE2/NCF2/CD53/CD300A/RNASE3/VAMP8/CLEC5A/C3AR1/MNDA/GMFG/PLAC8/SIGLEC14/HEBP2/TBC1D10C	36
		M202	BP	GO:0002274	myeloid leukocyte activation	0.14	7.78157	11.3627	1.39329e-13	1.89487e-11	TYROBP/FCGR3A/ITGB2/C1QA/FCER1G/HAMP/AIF1/TLR2/PTPRC/LGALS9/CTSC/TLR1/BATF/CD300A/LYN/VAMP8/RAC2/WNT5A/CD300LF/FCGR2B/RHOH	21
		M202	BP	GO:0002250	adaptive immune response	0.104167	5.78986	10.2184	5.25748e-13	6.39753e-11	C1QB/C1QC/FCGR3A/C1QA/FCER1G/LAIR1/C3/FCGR1A/PTPRC/JAK3/CTSC/FCGR2A/SAMSN1/CD86/IL1B/FCGR2C/LILRB1/MYO1G/BATF/LYN/TNFSF13B/SIGLEC10/EBI3/FCGR2B/CLEC10A	25
		M202	BP	GO:0009617	response to bacterium	0.0870968	4.84107	9.3611	4.09237e-12	4.11372e-10	CD14/CYBA/HCK/FCER1G/HAMP/C3/FCGR1A/CD68/TLR2/LGALS9/CD86/STAB1/PYGL/TLR1/RNASE6/IL1B/LY96/LILRB1/RNASE3/MGST2/LYN/LY86/CASP1/SCIMP/PLAC8/WNT5A/FCGR2B	27
		M202	BP	GO:0002694	regulation of leukocyte activation	0.0881356	4.89881	9.25881	8.346e-12	8.03998e-10	TYROBP/FCGR3A/LAPTM5/HAMP/AIF1/RUNX1/PTPRC/LGALS9/JAK3/CTSC/SAMSN1/CD86/IL1B/LILRB1/BATF/CD300A/LYN/TNFSF13B/RAC2/MNDA/EBI3/WNT5A/CD300LF/FCGR2B/TBC1D10C/RHOH	26
		M202	BP	GO:0002831	regulation of response to biotic stimulus	0.0923695	5.13414	8.98928	6.13424e-11	4.89047e-09	TYROBP/CD14/CYBA/HCK/PIK3AP1/TLR2/LGALS9/TLR1/IL1B/LY96/LILRB1/CD300A/LYN/CALHM6/LY86/CASP1/RBM47/MNDA/TLR5/SCIMP/WNT5A/CD300LF/FCGR2B	23
		M202	BP	GO:0045088	regulation of innate immune response	0.1	5.55827	9.07631	1.04179e-10	7.52692e-09	TYROBP/CD14/CYBA/HCK/PIK3AP1/TLR2/LGALS9/TLR1/LY96/LILRB1/CD300A/LYN/CALHM6/CASP1/RBM47/MNDA/TLR5/SCIMP/WNT5A/CD300LF/FCGR2B	21
		M202	BP	GO:0002886	regulation of myeloid leukocyte mediated immunity	0.285714	15.8808	11.9448	3.1207e-10	2.06144e-08	TYROBP/ITGB2/C3/FCGR1A/LGALS9/CD300A/LYN/VAMP8/RAC2/FCGR2B	10
		M202	BP	GO:0050764	regulation of phagocytosis	0.1875	10.4218	10.248	1.01224e-09	5.70805e-08	CYBA/HCK/FCER1G/C3/FCGR1A/TLR2/PTPRC/FCGR2A/FCGR2C/CD300A/CD300LF/FCGR2B	12
		M202	BP	GO:0016064	immunoglobulin mediated immune response	0.171429	9.52846	9.70567	2.9931e-09	1.41226e-07	C1QB/C1QC/FCGR3A/C1QA/FCER1G/C3/FCGR1A/PTPRC/FCGR2A/FCGR2C/BATF/FCGR2B	12
		M202	MF	GO:0140375	immune receptor activity	0.173333	9.56222	10.1267	6.12512e-10	1.89879e-07	FCGR3A/FPR1/FCER1G/FCGR1A/FCGR2A/CCR1/FCGR2C/CSF3R/LILRB1/C3AR1/FPR3/EBI3/FCGR2B	13
		M202	BP	GO:0032944	regulation of mononuclear cell proliferation	0.114504	6.36443	8.3882	9.55009e-09	3.94282e-07	TYROBP/FCGR3A/AIF1/PTPRC/LGALS9/CD86/IL1B/LILRB1/CD300A/LYN/TNFSF13B/RAC2/MNDA/EBI3/FCGR2B	15
		M202	BP	GO:0030097	hemopoiesis	0.0615034	3.41852	7.08218	1.0908e-08	4.34817e-07	C1QC/TYROBP/HCLS1/TMEM176B/FCER1G/TLR2/RUNX1/PTPRC/LGALS9/SLC1A5/JAK3/SCIN/CD86/CCR1/IL1B/CSF3R/LILRB1/BATF/LYN/TNFSF13B/TMEM176A/CLEC5A/RAC2/RBM47/WNT5A/FCGR2B/RHOH	27
		M202	BP	GO:0140895	cell surface toll-like receptor signaling pathway	0.243243	13.5201	10.3346	1.20822e-08	4.73457e-07	CD14/CYBA/PIK3AP1/TLR2/TLR1/LY96/LYN/TLR5/SCIMP	9
		M202	BP	GO:0002366	leukocyte activation involved in immune response	0.103226	5.73757	8.07206	1.34852e-08	5.19629e-07	TYROBP/FCGR3A/ITGB2/FCER1G/LCP1/PTPRC/LGALS9/JAK3/CD86/LILRB1/BATF/CD300A/LYN/VAMP8/RAC2/FCGR2B	16
		M202	BP	GO:0071216	cellular response to biotic stimulus	0.109489	6.08569	8.13595	1.77313e-08	6.44476e-07	CD14/HCK/CD68/TLR2/CD86/TLR1/IL1B/LY96/LILRB1/LYN/LY86/CASP1/SCIMP/WNT5A/FCGR2B	15
		M202	BP	GO:1903706	regulation of hemopoiesis	0.0865385	4.81004	7.54914	2.58172e-08	8.90885e-07	C1QC/TYROBP/HCLS1/TMEM176B/RUNX1/PTPRC/LGALS9/JAK3/SCIN/CD86/CCR1/CSF3R/LILRB1/BATF/LYN/TMEM176A/FCGR2B/RHOH	18
		M202	BP	GO:0001909	leukocyte mediated cytotoxicity	0.15942	8.86101	8.88132	3.11468e-08	1.00016e-06	TYROBP/FCGR3A/FCGR1A/PTPRC/LGALS9/CTSC/FCGR2A/FCGR2C/LILRB1/HCST/FCGR2B	11
		M202	BP	GO:0050900	leukocyte migration	0.0853081	4.74165	7.46854	3.22918e-08	1.0089e-06	ITGB2/HCK/FCER1G/AIF1/ALOX5/LGALS9/CCR1/IL1B/CSF3R/MYO1G/CD300A/LYN/CXCL16/JAML/C3AR1/RAC2/HMOX1/WNT5A	18
		M202	BP	GO:0030595	leukocyte chemotaxis	0.107692	5.98583	7.76581	6.77304e-08	1.93324e-06	ITGB2/FCER1G/AIF1/ALOX5/LGALS9/CCR1/IL1B/CSF3R/LYN/CXCL16/JAML/C3AR1/RAC2/WNT5A	14
		M202	BP	GO:0001906	cell killing	0.116071	6.45156	7.87127	8.38335e-08	2.33522e-06	TYROBP/FCGR3A/HAMP/C3/FCGR1A/PTPRC/LGALS9/CTSC/FCGR2A/FCGR2C/LILRB1/HCST/FCGR2B	13
		M202	BP	GO:0046651	lymphocyte proliferation	0.0967742	5.37897	7.46106	9.4604e-08	2.54331e-06	TYROBP/FCGR3A/AIF1/PTPRC/LGALS9/CD86/IL1B/LILRB1/CD300A/LYN/TNFSF13B/RAC2/MNDA/EBI3/FCGR2B	15
		M202	BP	GO:0032943	mononuclear cell proliferation	0.09375	5.21088	7.2921	1.44416e-07	3.70989e-06	TYROBP/FCGR3A/AIF1/PTPRC/LGALS9/CD86/IL1B/LILRB1/CD300A/LYN/TNFSF13B/RAC2/MNDA/EBI3/FCGR2B	15
		M202	CC	GO:0005766	primary lysosome	0.146667	8.13453	8.41433	7.9517e-08	3.7372e-06	FPR1/C3/CD68/CTSC/RNASE2/RNASE3/VAMP8/C3AR1/MNDA/PLAC8/HEBP2	11
		M202	BP	GO:0043299	leukocyte degranulation	0.176471	9.80871	8.54503	2.38966e-07	5.81567e-06	FCGR3A/ITGB2/HCK/LGALS9/CD300A/LYN/VAMP8/RAC2/FCGR2B	9
		M202	BP	GO:0006935	chemotaxis	0.072	4.00195	6.54102	4.28399e-07	9.80653e-06	FPR1/ITGB2/FCER1G/AIF1/ALOX5/LGALS9/CCR1/IL1B/CSF3R/RNASE2/RNASE3/LYN/CXCL16/JAML/C3AR1/RAC2/FPR3/WNT5A	18
		M202	BP	GO:0007159	leukocyte cell-cell adhesion	0.0752212	4.181	6.57848	4.98732e-07	1.10872e-05	LAPTM5/ITGB2/AIF1/ALOX5/RUNX1/PTPRC/LGALS9/JAK3/CD86/IL1B/LILRB1/CD300A/LYN/TNFSF13B/RAC2/EBI3/RHOH	17
		M202	BP	GO:1903037	regulation of leukocyte cell-cell adhesion	0.0788177	4.3809	6.61544	5.93893e-07	1.3077e-05	LAPTM5/ITGB2/AIF1/ALOX5/RUNX1/PTPRC/LGALS9/JAK3/CD86/IL1B/LILRB1/CD300A/LYN/TNFSF13B/EBI3/RHOH	16
		M202	CC	GO:0009897	external side of plasma membrane	0.0812183	4.50458	6.75498	4.20495e-07	1.3596e-05	FCGR3A/ITGB2/CD14/FCER1G/FCGR1A/PTPRC/FCGR2A/CD86/CCR1/FCGR2C/CSF3R/LILRB1/EBI3/FOLR2/FCGR2B/CLEC10A	16
		M202	BP	GO:0006959	humoral immune response	0.0942029	5.23605	6.80189	9.80346e-07	2.06051e-05	C1QB/C1QC/C1QA/HAMP/C3/ALOX5/PTPRC/RNASE6/IL1B/RNASE3/EBI3/FCGR2B/POU2F2	13
		M202	MF	GO:0019865	immunoglobulin binding	0.4	22.0667	11.0967	1.38606e-07	2.14839e-05	FCGR3A/FCER1G/FCGR1A/FCGR2A/FCGR2C/FCGR2B	6
		M202	BP	GO:0019221	cytokine-mediated signaling pathway	0.0714286	3.97019	6.30903	1.03488e-06	2.15553e-05	LAPTM5/HCLS1/HCK/FCER1G/PTPRC/JAK3/CCR1/IL1B/CSF3R/LILRB1/LYN/TNFSF13B/CASP1/RBM47/EBI3/WNT5A/CD300LF	17
		M202	CC	GO:0009986	cell surface	0.0527426	2.92525	5.86959	9.07812e-07	2.20144e-05	TYROBP/FCGR3A/ITGB2/CD14/FCER1G/TGFBR1/C3/FCGR1A/TLR2/PTPRC/FCGR2A/CD86/CCR1/FCGR2C/CSF3R/LILRB1/CD53/CEACAM4/CLEC5A/HCST/EBI3/FOLR2/WNT5A/FCGR2B/CLEC10A	25
		M202	BP	GO:0002269	leukocyte activation involved in inflammatory response	0.21875	12.1587	8.56283	1.19702e-06	2.42765e-05	TYROBP/ITGB2/C1QA/AIF1/TLR2/PTPRC/CTSC	7
		M202	BP	GO:0002221	pattern recognition receptor signaling pathway	0.0983607	5.46715	6.73656	1.65515e-06	3.18707e-05	CD14/CYBA/PIK3AP1/TLR2/TLR1/LY96/CD300A/LYN/CASP1/TLR5/SCIMP/CD300LF	12
		M202	BP	GO:0034097	response to cytokine	0.0520607	2.89368	5.69198	1.77617e-06	3.36599e-05	LAPTM5/CD14/HCLS1/HCK/FCER1G/AIF1/TLR2/PTPRC/LGALS9/JAK3/CCR1/IL1B/CSF3R/LILRB1/LYN/CXCL16/TNFSF13B/CASP1/RBM47/MNDA/EBI3/KYNU/WNT5A/CD300LF	24
		M202	BP	GO:1901652	response to peptide	0.0513919	2.8565	5.61898	2.2338e-06	4.19882e-05	LAPTM5/CD14/HCLS1/HCK/FCER1G/AIF1/TLR2/PTPRC/LGALS9/JAK3/CCR1/IL1B/CSF3R/LILRB1/LYN/CXCL16/TNFSF13B/CASP1/RBM47/MNDA/EBI3/KYNU/WNT5A/CD300LF	24
		M202	BP	GO:0006911	phagocytosis, engulfment	0.194444	10.8077	7.98495	2.7964e-06	4.97329e-05	ITGB2/C3/AIF1/FCGR1A/MSR1/CD300A/FCGR2B	7
		M202	BP	GO:0002440	production of molecular mediator of immune response	0.102804	5.71411	6.65043	2.96792e-06	5.23803e-05	LAPTM5/PTPRC/JAK3/CD86/IL1B/LILRB1/BATF/CALHM6/SCIMP/WNT5A/FCGR2B	11
		M202	BP	GO:0099024	plasma membrane invagination	0.189189	10.5156	7.85456	3.39773e-06	5.86235e-05	ITGB2/C3/AIF1/FCGR1A/MSR1/CD300A/FCGR2B	7
		M202	CC	GO:0030139	endocytic vesicle	0.0742574	4.11852	6.08876	3.0731e-06	5.96182e-05	CYBA/HCLS1/FCGR1A/TLR2/MSR1/STAB1/TLR1/CSF3R/NCF2/LYN/VAMP8/RAC2/NCF4/SCIMP/WNT5A	15
		M202	CC	GO:0098552	side of membrane	0.0543478	3.01428	5.37022	8.32766e-06	0.000115398	FCGR3A/ITGB2/CD14/HCK/FCER1G/FCGR1A/PTPRC/JAK3/FCGR2A/CD86/CCR1/FCGR2C/CSF3R/LILRB1/LYN/EBI3/PTPN7/FOLR2/FCGR2B/CLEC10A	20
		M202	BP	GO:0002700	regulation of production of molecular mediator of immune response	0.102041	5.6717	6.30327	9.13981e-06	0.000147771	LAPTM5/PTPRC/JAK3/CD86/IL1B/LILRB1/CALHM6/SCIMP/WNT5A/FCGR2B	10
		M202	MF	GO:0004888	transmembrane signaling receptor activity	0.0533643	2.94393	5.6529	2.34613e-06	0.000242433	FCGR3A/FPR1/ITGB2/CD14/FCER1G/TGFBR1/FCGR1A/TLR2/PTPRC/FCGR2A/CCR1/TLR1/FCGR2C/CSF3R/LILRB1/CD300A/C3AR1/TLR5/FPR3/EBI3/CD300LF/FCGR2B/GPR160	23
		M202	BP	GO:0043304	regulation of mast cell degranulation	0.263158	14.627	8.05017	1.65471e-05	0.000258493	LGALS9/CD300A/LYN/VAMP8/RAC2	5
		M202	BP	GO:0060284	regulation of cell development	0.0484988	2.6957	4.92924	2.55746e-05	0.000374231	C1QC/TYROBP/HCLS1/TMEM176B/TLR2/RUNX1/PTPRC/LGALS9/JAK3/SCIN/CD86/CCR1/IL1B/CSF3R/LILRB1/BATF/LYN/TMEM176A/WNT5A/FCGR2B/RHOH	21
		M202	BP	GO:0050870	positive regulation of T cell activation	0.080292	4.46284	5.53976	3.2126e-05	0.000452899	AIF1/RUNX1/PTPRC/LGALS9/CD86/IL1B/LILRB1/LYN/TNFSF13B/EBI3/RHOH	11
		M202	BP	GO:0060760	positive regulation of response to cytokine stimulus	0.166667	9.26378	6.72794	3.76983e-05	0.000528233	LAPTM5/TLR2/CASP1/RBM47/WNT5A/CD300LF	6
		M202	BP	GO:0150146	cell junction disassembly	0.217391	12.0832	7.20575	4.51951e-05	0.000611058	C1QB/C1QC/C1QA/TGFBR1/C3	5
		M202	BP	GO:0006968	cellular defense response	0.208333	11.5797	7.02686	5.62703e-05	0.000743411	TYROBP/LY96/NCF2/CLEC5A/MNDA	5
		M202	BP	GO:0045730	respiratory burst	0.192308	10.689	6.69896	8.46078e-05	0.00106311	CYBA/HCK/NCF2/RAC2/NCF4	5
		M202	BP	GO:0042554	superoxide anion generation	0.185185	10.2931	6.54811	0.00010235	0.00123892	TYROBP/ITGB2/CYBA/NCF2/NCF4	5
		M202	BP	GO:0046456	icosanoid biosynthetic process	0.178571	9.92548	6.40494	0.000122817	0.00144138	ALOX5AP/ALOX5/IL1B/MGST2/CASP1	5
		M202	BP	GO:0046636	negative regulation of alpha-beta T cell activation	0.172414	9.58322	6.26881	0.00014628	0.001691	RUNX1/LGALS9/JAK3/LILRB1/CD300A	5
		M202	BP	GO:0043303	mast cell degranulation	0.16129	8.96495	6.01536	0.000203349	0.00227122	LGALS9/CD300A/LYN/VAMP8/RAC2	5
		M202	BP	GO:0002690	positive regulation of leukocyte chemotaxis	0.122449	6.80604	5.51992	0.000223559	0.00246127	AIF1/LGALS9/CCR1/C3AR1/RAC2/WNT5A	6
		M202	BP	GO:2000106	regulation of leukocyte apoptotic process	0.122449	6.80604	5.51992	0.000223559	0.00246127	HCLS1/LGALS9/JAK3/LILRB1/LYN/WNT5A	6
		M202	BP	GO:0002367	cytokine production involved in immune response	0.0945946	5.25782	4.98349	0.000342151	0.00346953	LAPTM5/JAK3/IL1B/LILRB1/CALHM6/SCIMP/WNT5A	7
		M202	MF	GO:0038187	pattern recognition receptor activity	0.217391	11.9928	7.174	4.69552e-05	0.00363903	CD14/TLR2/LY96/TLR5/CLEC10A	5
		M202	BP	GO:1901224	positive regulation of non-canonical NF-kappaB signal transduction	0.135135	7.51117	5.37456	0.000478542	0.00468809	LAPTM5/TLR2/LGALS9/CD86/IL1B	5
		M202	MF	GO:0033218	amide binding	0.0775194	4.27649	5.10139	0.000107522	0.0055553	ITGB2/C1QA/TLR2/MSR1/TLR1/MGST2/SOAT1/FOLR2/CD300LF/FCGR2B	10
		M202	BP	GO:0051050	positive regulation of transport	0.0408602	2.27112	3.83842	0.000596496	0.00565204	ITGB2/CD14/CYBA/HCLS1/FCER1G/HAMP/C3/FCGR1A/TLR2/PTPRC/FCGR2A/SCIN/CCR1/IL1B/FCGR2C/VAMP8/WNT5A/CD300LF/FCGR2B	19
		M202	BP	GO:0043068	positive regulation of programmed cell death	0.0469799	2.61127	3.84666	0.000878993	0.00783722	LAPTM5/TGFBR1/PTPRC/LGALS9/CTSC/SCIN/BCL2A1/LILRB1/LYN/CASP5/HMOX1/MNDA/TNFAIP8/WNT5A	14
		M202	BP	GO:0071887	leukocyte apoptotic process	0.0952381	5.29359	4.63318	0.000884738	0.00783722	HCLS1/LGALS9/JAK3/LILRB1/LYN/WNT5A	6
		M202	CC	GO:0043235	receptor complex	0.0502092	2.78474	3.80008	0.001213	0.00871564	ITGB2/CD14/TGFBR1/TLR2/TLR1/LY96/CSF3R/LYN/KCTD12/SCIMP/EBI3/GPR160	12
		M202	BP	GO:0032418	lysosome localization	0.106383	5.91305	4.57396	0.00145897	0.0121321	LGALS9/CD300A/LYN/VAMP8/RAC2	5
		M202	BP	GO:0048872	homeostasis of number of cells	0.0592105	3.29108	3.86483	0.00160113	0.0131625	HCLS1/HAMP/LGALS9/SLC1A5/JAK3/LYN/TNFSF13B/RAC2/HMOX1	9
		M202	BP	GO:1990849	vacuolar localization	0.104167	5.78986	4.50679	0.00160546	0.0131625	LGALS9/CD300A/LYN/VAMP8/RAC2	5
		M202	BP	GO:0032102	negative regulation of response to external stimulus	0.0511628	2.84376	3.71606	0.00162562	0.0132807	HCK/HAMP/AIF1/ALOX5/PTPRC/LGALS9/LILRB1/LYN/SIGLEC10/WNT5A/FCGR2B	11
		M202	MF	GO:0038024	cargo receptor activity	0.147059	8.11275	5.64803	0.000330894	0.0146539	ITGB2/MSR1/STAB1/CXCL16/FOLR2	5
		M202	BP	GO:1904018	positive regulation of vasculature development	0.0707071	3.93009	3.97381	0.00195379	0.0152093	TGFBR1/C3/RUNX1/IL1B/C3AR1/HMOX1/WNT5A	7
		M202	BP	GO:0071396	cellular response to lipid	0.0443686	2.46613	3.46938	0.0022516	0.0170679	CD14/HCK/CD68/TLR2/CD86/IL1B/LY96/LILRB1/LYN/LY86/CASP1/SCIMP/WNT5A	13
		M202	BP	GO:0033993	response to lipid	0.0384615	2.1378	3.34394	0.0022734	0.0171768	CD14/HCK/TGFBR1/CD68/TLR2/PTPRC/LGALS9/CD86/IL1B/LY96/LILRB1/MGST2/LYN/LY86/CASP1/SCIMP/WNT5A	17
		M202	BP	GO:0051607	defense response to virus	0.0601504	3.34332	3.69258	0.00263376	0.0195168	TLR2/PTPRC/RNASE6/IL1B/LILRB1/RNASE2/VAMP8/CASP1	8
		M202	BP	GO:0050921	positive regulation of chemotaxis	0.0769231	4.27559	3.93724	0.00268666	0.0196568	AIF1/LGALS9/CCR1/C3AR1/RAC2/WNT5A	6
		M202	BP	GO:0018108	peptidyl-tyrosine phosphorylation	0.0625	3.47392	3.57198	0.00392387	0.026604	ITGB2/HCLS1/HCK/PTPRC/JAK3/SAMSN1/LYN	7
		M202	MF	GO:0030246	carbohydrate binding	0.0652174	3.59783	4.18609	0.0008571	0.0295223	SLC2A5/SIGLEC9/LGALS9/PYGL/CLEC5A/SIGLEC10/SIGLEC7/SIGLEC14/CLEC10A	9
		M202	MF	GO:0005126	cytokine receptor binding	0.0707965	3.9056	4.22937	0.000978102	0.0303212	TGFBR1/JAK3/IL1B/CXCL16/TNFSF13B/TLR5/EBI3/CD300LF	8
		M202	CC	GO:0045121	membrane raft	0.0505618	2.80429	3.30143	0.00474801	0.0307038	ITGB2/CD14/HCK/TGFBR1/TLR2/PTPRC/TLR1/LYN/MS4A4A	9
		M202	BP	GO:0040017	positive regulation of locomotion	0.040625	2.25805	3.11736	0.00480384	0.0313742	S100A11/TGFBR1/AIF1/PTPRC/LGALS9/CCR1/IL1B/LYN/CXCL16/C3AR1/RAC2/HMOX1/WNT5A	13
		M202	BP	GO:0007015	actin filament organization	0.0416667	2.31594	2.94957	0.00777435	0.045087	HCLS1/HCK/TGFBR1/AIF1/LCP1/SCIN/MYO1G/RAC2/GMFG/PSTPIP2/RHOH	11
		M202	MF	GO:0008289	lipid binding	0.0388769	2.14471	3.45823	0.00164421	0.0463368	CD14/HCK/ALOX5AP/FYB1/TLR2/SCIN/CYTH4/TLR1/LY96/MYO1G/APOC2/CD300A/RNASE3/LYN/NCF4/SOAT1/WNT5A/CD300LF	18
		M202	CC	GO:0005884	actin filament	0.0724638	4.01904	3.41381	0.00789918	0.0464376	HCK/AIF1/LCP1/RAC2/PSTPIP2	5
		M202	BP	GO:0051093	negative regulation of developmental process	0.0344828	1.91664	2.76481	0.00873342	0.0497367	C1QC/TMEM176B/TGFBR1/ALOX5/TLR2/RUNX1/JAK3/CCR1/STAB1/IL1B/LILRB1/LYN/TMEM176A/PLAC8/WNT5A/FCGR2B	16
		M205	BP	GO:0045321	leukocyte activation	0.0487288	6.14244	10.3416	2.26261e-13	3.4912e-10	APBB1IP/CX3CR1/CD4/IKZF1/DOCK8/NCKAP1L/BLNK/IRF8/DOCK2/SELPLG/MILR1/ITGAM/TNFAIP8L2/LST1/VAV1/SYK/LILRB4/CLEC7A/PLCG2/CD84/RASAL3/CD33/TLR3	23
		M205	BP	GO:0032615	interleukin-12 production	0.21875	27.5742	13.4723	3.87896e-09	1.49631e-06	IRF8/SYK/CLEC7A/IRF5/PLCG2/CMKLR1/TLR3	7
		M205	BP	GO:0032655	regulation of interleukin-12 production	0.21875	27.5742	13.4723	3.87896e-09	1.49631e-06	IRF8/SYK/CLEC7A/IRF5/PLCG2/CMKLR1/TLR3	7
		M205	BP	GO:0002252	immune effector process	0.0443787	5.59409	7.73988	3.17404e-08	5.54128e-06	APBB1IP/CX3CR1/NCKAP1L/IRF8/DOCK2/MILR1/ITGAM/VAV1/SYK/LILRB4/CLEC7A/IRF5/PLCG2/CD84/TLR3	15
		M205	BP	GO:0002703	regulation of leukocyte mediated immunity	0.0813008	10.2483	9.25232	3.23212e-08	5.54128e-06	CX3CR1/NCKAP1L/ITGAM/VAV1/SYK/LILRB4/CLEC7A/PLCG2/CD84/TLR3	10
		M205	BP	GO:0006909	phagocytosis	0.0675676	8.51713	8.26429	1.88799e-07	2.91317e-05	NCKAP1L/IRF8/DOCK2/ITGAM/VAV1/SYK/CLEC7A/PLCG2/BIN2/PLD4	10
		M205	BP	GO:0002366	leukocyte activation involved in immune response	0.0645161	8.13249	8.02878	2.915e-07	3.5077e-05	APBB1IP/CX3CR1/NCKAP1L/IRF8/DOCK2/MILR1/ITGAM/SYK/PLCG2/CD84	10
		M205	BP	GO:1903131	mononuclear cell differentiation	0.0489796	6.17405	7.37065	3.35572e-07	3.5077e-05	CSF1R/CD4/IKZF1/NCKAP1L/BLNK/IRF8/DOCK2/UCP2/VAV1/SYK/LILRB4/PLCG2	12
		M205	BP	GO:0002694	regulation of leukocyte activation	0.0440678	5.5549	7.1463	3.40995e-07	3.5077e-05	CD4/DOCK8/NCKAP1L/MILR1/TNFAIP8L2/LST1/VAV1/SYK/LILRB4/CLEC7A/CD84/RASAL3/CD33	13
		M205	BP	GO:0002764	immune response-regulating signaling pathway	0.0449438	5.66533	6.94915	8.45987e-07	6.52679e-05	NCKAP1L/BLNK/ITGAM/VAV1/SYK/LILRB4/TRAF3IP3/CLEC7A/PLCG2/CD33/CMKLR1/TLR3	12
		M205	BP	GO:0045087	innate immune response	0.0328228	4.13743	6.20135	1.61303e-06	0.000113132	CSF1R/CX3CR1/RNASET2/IRF8/ITGAM/TNFAIP8L2/VAV1/SYK/TRAF3IP3/CLEC7A/IRF5/PLCG2/CD84/PLD4/TLR3	15
		M205	BP	GO:0031341	regulation of cell killing	0.12	15.1264	8.96359	2.30117e-06	0.000142028	CX3CR1/NCKAP1L/ITGAM/VAV1/SYK/CLEC7A	6
		M205	BP	GO:0006954	inflammatory response	0.0334129	4.21181	6.0613	3.16074e-06	0.000174179	CSF1R/CX3CR1/ADORA3/BLNK/ITGAM/TNFAIP8L2/SYK/LILRB4/CLEC7A/IRF5/PLCG2/CMKLR1/PLD4/TLR3	14
		M205	BP	GO:0007159	leukocyte cell-cell adhesion	0.0442478	5.57759	6.25429	9.06686e-06	0.000387517	CX3CR1/CD4/DOCK8/NCKAP1L/SELPLG/TNFAIP8L2/VAV1/SYK/LILRB4/RASAL3	10
		M205	BP	GO:0002718	regulation of cytokine production involved in immune response	0.0821918	10.3606	7.18856	2.14285e-05	0.000787241	SYK/LILRB4/CLEC7A/IRF5/PLCG2/TLR3	6
		M205	BP	GO:0002367	cytokine production involved in immune response	0.0810811	10.2206	7.12989	2.31776e-05	0.000826333	SYK/LILRB4/CLEC7A/IRF5/PLCG2/TLR3	6
		M205	BP	GO:0032103	positive regulation of response to external stimulus	0.0355987	4.48734	5.60551	2.40991e-05	0.000826333	CSF1R/P2RY12/CX3CR1/NCKAP1L/VAV1/SYK/TRAF3IP3/CLEC7A/PLCG2/CMKLR1/TLR3	11
		M205	BP	GO:0050900	leukocyte migration	0.042654	5.37669	5.77163	3.58993e-05	0.00110785	CSF1R/P2RY12/CX3CR1/DOCK8/NCKAP1L/SELPLG/VAV1/SYK/CMKLR1	9
		M205	BP	GO:0043299	leukocyte degranulation	0.0980392	12.3582	7.27931	4.66061e-05	0.00130751	NCKAP1L/MILR1/ITGAM/SYK/CD84	5
		M205	BP	GO:0019722	calcium-mediated signaling	0.0546875	6.89355	6.01696	6.06024e-05	0.00153294	P2RY12/CX3CR1/CD4/SYK/CLEC7A/PLCG2/CMKLR1	7
		M205	BP	GO:0070661	leukocyte proliferation	0.0446927	5.63368	5.61502	7.33893e-05	0.00166836	CSF1R/DOCK8/NCKAP1L/DOCK2/LST1/SYK/LILRB4/RASAL3	8
		M205	BP	GO:0050870	positive regulation of T cell activation	0.0510949	6.44069	5.75031	9.33272e-05	0.001946	CD4/DOCK8/NCKAP1L/VAV1/SYK/LILRB4/RASAL3	7
		M205	MF	GO:0030695	GTPase regulator activity	0.04	5.11018	5.87361	1.97754e-05	0.00229395	P2RY12/DOCK8/NCKAP1L/DOCK2/RGS10/VAV1/ARHGAP24/RASAL3/IQGAP2/ARHGAP11B	10
		M205	BP	GO:0006935	chemotaxis	0.036	4.53793	5.09296	0.000133839	0.00244824	CSF1R/P2RY12/CX3CR1/NCKAP1L/DOCK2/VAV1/SYK/BIN2/CMKLR1	9
		M205	BP	GO:0050764	regulation of phagocytosis	0.078125	9.84794	6.35815	0.000139877	0.00245262	NCKAP1L/DOCK2/SYK/CLEC7A/PLCG2	5
		M205	BP	GO:1903039	positive regulation of leukocyte cell-cell adhesion	0.0469799	5.92198	5.42984	0.000158101	0.00267411	CD4/DOCK8/NCKAP1L/VAV1/SYK/LILRB4/RASAL3	7
		M205	BP	GO:0071621	granulocyte chemotaxis	0.0746269	9.40698	6.18258	0.000174005	0.00273969	CSF1R/NCKAP1L/VAV1/SYK/CMKLR1	5
		M205	BP	GO:0002440	production of molecular mediator of immune response	0.0560748	7.06842	5.65595	0.000184954	0.00285384	SYK/LILRB4/CLEC7A/IRF5/PLCG2/TLR3	6
		M205	BP	GO:0046651	lymphocyte proliferation	0.0451613	5.69274	5.28244	0.00020205	0.00291368	DOCK8/NCKAP1L/DOCK2/LST1/SYK/LILRB4/RASAL3	7
		M205	BP	GO:0001906	cell killing	0.0535714	6.75287	5.48767	0.000237501	0.00321559	CX3CR1/NCKAP1L/ITGAM/VAV1/SYK/CLEC7A	6
		M205	BP	GO:0071345	cellular response to cytokine stimulus	0.026764	3.3737	4.43398	0.000313848	0.00389227	CSF1R/CX3CR1/CD4/DOCK8/IRF8/SELPLG/SYK/LILRB4/IRF5/CMKLR1/TLR3	11
		M205	BP	GO:0050921	positive regulation of chemotaxis	0.0641026	8.08036	5.62259	0.000356001	0.0041932	CSF1R/P2RY12/CX3CR1/NCKAP1L/CMKLR1	5
		M205	BP	GO:0072593	reactive oxygen species metabolic process	0.047619	6.00255	5.06651	0.00044901	0.0050607	UCP2/ITGAM/VAV1/SYK/CLEC7A/PLCG2	6
		M205	BP	GO:0042327	positive regulation of phosphorylation	0.0336134	4.23709	4.54269	0.000519877	0.00565458	CSF1R/CX3CR1/TMEM119/CD4/NCKAP1L/SYK/PLCG2/TLR3	8
		M205	CC	GO:0009986	cell surface	0.0274262	3.39719	4.86581	7.94175e-05	0.00595631	CSF1R/P2RY12/CX3CR1/CD4/MILR1/ITGAM/LILRB4/CLEC7A/CD84/CD33/ABCC4/LIPG/IQGAP2	13
		M205	MF	GO:0004888	transmembrane signaling receptor activity	0.0278422	3.55697	4.86072	9.78852e-05	0.00600489	CSF1R/P2RY12/CX3CR1/CD4/ADORA3/SIGLEC8/MILR1/P2RY13/LILRB4/IGSF6/CMKLR1/TLR3	12
		M205	BP	GO:0045807	positive regulation of endocytosis	0.0574713	7.24446	5.24045	0.000590267	0.00611263	NCKAP1L/DOCK2/SYK/CLEC7A/PLCG2	5
		M205	BP	GO:0050730	regulation of peptidyl-tyrosine phosphorylation	0.0574713	7.24446	5.24045	0.000590267	0.00611263	CSF1R/CD4/SYK/LILRB4/PLCG2	5
		M205	BP	GO:0009611	response to wounding	0.0283912	3.57881	4.20095	0.000776769	0.00761192	P2RY12/CX3CR1/ADORA3/VAV1/SYK/CLEC7A/ARHGAP24/PLCG2/TLR3	9
		M205	BP	GO:0040017	positive regulation of locomotion	0.028125	3.54526	4.16679	0.000831005	0.00801605	CSF1R/P2RY12/CX3CR1/DOCK8/NCKAP1L/CLEC7A/PLCG2/CMKLR1/CLDN7	9
		M205	BP	GO:0034097	response to cytokine	0.0238612	3.00779	3.98708	0.000831217	0.00801605	CSF1R/CX3CR1/CD4/DOCK8/IRF8/SELPLG/SYK/LILRB4/IRF5/CMKLR1/TLR3	11
		M205	BP	GO:1901652	response to peptide	0.0235546	2.96914	3.93749	0.000925365	0.00860144	CSF1R/CX3CR1/CD4/DOCK8/IRF8/SELPLG/SYK/LILRB4/IRF5/CMKLR1/TLR3	11
		M205	BP	GO:0070663	regulation of leukocyte proliferation	0.0413793	5.21601	4.58684	0.000944113	0.00867123	CSF1R/NCKAP1L/LST1/SYK/LILRB4/RASAL3	6
		M205	BP	GO:0031334	positive regulation of protein-containing complex assembly	0.0485437	6.11911	4.67978	0.00127029	0.010829	P2RY12/NCKAP1L/SYK/CLEC7A/PLCG2	5
		M205	BP	GO:0043085	positive regulation of catalytic activity	0.026087	3.28835	3.89704	0.00141492	0.0115514	CSF1R/CD4/ADORA3/DOCK8/ITGAM/RGS10/SYK/CLEC7A/TLR3	9
		M205	BP	GO:0010720	positive regulation of cell development	0.0297872	3.75479	3.84057	0.00239152	0.0171633	CX3CR1/CD4/NCKAP1L/SYK/LILRB4/CLEC7A/CYFIP1	7
		M205	BP	GO:0002250	adaptive immune response	0.0291667	3.67656	3.77238	0.00269293	0.0188018	CX3CR1/CD4/NCKAP1L/SYK/LILRB4/CLEC7A/CD84	7
		M205	BP	GO:0002833	positive regulation of response to biotic stimulus	0.0326087	4.11044	3.82285	0.00318105	0.0213383	VAV1/SYK/TRAF3IP3/CLEC7A/PLCG2/TLR3	6
		M205	BP	GO:0048871	multicellular organismal-level homeostasis	0.0224439	2.82913	3.37239	0.00394389	0.0246373	CSF1R/CX3CR1/TMEM119/IKZF1/NCKAP1L/UCP2/SYK/CYTL1/CMKLR1	9
		M205	BP	GO:0071216	cellular response to biotic stimulus	0.0364964	4.6005	3.80539	0.00442117	0.0269513	CX3CR1/IRF8/SYK/CLEC7A/PLCG2	5
		M205	CC	GO:0098552	side of membrane	0.0271739	3.36594	4.19961	0.000642074	0.0321037	CX3CR1/CD4/MILR1/ITGAM/LILRB4/CD84/RASAL3/CD33/ABCC4/DPEP2	10
		M205	CC	GO:0009897	external side of plasma membrane	0.035533	4.40135	4.36488	0.000971121	0.036417	CX3CR1/CD4/MILR1/ITGAM/CD84/CD33/ABCC4	7
		M205	CC	GO:0030141	secretory granule	0.0232558	2.88062	3.81298	0.00122832	0.0368497	RNASET2/NCKAP1L/DOCK2/ITGAM/PLCB2/BIN2/CD33/ABCC4/CYFIP1/ACP3/IQGAP2	11
		M205	BP	GO:0051090	regulation of DNA-binding transcription factor activity	0.0316456	3.98904	3.39779	0.00803503	0.0416042	ADORA3/SYK/CLEC7A/PLCG2/CMKLR1	5
		M205	BP	GO:0051050	positive regulation of transport	0.0193548	2.43975	2.87231	0.0102185	0.0495821	P2RY12/NCKAP1L/DOCK2/ITGAM/SYK/CLEC7A/PLCG2/CD33/LIPG	9
		M211	BP	GO:0034097	response to cytokine	0.0455531	4.66028	8.07581	1.18806e-09	1.47375e-06	YBX3/IFITM2/PLSCR1/OSMR/IFITM3/FOSL2/IL4R/IL1R1/PIM1/CASP4/CHI3L1/GCLM/ACKR1/RAB20/PTP4A3/TNFRSF11B/LIMS1/HIF1A/IL1RAP/IL1RN/SELP	21
		M211	BP	GO:1901652	response to peptide	0.0449679	4.60041	7.99887	1.50459e-09	1.47375e-06	YBX3/IFITM2/PLSCR1/OSMR/IFITM3/FOSL2/IL4R/IL1R1/PIM1/CASP4/CHI3L1/GCLM/ACKR1/RAB20/PTP4A3/TNFRSF11B/LIMS1/HIF1A/IL1RAP/IL1RN/SELP	21
		M211	BP	GO:0071345	cellular response to cytokine stimulus	0.0437956	4.48048	7.2234	4.48034e-08	2.92566e-05	YBX3/IFITM2/OSMR/IFITM3/IL4R/IL1R1/PIM1/CASP4/CHI3L1/GCLM/ACKR1/RAB20/PTP4A3/TNFRSF11B/LIMS1/HIF1A/IL1RAP/IL1RN	18
		M211	BP	GO:0006954	inflammatory response	0.0405728	4.15077	6.60643	3.47148e-07	0.000170016	PLSCR1/SERPINA3/OSMR/CEBPB/FOSL2/IL4R/CD163/IL1R1/CASP4/CHI3L1/ACKR1/SLAMF8/MAP2K3/HIF1A/IL1RAP/IL1RN/SELP	17
		M211	BP	GO:0042088	T-helper 1 type immune response	0.192308	19.6739	9.47717	4.3225e-06	0.0011794	IL4R/IL1R1/BCL3/ARID5A/HLX	5
		M211	BP	GO:0002455	humoral immune response mediated by circulating immunoglobulin	0.135135	13.8249	7.77055	2.63551e-05	0.00516297	C1R/SERPING1/CFI/BCL3/C1RL	5
		M211	BP	GO:0046631	alpha-beta T cell activation	0.0736842	7.53822	6.37409	3.49761e-05	0.00570985	CEBPB/FOSL2/IL4R/BCL3/PNP/HLX/CLEC2B	7
		M211	MF	GO:0019955	cytokine binding	0.0882353	9.58999	6.85763	3.38133e-05	0.00825044	OSMR/VASN/NRP1/ACKR1/PDPN/IL1RN	6
		M211	BP	GO:0002449	lymphocyte mediated immunity	0.0540541	5.52996	5.53327	8.75879e-05	0.011439	C1R/IL4R/IL1R1/SERPING1/CFI/BCL3/ARID5A/C1RL	8
		M211	BP	GO:0045087	innate immune response	0.0306346	3.13405	4.68653	0.000106351	0.0130214	IFITM2/PLSCR1/IFITM3/C1R/FOSL2/PIM1/CASP4/SERPING1/CFI/ARID5A/RAB20/SLAMF8/C1RL/IL1RAP	14
		M211	BP	GO:0043524	negative regulation of neuron apoptotic process	0.0666667	6.82029	5.52087	0.000228508	0.0240191	CEBPB/TMBIM1/SOD2/NRP1/GCLM/HIF1A	6
		M211	BP	GO:0046632	alpha-beta T cell differentiation	0.0847458	8.66986	5.87748	0.000256342	0.0251087	FOSL2/IL4R/BCL3/PNP/HLX	5
		M211	BP	GO:0008284	positive regulation of cell population proliferation	0.029148	2.98197	4.29626	0.000318543	0.0289909	OSMR/FOSL2/ADAMTS1/PIM1/NAMPT/SHC1/PNP/NRP1/HLX/CDK2/P2RY6/HIF1A/ACAN	13
		M211	BP	GO:0051216	cartilage development	0.0582524	5.95948	5.03734	0.000475093	0.0344707	FOSL2/CHI3L1/ARID5A/STC1/SLC26A2/HIF1A	6
		M211	BP	GO:0001819	positive regulation of cytokine production	0.0358566	3.66828	4.27647	0.000690033	0.0450592	CEBPB/IL4R/IL1R1/CHI3L1/BCL3/ARID5A/PNP/HIF1A/IL1RAP	9
		M211	BP	GO:0009617	response to bacterium	0.0322581	3.30014	4.11474	0.000781951	0.046053	CEBPB/FOSL2/CASP4/SOD2/SHC1/BCL3/ARID5A/SLAMF8/MAP2K3/SELP	10
		M211	BP	GO:0097193	intrinsic apoptotic signaling pathway	0.044586	4.56134	4.48335	0.000799287	0.046053	YBX3/CEBPB/CASP4/SOD2/BCL3/SHISA5/HIF1A	7
		M22	BP	GO:0050906	detection of stimulus involved in sensory perception	0.2125	7.28174	9.7963	8.38793e-11	2.28906e-07	OR2L2/CACNB4/SCN1A/HTR2A/OR2L5/OR2AK2/OR2L13/OR2L8/ROM1/OR2M3/OR2M2/ATP8A2/DISC1/OR2L3/OR2T4/FYN/OR2M5	17
		M22	BP	GO:0007608	sensory perception of smell	0.307692	10.5437	10.3613	5.42369e-10	7.40062e-07	OR2L2/OR2L5/OR2AK2/OR2L13/OR2L8/OR2M3/OR2M2/OR2L3/OR2T4/SYT10/OR2M5/CFAP69	12
		M22	MF	GO:0004984	olfactory receptor activity	0.357143	12.2675	10.3436	2.93901e-09	1.29317e-06	OR2L2/OR2L5/OR2AK2/OR2L13/OR2L8/OR2M3/OR2M2/OR2L3/OR2T4/OR2M5	10
		M22	BP	GO:0051606	detection of stimulus	0.145038	4.97002	7.95168	5.96844e-09	4.43791e-06	SYT1/OR2L2/CACNB4/SCN1A/HTR2A/OR2L5/OR2AK2/OR2L13/OR2L8/PIEZO1/ROM1/OR2M3/OR2M2/ATP8A2/DISC1/OR2L3/OR2T4/FYN/OR2M5	19
		M22	BP	GO:0009593	detection of chemical stimulus	0.186441	6.38876	7.20609	8.20391e-07	0.000319835	SYT1/OR2L2/OR2L5/OR2AK2/OR2L13/OR2L8/OR2M3/OR2M2/OR2L3/OR2T4/OR2M5	11
		M22	BP	GO:0060219	camera-type eye photoreceptor cell differentiation	0.294118	10.0785	6.49719	9.36946e-05	0.0277712	HCN1/NOTCH1/RORB/ROM1/SAMD11	5
		M22	MF	GO:0004930	G protein-coupled receptor activity	0.0877193	3.01308	4.61261	0.000127687	0.0280911	OR2L2/HTR2A/OR2L5/OR2AK2/ADGRL2/OR2L13/RORB/OR2L8/GRM5/OR2M3/OR2M2/OR2L3/OR2T4/AGTRAP/OR2M5	15
		M23	CC	GO:0000786	nucleosome	0.263158	9.49412	12.5665	7.95199e-15	2.59235e-12	H4C5/H2AC8/H2BC8/H1-1/H3C1/MEAF6/H2BC6/H4C1/H2BC15/H2BC7/H1-4/H4C9/H2BC3/H2BC14/H3C4/H2AC7/H2BC26/H1-10/H2BC13/H3C10	20
		M23	MF	GO:0030527	structural constituent of chromatin	0.279412	9.73529	12.4397	2.15175e-14	9.3386e-12	H4C5/H2AC8/H2BC8/H1-1/H3C1/H2BC6/H4C1/H2BC15/H2BC7/H1-4/H4C9/H2BC3/H2BC14/H3C4/H2AC7/H2BC26/H1-10/H2BC13/H3C10	19
		M23	CC	GO:0032993	protein-DNA complex	0.205607	7.41784	11.2898	8.85264e-14	1.44298e-11	TERF2IP/H4C5/H2AC8/H2BC8/H1-1/H3C1/MEAF6/MCM4/H2BC6/H4C1/H2BC15/H2BC7/H1-4/H4C9/H2BC3/H2BC14/H3C4/H2AC7/H2BC26/H1-10/H2BC13/H3C10	22
		M23	BP	GO:0006334	nucleosome assembly	0.283333	9.85246	11.8488	4.20412e-13	1.01614e-09	NAP1L5/H4C5/H2BC8/H1-1/H3C1/H2BC6/H4C1/H2BC15/H2BC7/H1-4/H4C9/H2BC3/H2BC14/H3C4/H1-10/H2BC13/H3C10	17
		M23	BP	GO:0034728	nucleosome organization	0.257576	8.95678	11.1746	2.34659e-12	2.83586e-09	NAP1L5/H4C5/H2BC8/H1-1/H3C1/H2BC6/H4C1/H2BC15/H2BC7/H1-4/H4C9/H2BC3/H2BC14/H3C4/H1-10/H2BC13/H3C10	17
		M23	BP	GO:0065004	protein-DNA complex assembly	0.206897	7.1945	10.0032	2.86473e-11	2.30801e-08	NAP1L5/H4C5/H2BC8/H1-1/H3C1/H2BC6/H4C1/H2BC15/H2BC7/H1-4/H4C9/H2BC3/H2BC14/H3C4/MED21/H1-10/H2BC13/H3C10	18
		M23	BP	GO:0071824	protein-DNA complex organization	0.189474	6.58864	9.4361	1.35148e-10	8.16634e-08	NAP1L5/H4C5/H2BC8/H1-1/H3C1/H2BC6/H4C1/H2BC15/H2BC7/H1-4/H4C9/H2BC3/H2BC14/H3C4/MED21/H1-10/H2BC13/H3C10	18
		M23	MF	GO:0046982	protein heterodimerization activity	0.113514	3.95505	6.9981	5.94217e-08	1.28945e-05	ATP1A1/H4C5/H2AC8/RAN/H2BC8/PIK3R1/H3C1/ABTB3/H2BC6/H4C1/H2BC15/H2BC7/H4C9/H2BC3/H2BC14/H3C4/H2AC7/H2BC26/RALGAPA2/H2BC13/H3C10	21
		M23	MF	GO:0015078	proton transmembrane transporter activity	0.137615	4.79479	6.86147	4.19115e-07	6.06319e-05	ATP6V1A/ATP6V1B2/ATP6V1E1/ATP6V1D/SLC25A4/ATP5PD/ATP5F1A/SLC25A3/ATP5PB/SLC32A1/SLC25A12/NDUFS5/ATP5MC1/NDUFA9/NDUFB6	15
		M23	BP	GO:1902600	proton transmembrane transport	0.13913	4.83804	7.14014	1.47717e-07	7.14066e-05	ATP6V1A/ATP6V1B2/ATP6V1E1/ATP6V1D/ATP1A1/SLC25A4/ATP5PD/ATP5F1A/SLC25A3/ATP5PB/SLC32A1/SLC25A12/NDUFS5/ATP5MC1/NDUFA9/NDUFB6	16
		M23	CC	GO:0016469	proton-transporting two-sector ATPase complex	0.228571	8.24632	7.25491	3.75909e-06	0.000213454	ATP6V1A/ATP6V1B2/ATP6V1E1/ATP6V1D/ATP5PD/ATP5F1A/ATP5PB/ATP5MC1	8
		M23	CC	GO:0005743	mitochondrial inner membrane	0.0884956	3.19271	5.65194	3.92861e-06	0.000213454	SLC25A4/ATP5PD/ATP5F1A/SLC25A3/ATP5PB/SLC25A12/NDUFS5/ATP5MC1/NDUFA9/DMAC1/MRPS28/PET100/MRPS21/CYCS/MRPL32/NDUFB6/MRPS23/MRPL2/UQCC2/SLC25A21	20
		M23	BP	GO:0015986	proton motive force-driven ATP synthesis	0.1875	6.52001	6.60274	7.1424e-06	0.00253817	ATP6V1A/ATP5PD/ATP5F1A/ATP5IF1/ATP5PB/NDUFS5/ATP5MC1/NDUFA9/NDUFB6	9
		M23	BP	GO:0043649	dicarboxylic acid catabolic process	0.416667	14.4889	8.04672	1.25812e-05	0.00253817	GAD2/GOT1/GAD1/GOT2/ACOT4	5
		M23	BP	GO:0009060	aerobic respiration	0.117117	4.07256	5.61417	1.5752e-05	0.00253817	MDH1/ATP5PD/ATP5F1A/ATP5IF1/ATP5PB/CHCHD2/NDUFS5/NDUFA9/ISCU/CYCS/NDUFB6/SDHAF4/UQCC2	13
		M23	CC	GO:0098798	mitochondrial protein-containing complex	0.125	4.50971	5.0525	0.000151919	0.00412712	SLC25A4/VDAC1/MRPS28/PRORP/ISCU/MRPS21/MRPL32/MRPS23/MRPL2	9
		M23	BP	GO:0006119	oxidative phosphorylation	0.125	4.34667	5.43577	3.90545e-05	0.00458143	ATP5PD/ATP5F1A/ATP5IF1/ATP5PB/CHCHD2/NDUFS5/NDUFA9/ISCU/CYCS/NDUFB6/UQCC2	11
		M23	CC	GO:0030662	coated vesicle membrane	0.100917	3.64087	4.68947	0.000202091	0.00506781	ATP6V1A/ATP6V1B2/ATP6V1E1/GAD2/ATP6V1D/NECAP1/GAD1/SLC32A1/COPG1/SYT11/SEC23A	11
		M23	BP	GO:0046390	ribose phosphate biosynthetic process	0.119565	4.15769	5.24558	5.93172e-05	0.00573479	ATP6V1A/ATP5PD/ATP5F1A/ATP5IF1/NME1/ATP5PB/NDUFS5/ATP5MC1/NDUFA9/NPPC/NDUFB6	11
		M23	MF	GO:0005184	neuropeptide hormone activity	0.294118	10.2477	6.56155	8.66759e-05	0.00739246	VIP/NPY/PNOC/CORT/PENK	5
		M23	MF	GO:0160041	neuropeptide activity	0.294118	10.2477	6.56155	8.66759e-05	0.00739246	VIP/NPY/PNOC/CORT/PENK	5
		M23	CC	GO:0005759	mitochondrial matrix	0.0730594	2.63581	4.14864	0.000361165	0.00840998	ATP5F1A/VDAC1/GOT2/ATP5PB/NDUFA9/MRPS28/PRORP/ISCU/MRPS21/MRPL32/MRPS23/OGG1/SDHAF4/MRPL2/ACOT13/UQCC2	16
		M23	CC	GO:0030135	coated vesicle	0.0828025	2.98732	4.24923	0.000395177	0.00858851	ATP6V1A/ATP6V1B2/ATP6V1E1/GAD2/ATP6V1D/NECAP1/GAD1/SLC32A1/COPG1/SYT11/ECE1/SEC23A/SFTPA2	13
		M23	MF	GO:0030170	pyridoxal phosphate binding	0.2	6.96842	5.63064	0.000173524	0.00941369	GAD2/GOT1/CISD1/GAD1/GOT2/GPT	6
		M23	BP	GO:0016241	regulation of macroautophagy	0.119048	4.13969	4.9809	0.000133867	0.0115556	ATP6V1A/ATP6V1B2/MOAP1/ATP6V1E1/ATP6V1D/SLC25A4/ATP5IF1/VDAC1/DNM1L/CALCOCO2	10
		M23	BP	GO:0051053	negative regulation of DNA metabolic process	0.162791	5.66079	5.27475	0.000196066	0.0152868	TERF2IP/SUB1/H1-1/H1-4/NPPC/OGG1/H1-10	7
		M23	BP	GO:0016236	macroautophagy	0.0909091	3.16122	4.49255	0.000223632	0.0163794	ATP6V1A/ATP6V1B2/MOAP1/ATP6V1E1/ATP6V1D/SLC25A4/ATP5IF1/VDAC1/GABARAPL1/RAB2A/DNM1L/CALCOCO2/EIF2S1	13
		M23	CC	GO:0070382	exocytic vesicle	0.0774194	2.79311	3.80895	0.00119534	0.0177128	ATP6V1A/ATP6V1B2/ATP6V1E1/RAB6A/GAD2/ATP6V1D/SLC32A1/DNM1L/SYT11/NDEL1/IGF1/PENK	12
		M23	BP	GO:0046034	ATP metabolic process	0.0944882	3.28568	4.4724	0.000272586	0.0188468	ATP6V1A/ATP6V1B2/ATP5PD/ATP5F1A/ATP5IF1/ATP5PB/NDUFS5/ATP5MC1/DNM1L/NDUFA9/NDUFB6/IGF1	12
		M23	BP	GO:0019731	antibacterial humoral response	0.181818	6.32244	5.27311	0.000303956	0.0198557	H2BC8/TAC1/VIP/H2BC6/H2BC7/NPY	6
		M23	CC	GO:0000313	organellar ribosome	0.15625	5.63714	4.43831	0.0017049	0.0213768	MRPS28/MRPS21/MRPL32/MRPS23/MRPL2	5
		M23	CC	GO:0090533	cation-transporting ATPase complex	0.151515	5.46631	4.34138	0.00196475	0.0237225	ATP6V1A/ATP6V1B2/ATP6V1E1/ATP6V1D/ATP1A1	5
		M23	BP	GO:0000423	mitophagy	0.166667	5.79557	4.96345	0.000497497	0.027964	SLC25A4/ATP5IF1/VDAC1/GABARAPL1/DNM1L/EIF2S1	6
		M23	BP	GO:0033108	mitochondrial respiratory chain complex assembly	0.14	4.86828	4.72311	0.000512609	0.0281586	NDUFS5/NDUFA9/DMAC1/PET100/NDUFB6/SDHAF4/UQCC2	7
		M23	CC	GO:0098533	ATPase dependent transmembrane transport complex	0.142857	5.15395	4.15888	0.00256956	0.0285416	ATP6V1A/ATP6V1B2/ATP6V1E1/ATP6V1D/ATP1A1	5
		M23	CC	GO:0098982	GABA-ergic synapse	0.102941	3.71388	3.79574	0.00262653	0.0285416	GAD2/GAD1/SLC32A1/NXPH1/CACNA2D1/SST/NPY	7
		M23	CC	GO:0098803	respiratory chain complex	0.101449	3.66005	3.74797	0.00285586	0.0300326	ATP5PD/ATP5F1A/ATP5PB/NDUFS5/ATP5MC1/NDUFA9/NDUFB6	7
		M239	BP	GO:0044458	motile cilium assembly	0.170732	9.87865	7.56079	5.35183e-06	0.0109338	FOXJ1/DRC1/DRC7/DNAAF3/CC2D2A/DNALI1/INTU	7
		M239	BP	GO:0000226	microtubule cytoskeleton organization	0.0542373	3.13821	4.975	4.29083e-05	0.0438309	FAM107A/GJA1/PAX6/PARD3/SLC39A12/FOXJ1/DRC1/DNAH7/TOGARAM2/DRC7/DNAAF3/CDC14A/RNF19A/IQCA1/DIAPH3/CC2D2A	16
		M24	BP	GO:0099536	synaptic signaling	0.156942	3.05193	11.0461	3.6147e-20	1.08586e-16	DNM1/SNCB/GABBR2/PRKAR1B/CLSTN3/STX1B/SLC12A5/NCDN/STXBP1/DLGAP1/UNC13A/SLC17A7/GABRA4/SYT13/CAMKV/CBLN4/CHRM1/CACNG8/AMPH/GRIN2A/KCNB1/SYNGR3/CDK5R1/CUX2/SCN2B/PTK2B/GRM1/CPLX1/GABRD/GRIN1/TPRG1L/PLCB1/RIMBP2/GRIA2/PCDH8/DOC2A/STX1A/SYN3/EFNB3/ITPR1/TENM2/CACNA1E/CACNB2/CACNB1/KCNIP2/PHF24/GRM7/CNTN4/OPRM1/PRRT2/VGF/GABRG3/KCND3/KCND2/ABCC8/CBLN2/KCMF1/NRXN1/LAMA2/CHRNA2/CRH/CHRNB2/MAP1A/PTPRN2/…	78
		M24	CC	GO:0098794	postsynapse	0.140206	2.6787	8.98594	1.73607e-14	6.77069e-12	GABBR2/PRKAR1B/NEFM/CLSTN3/SLC12A5/NCDN/STXBP1/DLGAP1/SLC6A17/GABRA4/CABP1/ADD2/CHRM1/CACNG8/GRIN2A/KCNB1/SCN8A/PIN1/CDK5R1/FXYD6/PTK2B/HPCA/GRM1/MYH10/CPLX1/CALY/GABRD/GRIN1/PLCB1/GRIA2/PCDH8/SYN3/EFNB3/ITPR1/TENM2/SUSD4/ICAM5/ARHGAP32/BCL11A/GRM7/LRFN5/PRRT2/GABRG3/KCND3/KCND2/NETO2/CAMK2N1/LAMA2/GRIP2/RGS9/CHRNA2/GNB5/CHRNB2/APBA1/CAMK2B/PRRT1/KALRN/SPTB/SHANK2/MRTFB/DGKI/ABI2/HTR5A/HOMER1/RAS…	68
		M24	CC	GO:0097060	synaptic membrane	0.15917	3.041	8.31708	5.83404e-12	1.13764e-09	DNM1/GABBR2/CLSTN3/STX1B/SLC12A5/STXBP1/UNC13A/GABRA4/CHRM1/CACNG8/GRIN2A/KCNB1/SCN8A/CADM3/FXYD6/GRM1/GABRD/GRIN1/GRIA2/PCDH8/SLC6A7/STX1A/EFNB3/TENM2/SUSD4/GRM7/LRFN5/PRRT2/GABRG3/KCND3/KCND2/ABCC8/NETO2/ADAM11/NRXN1/GRIP2/RGS9/CHRNA2/GNB5/CHRNB2/APBA1/PRRT1/SHANK2/DGKI/HTR5A/CHRNA7	46
		M24	BP	GO:0050804	modulation of chemical synaptic transmission	0.152648	2.96844	8.40417	2.57875e-12	1.45383e-09	DNM1/PRKAR1B/CLSTN3/STX1B/NCDN/STXBP1/DLGAP1/UNC13A/CAMKV/CBLN4/CHRM1/CACNG8/GRIN2A/KCNB1/CUX2/PTK2B/GRM1/CPLX1/GRIN1/TPRG1L/PLCB1/GRIA2/PCDH8/STX1A/SYN3/EFNB3/PHF24/GRM7/CNTN4/PRRT2/VGF/CBLN2/NRXN1/LAMA2/CRH/CHRNB2/MAP1A/APBA1/CAMK2B/PRRT1/SHANK2/KCNQ3/PRKCE/SYT12/HOMER1/RASGRF2/CHRNA7/USP46/GSK3B	49
		M24	CC	GO:0098978	glutamatergic synapse	0.142857	2.72934	7.95066	1.55327e-11	2.01925e-09	DNM1/PRKAR1B/CLSTN3/SLC12A5/NCDN/STXBP1/DLGAP1/SLC6A17/CAMKV/CBLN4/CHRM1/GRIN2A/SCN8A/PIN1/PLXNA4/FXYD6/PTK2B/CNTNAP1/HPCA/GRM1/CPLX1/CALY/PLCB1/SLC30A3/PCDH8/DOC2A/SYN3/EFNB3/PHF24/ICAM5/LRFN5/MAP1LC3A/PRRT2/VGF/KCND2/CBLN2/NETO2/NRXN1/GRIP2/PPP2R1A/RGS9/APBA1/PRRT1/SPTB/SHANK2/MRTFB/NOS1AP/DGKI/BRINP1/HOMER1/RASGRF2/GSK3B	52
		M24	CC	GO:0030425	dendrite	0.121762	2.3263	6.28905	3.31361e-08	2.15385e-06	CLSTN3/SLC12A5/NCDN/GABRA4/CHRM1/GRIN2A/KCNB1/MAP2/CDK5R1/PTK2B/HPCA/GRM1/ATCAY/PCSK2/GABRD/GRIN1/EPHB6/GRIA2/PCDH8/TENM2/FAT3/KCNIP2/ARHGAP32/GRM7/OPRM1/PRRT2/GABRG3/KCND3/KCND2/CAMK2N1/LAMA2/GRIP2/PPP2R1A/GNB5/EPHA10/MAP1A/APBA1/SHANK2/DGKI/BRINP1/HTR1E/ABI2/HTR5A/HOMER1/KIF17/GNG13/GSK3B	47
		M24	BP	GO:0042391	regulation of membrane potential	0.138577	2.6948	6.57298	2.29578e-08	9.85217e-06	PRKAR1B/STX1B/GABRA4/CHRM1/GRIN2A/KCNB1/SCN8A/KCNAB2/CUX2/SCN2B/PTK2B/CNTNAP1/GRM1/EHD3/GABRD/GRIN1/KCNS2/GRIA2/STX1A/CACNB2/KCNIP2/GABRG3/KCND3/KCND2/ABCC8/NRXN1/KCNF1/CHRNA2/CHRNB2/KCNQ3/NOS1AP/NEDD4L/CHRNA7/SLC9A1/SLC24A4/GSK3B/NPPA	37
		M24	CC	GO:0034702	monoatomic ion channel complex	0.144231	2.75559	6.0351	3.28851e-07	1.28252e-05	SLC17A7/GABRA4/CACNG8/GRIN2A/KCNB1/SCN8A/KCNQ5/KCNAB2/SCN2B/PTK2B/GABRD/GRIN1/KCNS2/GRIA2/STX1A/CACNA1E/CACNB2/CACNB1/KCNIP2/GABRG3/KCND3/KCND2/ABCC8/DPP6/KCNF1/CHRNA2/PKD2L1/CHRNB2/KCNQ3/CHRNA7	30
		M24	MF	GO:0022836	gated channel activity	0.166667	3.20229	6.64183	5.67446e-08	3.1096e-05	GABRA4/CACNG8/GRIN2A/KCNB1/KCNQ5/KCNAB2/SCN2B/GABRD/GRIN1/GRIA2/ITPR1/CACNA1E/CACNB2/CACNB1/KCNIP2/OPRM1/GABRG3/KCND3/KCND2/ABCC8/TMC8/TMEM63C/CHRNA2/PKD2L1/CHRNB2/KCNQ3/CHRNA7	27
		M24	CC	GO:0030424	axon	0.108434	2.07167	5.27994	1.88992e-06	6.33075e-05	SNCB/NEFM/PACSIN1/STX1B/STXBP1/OLFM1/UNC13A/CHRM1/KCNB1/SCN8A/MAP2/CDK5R1/KCNAB2/CDK5R2/SCN2B/PTK2B/CNTNAP1/HPCA/ATCAY/CPLX1/CALY/GABRD/GRIN1/TPRG1L/SLC30A3/CRMP1/STX1A/NGEF/MTPN/TENM2/PTPRN/GRM7/CNTN4/OPRM1/PRRT2/SERPINF1/ADAM11/NRXN1/CRH/MAP1A/SHANK2/KCNQ3/DGKI/HOMER1/GSK3B	45
		M24	CC	GO:0098984	neuron to neuron synapse	0.124088	2.37074	5.43319	1.94792e-06	6.33075e-05	PRKAR1B/CLSTN3/DLGAP1/CABP1/ADD2/CHRM1/CACNG8/GRIN2A/SCN8A/CDK5R1/PLXNA4/PTK2B/GRM1/GRIN1/SLC30A3/GRIA2/SYN3/EFNB3/ITPR1/ARHGAP32/GRM7/LRFN5/PRRT2/NETO2/CAMK2N1/GRIP2/RGS9/CAMK2B/PRRT1/KALRN/SHANK2/DGKI/SYT12/HOMER1	34
		M24	BP	GO:0099003	vesicle-mediated transport in synapse	0.16129	3.1365	6.26187	2.68742e-07	8.07301e-05	DNM1/SNCB/PRKAR1B/PACSIN1/STX1B/NCDN/STXBP1/UNC13A/SLC17A7/AMPH/SYNGR3/CDK5R1/HPCA/CPLX1/CALY/TPRG1L/DOC2A/STX1A/SYN3/SUSD4/PRRT2/NRXN1/GRIP2/STON1/SYT12	25
		M24	BP	GO:0048667	cell morphogenesis involved in neuron differentiation	0.120482	2.34293	5.83575	3.02498e-07	8.26095e-05	STXBP1/OLFM1/MAP2/CDK5R1/PLXNA4/CDK5R2/CUX2/PHACTR1/CNTNAP1/TBR1/HECW1/EPHB6/NGEF/EFNB3/FAT3/BCL11A/ANKRD24/CNTN4/EFNA5/NRXN1/LAMA2/NUMBL/FSTL4/WNT3/EPHA10/CHRNB2/MAP1A/CYFIP2/CAMK2B/KALRN/LRTM2/REST/ABI2/NEDD4L/CHRNA7/RAPH1/SEMA5B/PDZD7/GSK3B/FGF8	40
		M24	CC	GO:0030672	synaptic vesicle membrane	0.180851	3.45523	5.62972	5.99179e-06	0.00014605	UNC13A/SLC6A17/SLC17A7/AMPH/SYNGR3/TPRG1L/SLC30A3/DOC2A/STX1A/SYN3/PHF24/PRRT2/ABCC8/PTPRN2/PRRT1/DGKI/SYT12	17
		M24	BP	GO:0030001	metal ion transport	0.104294	2.02814	5.48669	6.55654e-07	0.000151506	SLC12A5/SLC6A17/SLC17A7/CACNG8/GRIN2A/KCNB1/SCN8A/KCNQ5/KCNAB2/FXYD6/SCN2B/PTK2B/HPCA/EHD3/GRIN1/KCNS2/PLCB1/SLC30A3/SLC6A7/ITPR1/CACNA1E/CACNB2/CACNB1/KCNIP2/OPRM1/KCND3/KCND2/ABCC8/DPP6/TESC/KCNF1/RGS9/CRH/GNB5/ATP4A/PKD2L1/CHRNB2/CAMK2B/KCNQ3/PRKCE/NOS1AP/SLC22A17/NEDD4L/WNK2/HOMER1/CHRNA7/SLC9A1/TFR2/SLC24A4/MFSD4B/NPPA	51
		M24	MF	GO:0005261	monoatomic cation channel activity	0.152047	2.92138	5.95721	6.51763e-07	0.000167794	CACNG8/GRIN2A/KCNB1/SCN8A/KCNQ5/KCNAB2/SCN2B/GRIN1/GRIA2/ITPR1/CACNA1E/CACNB2/CACNB1/KCNIP2/OPRM1/KCND3/KCND2/ABCC8/TMEM63C/KCNF1/CHRNA2/PKD2L1/CHRNB2/KCNQ3/CHRNA7/SLC24A4	26
		M24	BP	GO:0050808	synapse organization	0.115607	2.24812	5.54274	9.02364e-07	0.000173125	SNCB/CLSTN3/SLC12A5/GABRA4/CAMKV/CBLN4/ADD2/PIN1/CDK5R1/PLXNA4/CUX2/PTK2B/CNTNAP1/SEZ6L/PCDH8/SYN3/NGEF/EFNB3/SPARC/ICAM5/CNTN4/LRFN5/EFNA5/GABRG3/CBLN2/NRXN1/CHRNB2/CYFIP2/CAMK2B/PRRT1/SPTB/SHANK2/MRTFB/NOS1AP/LRTM2/REST/ABI2/HOMER1/CHRNA7/PTPN13	40
		M24	BP	GO:0006813	potassium ion transport	0.165414	3.21668	6.0086	9.15771e-07	0.000173125	SLC12A5/SLC17A7/KCNB1/KCNQ5/KCNAB2/FXYD6/PTK2B/KCNS2/KCNIP2/KCND3/KCND2/ABCC8/DPP6/KCNF1/ATP4A/PKD2L1/KCNQ3/NOS1AP/NEDD4L/SLC9A1/SLC24A4/NPPA	22
		M24	BP	GO:0120039	plasma membrane bounded cell projection morphogenesis	0.111399	2.1663	5.48691	9.44993e-07	0.000173125	PACSIN1/CLSTN3/STXBP1/OLFM1/UNC13A/MAP2/CDK5R1/PLXNA4/CDK5R2/CUX2/PHACTR1/CNTNAP1/TBR1/HECW1/EPHB6/NGEF/EMX1/EFNB3/CPNE9/BCL11A/CNTN4/EFNA5/NRXN1/LAMA2/NUMBL/FSTL4/WNT3/EPHA10/CHRNB2/CPNE5/MAP1A/CYFIP2/CAMK2B/KALRN/LRTM2/RNF157/ABI2/NEDD4L/CHRNA7/RAPH1/SEMA5B/GSK3B/FGF8	43
		M24	BP	GO:2000463	positive regulation of excitatory postsynaptic potential	0.391304	7.60941	7.3918	9.79736e-07	0.000173125	PRKAR1B/STX1B/GRIN2A/CUX2/PTK2B/GRIN1/STX1A/NRXN1/CHRNA7	9
		M24	MF	GO:0030594	neurotransmitter receptor activity	0.240741	4.62553	6.26549	2.64166e-06	0.000216367	GABRA4/CHRM1/GRIN2A/GRM1/GABRD/GRIN1/GRIA2/GABRG3/CHRNA2/CHRNB2/HTR1E/HTR5A/CHRNA7	13
		M24	MF	GO:0005516	calmodulin binding	0.161538	3.10375	5.67086	2.95872e-06	0.000216367	NRGN/UNC13A/CAMKV/ADD2/CAMKK1/CAMKK2/MAP2/CAMK1G/CAMK1D/MYH10/ARPP21/GRIN1/TPRG1L/PLCB1/PDE1B/CAMK2B/KCNQ3/RASGRF2/SLC9A1/MYO15A/SLC24A4	21
		M24	BP	GO:0007215	glutamate receptor signaling pathway	0.297297	5.78133	6.78899	1.45903e-06	0.000230681	GRIN2A/KCNB1/CDK5R1/PTK2B/GRM1/GRIN1/PLCB1/GRIA2/GRM7/NRXN1/HOMER1	11
		M24	BP	GO:0071805	potassium ion transmembrane transport	0.17094	3.32415	5.90203	1.70032e-06	0.000255389	SLC12A5/SLC17A7/KCNB1/KCNQ5/KCNAB2/KCNS2/KCNIP2/KCND3/KCND2/ABCC8/DPP6/KCNF1/ATP4A/PKD2L1/KCNQ3/NOS1AP/NEDD4L/SLC9A1/SLC24A4/NPPA	20
		M24	CC	GO:0044297	cell body	0.106145	2.02795	4.68489	2.05955e-05	0.000382488	SNCB/SLC12A5/NCDN/OLFM1/KCNB1/MAP2/CDK5R1/PTK2B/HPCA/CPLX1/PCSK2/GABRD/GRIA2/SEZ6L/CRMP1/PTPRN/CACNA1E/OPRM1/VGF/PDE1B/KCND3/SERPINF1/KCND2/ADAM11/NRXN1/GRIP2/PPP2R1A/CRH/PACRG/CPNE5/MAP1A/SHANK2/RNF157/BRINP1/HTR5A/HOMER1/PTPN13/NPPA	38
		M24	CC	GO:0043025	neuronal cell body	0.109718	2.0962	4.70305	2.19599e-05	0.00038929	SNCB/SLC12A5/NCDN/OLFM1/KCNB1/MAP2/CDK5R1/PTK2B/HPCA/CPLX1/PCSK2/GABRD/GRIA2/SEZ6L/CRMP1/PTPRN/CACNA1E/OPRM1/VGF/PDE1B/KCND3/SERPINF1/KCND2/ADAM11/NRXN1/GRIP2/PPP2R1A/CRH/CPNE5/MAP1A/SHANK2/BRINP1/HTR5A/HOMER1/NPPA	35
		M24	BP	GO:0140352	export from cell	0.0993789	1.93255	4.94369	5.72375e-06	0.000781552	CLSTN3/STX1B/STXBP1/UNC13A/SYT13/CBLN4/KCNB1/SYNGR3/CDK5R2/FXYD6/MYH10/RAB15/CPLX1/TPRG1L/PLCB1/DOC2A/STX1A/ITPR1/PTPRN/WIPF3/KCNIP2/GRM7/OPRM1/PRRT2/VGF/EFNA5/KCND3/ABCC8/NRXN1/RGS9/CRH/ATP4A/ABCA1/TM7SF3/CHRNB2/AP1M2/PTPRN2/APBA1/KCNQ3/PRKCE/REST/SYT12/NAGPA/SLC9A1/TFR2/LTBP4/SLC24A4/NPPA	48
		M24	BP	GO:0050803	regulation of synapse structure or activity	0.131313	2.55355	5.16239	8.48659e-06	0.00110842	CLSTN3/SLC12A5/SLC17A7/CAMKV/CDK5R1/CUX2/PTK2B/CNTNAP1/PCDH8/NGEF/EFNB3/SPARC/ICAM5/LRFN5/EFNA5/CBLN2/NRXN1/CHRNB2/CYFIP2/CAMK2B/SHANK2/MRTFB/LRTM2/ABI2/HOMER1/PTPN13	26
		M24	CC	GO:0044309	neuron spine	0.144	2.75118	4.64018	7.9874e-05	0.00119811	GRIN2A/CDK5R1/PTK2B/HPCA/GRIN1/GRIA2/TENM2/ARHGAP32/PRRT2/KCND3/KCND2/LAMA2/GRIP2/APBA1/SHANK2/DGKI/ABI2/HOMER1	18
		M24	BP	GO:0050807	regulation of synapse organization	0.129534	2.51895	4.98145	1.61372e-05	0.00151488	CLSTN3/SLC12A5/CAMKV/CDK5R1/CUX2/PTK2B/CNTNAP1/PCDH8/NGEF/EFNB3/SPARC/ICAM5/LRFN5/EFNA5/CBLN2/NRXN1/CHRNB2/CYFIP2/CAMK2B/SHANK2/MRTFB/LRTM2/ABI2/HOMER1/PTPN13	25
		M24	CC	GO:0008076	voltage-gated potassium channel complex	0.196429	3.75285	4.85943	0.000123687	0.00155606	KCNB1/KCNQ5/KCNAB2/KCNS2/STX1A/KCNIP2/KCND3/KCND2/DPP6/KCNF1/KCNQ3	11
		M24	BP	GO:0060560	developmental growth involved in morphogenesis	0.147059	2.85975	5.09874	1.80263e-05	0.00159267	CLSTN3/OLFM1/UNC13A/MAP2/PLXNA4/EMX1/CPNE9/FMN1/BCL11A/EFNA5/FSTL4/SFRP2/WNT3/CPNE5/CYFIP2/RNF157/NEDD4L/RAPH1/SEMA5B/GSK3B	20
		M24	MF	GO:0004683	calcium/calmodulin-dependent protein kinase activity	0.35	6.7248	6.00681	4.2051e-05	0.00166664	CAMKV/CAMKK1/CAMKK2/CAMK1G/CAMK1D/PTK2B/CAMK2B	7
		M24	CC	GO:1990351	transporter complex	0.103896	1.98498	4.14915	0.000142287	0.00173413	SLC17A7/GABRA4/CACNG8/GRIN2A/KCNB1/SCN8A/KCNQ5/KCNAB2/SCN2B/PTK2B/GABRD/GRIN1/KCNS2/GRIA2/STX1A/CACNA1E/CACNB2/CACNB1/KCNIP2/GABRG3/KCND3/KCND2/ABCC8/DPP6/KCNF1/CHRNA2/ATP4A/PKD2L1/CHRNB2/KCNQ3/CHRNA7/SLC9A1	32
		M24	MF	GO:0099106	ion channel regulator activity	0.158416	3.04376	4.84612	5.77383e-05	0.00186121	CABP1/CACNG8/KCNB1/KCNAB2/FXYD6/SCN2B/KCNS2/STX1A/ITPR1/CACNB1/KCNIP2/DPP6/NRXN1/KCNF1/NEDD4L/CHRNA7	16
		M24	CC	GO:0098982	GABA-ergic synapse	0.176471	3.37154	4.61687	0.000180459	0.0021327	CLSTN3/SLC6A17/GABRA4/CBLN4/GABRD/PLCB1/LRFN5/EFNA5/GABRG3/KCND3/KCND2/NRXN1	12
		M24	BP	GO:1904062	regulation of monoatomic cation transmembrane transport	0.132184	2.57049	4.88363	2.54638e-05	0.00218552	GRIN2A/KCNAB2/FXYD6/PTK2B/HPCA/EHD3/GRIN1/KCNS2/CACNB2/CACNB1/KCNIP2/DPP6/TESC/RGS9/GNB5/ATP4A/PRKCE/NOS1AP/NEDD4L/WNK2/HOMER1/SLC9A1/NPPA	23
		M24	MF	GO:0141108	transporter regulator activity	0.150943	2.90018	4.61746	0.000104849	0.00302408	CABP1/CACNG8/KCNB1/KCNAB2/FXYD6/SCN2B/KCNS2/STX1A/ITPR1/CACNB1/KCNIP2/DPP6/NRXN1/KCNF1/NEDD4L/CHRNA7	16
		M24	BP	GO:0007610	behavior	0.101983	1.98319	4.41245	5.38532e-05	0.00385179	PRKAR1B/SLC12A5/GRIN2A/CUX2/GRM1/NDRG4/GRIN1/TBR1/PLCB1/THRB/B4GALNT1/EFNB3/OPRM1/PDE1B/CEND1/SERPINF1/KCND2/ABCC8/CAMK2N1/ADAM11/NRXN1/CRH/CIART/CHRNB2/MAP1A/APBA1/PRRT1/SHANK2/KCNQ3/PRKCE/BRINP1/HOMER1/CHRNA7/USP46/MYO15A/SLC24A4	36
		M24	BP	GO:0048588	developmental cell growth	0.140625	2.73463	4.61106	8.63429e-05	0.00563856	CLSTN3/OLFM1/UNC13A/MAP2/PLXNA4/EMX1/CPNE9/BCL11A/EFNA5/FSTL4/WNT3/CPNE5/CYFIP2/RNF157/NEDD4L/RAPH1/SEMA5B/GSK3B	18
		M24	BP	GO:0086009	membrane repolarization	0.266667	5.18567	5.34892	9.76165e-05	0.00598449	SCN2B/KCNIP2/KCND3/KCND2/NOS1AP/NEDD4L/SLC24A4/NPPA	8
		M24	CC	GO:0060076	excitatory synapse	0.191489	3.65848	4.29662	0.000621283	0.00673056	STXBP1/SLC17A7/SCN8A/PLXNA4/GRIN1/GRIA2/SUSD4/GNB5/HOMER1	9
		M24	BP	GO:1905144	response to acetylcholine	0.258065	5.0184	5.2204	0.000125748	0.00726437	CHRM1/CDK5R1/PLCB1/ITPR1/OPRM1/CHRNA2/CHRNB2/CHRNA7	8
		M24	BP	GO:0007416	synapse assembly	0.127389	2.47723	4.35811	0.000144503	0.00807009	CLSTN3/SLC12A5/GABRA4/CBLN4/ADD2/PLXNA4/CUX2/PTK2B/EFNB3/ICAM5/LRFN5/EFNA5/GABRG3/CBLN2/NRXN1/CHRNB2/CYFIP2/SHANK2/LRTM2/PTPN13	20
		M24	CC	GO:0098797	plasma membrane protein complex	0.0929577	1.77599	3.52102	0.000859426	0.00905882	GABBR2/CACNG8/GRIN2A/KCNB1/SCN8A/KCNQ5/KCNAB2/SCN2B/PTK2B/GRM1/GRIN1/KCNS2/GRIA2/STX1A/CACNA1E/CACNB2/CACNB1/KCNIP2/KCND3/KCND2/ABCC8/DPP6/KCNF1/CHRNA2/STON1/GNB5/ATP4A/CHRNB2/KCNQ3/CHRNA7/GNG13/TFR2/ITGA2B	33
		M24	BP	GO:0043269	regulation of monoatomic ion transport	0.104693	2.03589	4.09508	0.00018644	0.00972823	CHRM1/GRIN2A/KCNAB2/FXYD6/SCN2B/PTK2B/HPCA/EHD3/GRIN1/KCNS2/CACNB2/CACNB1/KCNIP2/ABCC8/DPP6/TESC/KCNF1/RGS9/CRH/GNB5/ATP4A/CAMK2B/PRKCE/NOS1AP/NEDD4L/WNK2/HOMER1/SLC9A1/NPPA	29
		M24	BP	GO:0050890	cognition	0.118919	2.31253	4.21189	0.00018868	0.00972823	PRKAR1B/SLC12A5/CHRM1/GRIN2A/CUX2/NDRG4/GRIN1/TBR1/PLCB1/PDE1B/SERPINF1/ABCC8/CAMK2N1/NRXN1/CRH/CHRNB2/MAP1A/PRRT1/SHANK2/JAKMIP1/BRINP1/CHRNA7	22
		M24	BP	GO:1901385	regulation of voltage-gated calcium channel activity	0.333333	6.48209	5.42191	0.000194306	0.00972823	HPCA/EHD3/CACNB2/GNB5/NOS1AP/NPPA	6
		M24	BP	GO:0017158	regulation of calcium ion-dependent exocytosis	0.242424	4.71425	4.97921	0.00020218	0.00995653	STXBP1/SYT13/KCNB1/CDK5R2/DOC2A/STX1A/REST/SYT12	8
		M24	BP	GO:0032409	regulation of transporter activity	0.140351	2.7293	4.33385	0.000217269	0.0105271	CACNG8/SYNGR3/HPCA/EHD3/CACNB2/OPRM1/TESC/CRH/GNB5/PRRT1/NOS1AP/NEDD4L/WNK2/HOMER1/SLC9A1/NPPA	16
		M24	BP	GO:0006814	sodium ion transport	0.129496	2.51822	4.20898	0.000251222	0.0112638	SLC6A17/SLC17A7/GRIN2A/SCN8A/FXYD6/SCN2B/GRIN1/SLC6A7/TESC/ATP4A/PKD2L1/PRKCE/NEDD4L/WNK2/SLC9A1/SLC24A4/MFSD4B/NPPA	18
		M24	BP	GO:0009306	protein secretion	0.118644	2.30719	4.10065	0.00027203	0.0118432	CLSTN3/CBLN4/KCNB1/MYH10/CPLX1/PLCB1/STX1A/ITPR1/PTPRN/OPRM1/VGF/EFNA5/ABCC8/CRH/ABCA1/TM7SF3/AP1M2/PTPRN2/PRKCE/REST/NAGPA	21
		M24	MF	GO:0000149	SNARE binding	0.175439	3.37083	4.21032	0.000621275	0.0130946	STX1B/STXBP1/UNC13A/SYT13/KCNB1/CPLX1/STX1A/PRRT2/ABCA1/SYT12	10
		M24	BP	GO:0035592	establishment of protein localization to extracellular region	0.117318	2.28141	4.04302	0.000317809	0.0132597	CLSTN3/CBLN4/KCNB1/MYH10/CPLX1/PLCB1/STX1A/ITPR1/PTPRN/OPRM1/VGF/EFNA5/ABCC8/CRH/ABCA1/TM7SF3/AP1M2/PTPRN2/PRKCE/REST/NAGPA	21
		M24	BP	GO:0071692	protein localization to extracellular region	0.116022	2.2562	3.98614	0.000370203	0.0148279	CLSTN3/CBLN4/KCNB1/MYH10/CPLX1/PLCB1/STX1A/ITPR1/PTPRN/OPRM1/VGF/EFNA5/ABCC8/CRH/ABCA1/TM7SF3/AP1M2/PTPRN2/PRKCE/REST/NAGPA	21
		M24	BP	GO:0051050	positive regulation of transport	0.088172	1.71462	3.71204	0.000415199	0.0161293	STX1B/STXBP1/CHRM1/KCNB1/SYNGR3/MAP2/CDK5R2/FXYD6/CAMK1D/SCN2B/EHD3/MYH10/RAB15/CALY/GRIN1/PLCB1/SLC30A3/DOC2A/STX1A/ITPR1/CACNB2/KCNIP2/OAZ1/PRRT2/ABCC8/CLIP3/TESC/SEC16B/CRH/ABCA1/TM7SF3/CHRNB2/PRKCE/NOS1AP/NEDD4L/WNK2/HOMER1/SLC9A1/TFR2/GSK3B/NPPA	41
		M24	BP	GO:0035418	protein localization to synapse	0.181818	3.53569	4.39532	0.000418803	0.0161293	CLSTN3/STX1B/OLFM1/GRIN2A/CPLX1/NETO2/NRXN1/GRIP2/MAP1A/HOMER1	10
		M24	MF	GO:0004888	transmembrane signaling receptor activity	0.0881671	1.69402	3.48039	0.000867662	0.0172258	GABBR2/GABRA4/CHRM1/GRIN2A/PLXNA4/GRM1/GABRD/GRIN1/EPHB6/GRIA2/EFNB3/GFRA2/GRM7/OPRM1/GABRG3/ABCC8/TGFBR3L/TMEM63C/NRXN1/CHRNA2/ABCA1/EPHA10/PKD2L1/OR2W3/CHRNB2/OR51B2/PTPRN2/SORCS1/SLC22A17/HTR1E/PTH2R/HTR5A/CHRNA7/OR14I1/LTBP4/CLEC2D/FCRLA/CMKLR2	38
		M24	BP	GO:0030307	positive regulation of cell growth	0.153846	2.99174	4.11819	0.000570053	0.0202214	UNC13A/PTK2B/MTPN/CPNE9/BCL11A/EFNA5/SFRP2/WNT3/CPNE5/RNF157/NEDD4L/SLC9A1	12
		M24	BP	GO:0002790	peptide secretion	0.129032	2.5092	3.94748	0.000572177	0.0202214	KCNB1/CPLX1/PLCB1/STX1A/ITPR1/PTPRN/VGF/EFNA5/ABCC8/CRH/ABCA1/TM7SF3/PTPRN2/PRKCE/REST/TFR2	16
		M24	BP	GO:0048013	ephrin receptor signaling pathway	0.233333	4.53747	4.52056	0.000653057	0.0216355	CDK5R1/EPHB6/NGEF/EFNB3/EFNA5/EPHA10/KALRN	7
		M24	BP	GO:0031629	synaptic vesicle fusion to presynaptic active zone membrane	0.272727	5.30353	4.70683	0.000655402	0.0216355	STX1B/STXBP1/CPLX1/DOC2A/STX1A/PRRT2	6
		M24	BP	GO:0099500	vesicle fusion to plasma membrane	0.272727	5.30353	4.70683	0.000655402	0.0216355	STX1B/STXBP1/CPLX1/DOC2A/STX1A/PRRT2	6
		M24	BP	GO:0099072	regulation of postsynaptic membrane neurotransmitter receptor levels	0.15942	3.10013	4.08149	0.000706346	0.0223354	STX1B/SLC12A5/NCDN/OLFM1/CACNG8/HPCA/CPLX1/CALY/SUSD4/NETO2/GRIP2	11
		M24	BP	GO:0048278	vesicle docking	0.225806	4.3911	4.40546	0.000806856	0.0244683	STX1B/STXBP1/UNC13A/KCNB1/NDRG4/TPRG1L/STX1A	7
		M24	BP	GO:0071300	cellular response to retinoic acid	0.225806	4.3911	4.40546	0.000806856	0.0244683	PTK2B/SERPINF1/TESC/WNT3/ABCA1/BRINP1/GSK3B	7
		M24	BP	GO:0031503	protein-containing complex localization	0.132075	2.56838	3.78794	0.000990191	0.028879	STX1B/SLC12A5/NCDN/OLFM1/CACNG8/HPCA/CPLX1/CALY/SUSD4/NETO2/NRXN1/GRIP2/SPAG17/KIF17	14
		M24	BP	GO:0006836	neurotransmitter transport	0.122137	2.37512	3.69878	0.00104929	0.0303085	STX1B/STXBP1/UNC13A/SLC6A17/SLC17A7/SYNGR3/CPLX1/TPRG1L/SLC6A7/DOC2A/STX1A/PRRT2/ABCC8/NRXN1/PTPRN2/SYT12	16
		M24	BP	GO:0048499	synaptic vesicle membrane organization	0.25	4.86157	4.41188	0.00108337	0.0307024	STX1B/STXBP1/CPLX1/DOC2A/STX1A/PRRT2	6
		M24	BP	GO:0031644	regulation of nervous system process	0.150685	2.93026	3.85967	0.00114632	0.0315921	PRKAR1B/STX1B/GRIN2A/CUX2/PTK2B/GRM1/GRIN1/STX1A/NRXN1/CHRNA2/CHRNA7	11
		M24	MF	GO:0015318	inorganic molecular entity transmembrane transporter activity	0.0859375	1.65118	3.07185	0.00286647	0.0402776	SLC12A5/SLC17A7/GABRA4/CACNG8/GRIN2A/KCNB1/SCN8A/KCNQ5/KCNAB2/SCN2B/GABRD/GRIN1/SLC30A3/GRIA2/SLC6A7/ITPR1/CACNA1E/CACNB2/CACNB1/KCNIP2/OPRM1/GABRG3/KCND3/KCND2/ABCC8/TMEM63C/KCNF1/ATP4A/PKD2L1/KCNQ3/CHRNA7/SLC9A1/SLC24A4	33
		M24	BP	GO:0016049	cell growth	0.097166	1.88952	3.31323	0.00188985	0.0481111	CLSTN3/OLFM1/UNC13A/MAP2/PLXNA4/PTK2B/EMX1/MTPN/CDKN2D/CPNE9/BCL11A/EFNA5/FSTL4/SFRP2/WNT3/CPNE5/CYFIP2/RNF157/NEDD4L/RAPH1/SEMA5B/SLC9A1/LTBP4/GSK3B	24
		M240	BP	GO:0030198	extracellular matrix organization	0.0730337	3.81885	5.31846	3.21849e-05	0.0242541	PDGFRA/COL5A3/FKBP10/NR2E1/TNR/COL27A1/SULF2/COL9A1/LAMC1/COL11A1/HPSE2/FERMT1/LOXL1	13
		M240	BP	GO:0001708	cell fate specification	0.146341	7.65203	5.96443	0.000113535	0.0483887	ASCL1/SMO/PTCH1/EYA2/GATAD2A/NFIB	6
		M242	BP	GO:0001944	vasculature development	0.0847059	5.92019	12.6051	2.30319e-19	5.01404e-16	PECAM1/EPAS1/ENG/LEF1/CD34/NOTCH4/ACVRL1/ID1/NOS3/GJA4/TBX3/KLF2/PTPRB/APOLD1/CDH5/SMAD6/KLF4/ANXA3/TMEM204/ADGRF5/CCN2/GATA2/RRAS/COL4A3/EDN1/MMRN2/CXCL12/PDGFB/PRDM1/CRIPTO/SOX18/ROBO4/EPHB4/ETS1/ARHGEF15/TBX1	36
		M242	BP	GO:0030855	epithelial cell differentiation	0.0749186	5.23614	9.14287	3.16225e-11	1.14737e-08	PECAM1/PODXL/EPAS1/LEF1/CD34/NOTCH4/ACVRL1/TBX3/KLF2/APOLD1/CDH5/KLF4/GATA2/EDN1/BMP6/PDGFB/PRDM1/SOX18/ROBO4/TGFB1I1/PROM1/TBX1/KRT15	23
		M242	BP	GO:0043534	blood vessel endothelial cell migration	0.153846	10.7525	10.4343	7.53024e-10	2.3419e-07	ACVRL1/ID1/NOS3/CDH5/KLF4/GATA2/MMRN2/PDGFB/CRIPTO/SOX18/EPHB4/ETS1	12
		M242	BP	GO:0003158	endothelium development	0.1375	9.61002	9.33065	1.36927e-08	3.31212e-06	PECAM1/CD34/NOTCH4/ACVRL1/GJA4/APOLD1/CDH5/EDN1/BMP6/SOX18/ROBO4	11
		M242	BP	GO:0032835	glomerulus development	0.183673	12.8371	10.0172	2.24145e-08	4.87963e-06	PECAM1/PODXL/CD34/HEYL/COL4A3/EDN1/PDGFB/NID1/PROM1	9
		M242	BP	GO:0070848	response to growth factor	0.0542005	3.78813	6.62786	1.87321e-07	3.39832e-05	ENG/LEF1/ACVRL1/ID1/HEYL/HYAL2/CDH5/SMAD6/KLF4/ANXA3/TMEM204/CCN2/EDN1/MMRN2/CRIM1/BMP6/PDGFB/CRIPTO/TGFB1I1/TBX1	20
		M242	BP	GO:0010594	regulation of endothelial cell migration	0.104762	7.32192	7.86296	2.42331e-07	4.05811e-05	ACVRL1/NOS3/KLF4/ANXA3/GATA2/RRAS/EDN1/MMRN2/PDGFB/CRIPTO/ETS1	11
		M242	BP	GO:0071363	cellular response to growth factor stimulus	0.0538244	3.76184	6.41378	4.44409e-07	6.91056e-05	ENG/LEF1/ACVRL1/ID1/HEYL/HYAL2/CDH5/SMAD6/KLF4/TMEM204/CCN2/EDN1/MMRN2/CRIM1/BMP6/PDGFB/CRIPTO/TGFB1I1/TBX1	19
		M242	BP	GO:0009887	animal organ morphogenesis	0.0462185	3.23026	6.07025	6.64602e-07	9.04273e-05	ENG/LEF1/FGR/CD34/ACVRL1/HEYL/NOS3/HYAL2/TBX3/SMAD6/ALPL/CCN2/GATA2/MFSD2A/EDN1/BMP6/PRDM1/SOX18/EPHB4/PROM1/TBX1/ADGRG6	22
		M242	BP	GO:0048871	multicellular organismal-level homeostasis	0.0498753	3.48584	6.17494	7.14886e-07	9.15475e-05	ESAM/PECAM1/EPAS1/CD34/ID1/NOS3/HYAL2/KLF2/LSR/CDH5/ADGRF5/ALPL/CCN2/GATA2/EMCN/MFSD2A/BMP6/OCLN/ETS1/PROM1	20
		M242	BP	GO:0060249	anatomical structure homeostasis	0.0827586	5.78409	7.01258	8.88979e-07	9.66574e-05	ESAM/PECAM1/CD34/NOS3/LSR/CDH5/ALPL/CCN2/GATA2/MFSD2A/OCLN/PROM1	12
		M242	BP	GO:0001701	in utero embryonic development	0.0714286	4.99222	6.5737	1.63043e-06	0.000154324	EPAS1/LEF1/ACVRL1/NOS3/TBX3/KLF2/NXN/KLF4/GATA2/EDN1/PDGFB/PRDM1/SOX18	13
		M242	BP	GO:0001935	endothelial cell proliferation	0.108434	7.57855	7.26316	2.39976e-06	0.000217678	ENG/CD34/ACVRL1/GATA2/COL4A3/MMRN2/BMP6/CXCL12/PDGFB	9
		M242	BP	GO:0001936	regulation of endothelial cell proliferation	0.117647	8.22248	7.20992	4.83686e-06	0.000309702	ENG/ACVRL1/GATA2/COL4A3/MMRN2/BMP6/CXCL12/PDGFB	8
		M242	BP	GO:0120192	tight junction assembly	0.176471	12.3337	7.98083	7.18475e-06	0.000396723	ESAM/PECAM1/ACVRL1/LSR/CDH5/OCLN	6
		M242	BP	GO:0045165	cell fate commitment	0.0833333	5.82426	6.42143	7.22286e-06	0.000396723	EPAS1/NOTCH4/TBX3/KLF4/GATA2/EDN1/PRDM1/SOX18/TGFB1I1/TBX1	10
		M242	BP	GO:0030856	regulation of epithelial cell differentiation	0.109589	7.6593	6.89025	8.293e-06	0.000419857	LEF1/NOTCH4/ACVRL1/TBX3/APOLD1/CDH5/BMP6/PROM1	8
		M242	BP	GO:0040017	positive regulation of locomotion	0.05	3.49455	5.50211	1.04614e-05	0.000506099	PECAM1/PODXL/LEF1/FGR/NOS3/CDH5/ANXA3/SYNE2/GATA2/RRAS/EDN1/CXCL12/PDGFB/CRIPTO/ETS1/NEDD9	16
		M242	BP	GO:0003013	circulatory system process	0.0489297	3.41975	5.39798	1.37376e-05	0.000623059	EPAS1/ENG/ACVRL1/ABCG2/ABCB1/NOS3/KLF2/CDH5/SLC7A1/MFSD2A/COL4A3/EDN1/BMP6/CXCL12/PDGFB/OCLN	16
		M242	BP	GO:0120193	tight junction organization	0.153846	10.7525	7.35763	1.64501e-05	0.000675697	ESAM/PECAM1/ACVRL1/LSR/CDH5/OCLN	6
		M242	BP	GO:0022603	regulation of anatomical structure morphogenesis	0.0409483	2.86192	4.99887	2.50029e-05	0.000971987	ENG/FGR/CD34/ACVRL1/NOS3/KLF2/CDH5/KLF4/ANXA3/GATA2/RRAS/PALMD/MFSD2A/COL4A3/EDN1/MMRN2/CXCL12/ETS1/TBX1	19
		M242	BP	GO:0048729	tissue morphogenesis	0.048951	3.42124	5.03605	4.99949e-05	0.00181398	PODXL/ENG/LEF1/NOTCH4/ACVRL1/HEYL/NOS3/TBX3/KLF4/EDN1/MMRN2/SOX18/TGFB1I1/TBX1	14
		M242	BP	GO:0007167	enzyme-linked receptor protein signaling pathway	0.0388548	2.7156	4.73749	5.16433e-05	0.00184307	ENG/LEF1/FGR/ACVRL1/ID1/CDH5/SMAD6/TMEM204/CCN2/COL4A3/MMRN2/CRIM1/BMP6/PDGFB/CRIPTO/EPHB4/NEDD9/TGFB1I1/GRAPL	19
		M242	CC	GO:0031012	extracellular matrix	0.0488599	3.45835	5.26594	2.36818e-05	0.00234979	TINAGL1/VWF/A2M/CRISPLD2/ALPL/CCN2/COL4A3/MMRN2/CXCL12/PDGFB/FCN3/NID1/PODN/THSD4/TGFB1I1	15
		M242	BP	GO:1902895	positive regulation of miRNA transcription	0.15625	10.9205	6.77614	8.04436e-05	0.00253282	SMAD6/KLF4/GATA2/PDGFB/ETS1	5
		M242	BP	GO:0042060	wound healing	0.0530973	3.71103	4.99048	8.31438e-05	0.00254935	ENG/CD34/VWF/NOTCH4/ACVRL1/NOS3/GATA2/ENTPD1/EDN1/PDGFB/OCLN/PEAR1	12
		M242	BP	GO:0051145	smooth muscle cell differentiation	0.147059	10.2781	6.53333	0.000108663	0.00299442	ENG/NOTCH4/TBX3/TMEM204/PDGFB	5
		M242	BP	GO:0141091	transforming growth factor beta receptor superfamily signaling pathway	0.0606061	4.23582	5.06699	0.000114047	0.00310352	ENG/LEF1/ACVRL1/ID1/CDH5/SMAD6/CRIM1/BMP6/CRIPTO/TGFB1I1	10
		M242	BP	GO:2000630	positive regulation of miRNA metabolic process	0.142857	9.98444	6.41937	0.000125345	0.00332775	SMAD6/KLF4/GATA2/PDGFB/ETS1	5
		M242	BP	GO:0019220	regulation of phosphate metabolic process	0.0384615	2.68812	4.41614	0.000153758	0.00384748	PECAM1/ENG/FGR/NOS3/HYAL2/CDH5/ADGRF5/MFSD2A/EDN1/BMP6/CDA/PDGFB/OCLN/CRIPTO/NEDD9/IRAK3/TBX1	17
		M242	MF	GO:0001228	DNA-binding transcription activator activity, RNA polymerase II-specific	0.0689655	4.97235	5.72977	2.93678e-05	0.00474434	EPAS1/MECOM/LEF1/NOTCH4/HEYL/TBX3/KLF4/GATA2/SOX18/ETS1	10
		M242	BP	GO:0061614	miRNA transcription	0.119048	8.32037	5.73246	0.000303428	0.00635157	SMAD6/KLF4/GATA2/PDGFB/ETS1	5
		M242	BP	GO:0001892	embryonic placenta development	0.116279	8.12687	5.64739	0.000339491	0.00703878	EPAS1/LEF1/GATA2/PDGFB/PRDM1	5
		M242	CC	GO:0045177	apical part of cell	0.0491803	3.48103	4.71713	0.000155493	0.00741275	PODXL/SLC52A3/CD34/ABCG2/ABCB1/HYAL2/SLC7A1/ADGRF5/NHERF2/OCLN/CRIPTO/PROM1	12
		M242	CC	GO:0016324	apical plasma membrane	0.0516432	3.65535	4.70683	0.000194051	0.00741275	PODXL/SLC52A3/CD34/ABCG2/ABCB1/HYAL2/SLC7A1/NHERF2/OCLN/CRIPTO/PROM1	11
		M242	BP	GO:0001763	morphogenesis of a branching structure	0.0736842	5.14987	4.90598	0.00039312	0.00770545	ENG/LEF1/NOTCH4/TBX3/EDN1/PRDM1/CRIPTO	7
		M242	BP	GO:0030336	negative regulation of cell migration	0.0566038	3.9561	4.54205	0.000423127	0.00808024	ENG/ACVRL1/HYAL2/KLF4/RRAS/MMRN2/CXCL12/PODN/NEDD9	9
		M242	CC	GO:0009986	cell surface	0.035865	2.53856	4.14396	0.000312531	0.00994891	PECAM1/ENG/CD34/NOTCH4/ACVRL1/ABCG2/ABCB1/HYAL2/CDH5/ADGRF5/BTNL9/CXCL12/PDGFB/FCN3/CRIPTO/PROM1/ADGRG6	17
		M242	CC	GO:0009897	external side of plasma membrane	0.0507614	3.59294	4.41532	0.000440509	0.0120196	PECAM1/ENG/CD34/ABCG2/ABCB1/HYAL2/CDH5/BTNL9/CXCL12/FCN3	10
		M242	BP	GO:0008285	negative regulation of cell population proliferation	0.0378378	2.64453	3.9149	0.000733267	0.0125695	ENG/ACVRL1/NOS3/TBX3/CDH5/SMAD6/KLF4/GATA2/COL4A3/MMRN2/PODN/ETS1/TGFB1I1/TES	14
		M242	MF	GO:0005201	extracellular matrix structural constituent	0.0777778	5.6077	5.21608	0.00023346	0.0134006	TINAGL1/VWF/COL4A3/MMRN2/NID1/PODN/THSD4	7
		M242	BP	GO:0010586	miRNA metabolic process	0.0943396	6.5935	4.92431	0.000903987	0.0144599	SMAD6/KLF4/GATA2/PDGFB/ETS1	5
		M242	BP	GO:0072089	stem cell proliferation	0.0943396	6.5935	4.92431	0.000903987	0.0144599	MECOM/CD34/ABCB1/TBX3/SOX18	5
		M242	BP	GO:0040013	negative regulation of locomotion	0.0508475	3.55378	4.14546	0.000920196	0.0144599	ENG/ACVRL1/HYAL2/KLF4/RRAS/MMRN2/CXCL12/PODN/NEDD9	9
		M242	BP	GO:0018108	peptidyl-tyrosine phosphorylation	0.0625	4.36819	4.32879	0.00105756	0.0162135	PECAM1/FGR/HYAL2/BMP6/PDGFB/CRIPTO/NEDD9	7
		M242	MF	GO:0005518	collagen binding	0.106383	7.67011	5.44034	0.000449107	0.0178494	VWF/PDGFB/NID1/PODN/ADGRG6	5
		M242	MF	GO:0061629	RNA polymerase II-specific DNA-binding transcription factor binding	0.0606061	4.36964	4.6332	0.000463121	0.0178494	EPAS1/LEF1/CD34/TBX3/KLF4/GATA2/ETS1/TGFB1I1	8
		M242	MF	GO:0000987	cis-regulatory region sequence-specific DNA binding	0.0377358	2.72072	4.0345	0.000554915	0.0178494	EPAS1/MECOM/LEF1/NOTCH4/HEYL/TBX3/KLF2/KLF4/GATA2/EBF1/PRDM1/SOX18/ETS1/TBX1	14
		M242	MF	GO:0050839	cell adhesion molecule binding	0.0396341	2.85758	4.08255	0.000559738	0.0178494	ICAM2/ESAM/VWF/PTPRB/CDH5/CCN2/COBLL1/NHERF2/COL4A3/CXCL12/ROBO4/TES/PROM1	13
		M242	BP	GO:0030218	erythrocyte differentiation	0.0847458	5.92297	4.57471	0.00147394	0.0211103	EPAS1/KLF2/ADGRF5/GATA2/ETS1	5
		M242	MF	GO:0001221	transcription coregulator binding	0.0925926	6.67583	4.96457	0.000857635	0.0221565	EPAS1/LEF1/KLF4/GATA2/ETS1	5
		M242	MF	GO:0001067	transcription regulatory region nucleic acid binding	0.0343249	2.47479	3.77094	0.000933978	0.0221565	EPAS1/MECOM/LEF1/NOTCH4/HEYL/TBX3/KLF2/SMAD6/KLF4/GATA2/EBF1/PRDM1/SOX18/ETS1/TBX1	15
		M242	BP	GO:0031589	cell-substrate adhesion	0.046875	3.27614	3.85235	0.0016302	0.0228964	CD34/VWF/ACVRL1/SMAD6/CCN2/RRAS/PDGFB/NID1/NEDD9	9
		M242	BP	GO:0043405	regulation of MAP kinase activity	0.0806452	5.63638	4.41752	0.00184186	0.0253781	HYAL2/EDN1/PDGFB/CRIPTO/IRAK3	5
		M242	BP	GO:0071695	anatomical structure maturation	0.056	3.9139	3.96002	0.00200159	0.0265699	EPAS1/ACVRL1/KLF2/CDH5/GATA2/EDN1/SOX18	7
		M242	BP	GO:0034101	erythrocyte homeostasis	0.0769231	5.37624	4.27026	0.00227302	0.0294545	EPAS1/KLF2/ADGRF5/GATA2/ETS1	5
		M242	BP	GO:0051093	negative regulation of developmental process	0.0323276	2.25941	3.38126	0.00231113	0.0296087	LEF1/NOTCH4/ACVRL1/NOS3/TBX3/KLF2/SMAD6/KLF4/GATA2/COL4A3/CRIM1/PDGFB/ARHGEF15/TGFB1I1/TBX1	15
		M242	BP	GO:0051384	response to glucocorticoid	0.0746269	5.21575	4.17706	0.00259857	0.032512	A2M/ANXA3/ALPL/EDN1/BMP6	5
		M242	BP	GO:0021700	developmental maturation	0.045977	3.21338	3.56155	0.00333879	0.0372746	EPAS1/ACVRL1/KLF2/CDH5/GATA2/EDN1/SOX18/ARHGEF15	8
		M242	BP	GO:0030155	regulation of cell adhesion	0.0321101	2.24421	3.23124	0.00346494	0.0382902	PODXL/ENG/LEF1/NOTCH4/ACVRL1/KLF4/SLC7A1/RRAS/BMP6/CXCL12/PDGFB/NID1/ETS1/NEDD9	14
		M242	BP	GO:0030097	hemopoiesis	0.0318907	2.22887	3.20309	0.00368593	0.0395285	EPAS1/MECOM/LEF1/CD34/NOTCH4/HYAL2/KLF2/KLF4/ADGRF5/GATA2/RRAS/PRDM1/ETS1/NEDD9	14
		M242	BP	GO:0061448	connective tissue development	0.0496454	3.46977	3.56891	0.00394052	0.0418464	CD34/ACVRL1/HYAL2/CCN2/EDN1/BMP6/PDGFB	7
		M242	BP	GO:0008037	cell recognition	0.0675676	4.72237	3.87803	0.00400673	0.042343	PECAM1/FCN3/PEAR1/ROBO4/NEDD9	5
		M242	BP	GO:0061061	muscle structure development	0.034188	2.38944	3.21704	0.0041414	0.0431379	EPAS1/ENG/LEF1/NOTCH4/HEYL/TBX3/TMEM204/EDN1/PDGFB/NID1/PGM5/TBX1	12
		M242	CC	GO:0098552	side of membrane	0.0353261	2.50041	3.53399	0.00193162	0.0461174	PECAM1/ENG/CD34/ABCG2/ABCB1/HYAL2/CDH5/ALPL/BTNL9/CXCL12/FCN3/CRIPTO/PGM5	13
		M242	BP	GO:0030168	platelet activation	0.0657895	4.5981	3.79943	0.00449333	0.0461414	VWF/NOS3/ENTPD1/PDGFB/PEAR1	5
		M242	BP	GO:0010629	negative regulation of gene expression	0.0309051	2.15999	3.07463	0.0048757	0.0486899	ENG/LEF1/CD34/ACVRL1/HEYL/KLF2/KLF4/CCN2/GATA2/EDN1/PDGFB/PRDM1/OCLN/IRAK3	14
		M243	BP	GO:0051180	vitamin transport	0.217391	32.6503	12.4465	3.23582e-07	0.000402536	SLC2A1/SLC5A6/TCN2/SLC19A3/SCARB1	5
		M243	CC	GO:0009986	cell surface	0.0232068	3.51985	4.61877	0.00020082	0.0106783	EMP2/LRRC32/NECTIN2/IL1RL1/SLC7A5/CLEC4E/TCN2/ITGA11/IL18R1/SCARB1/BTNL8	11
		M243	CC	GO:0009897	external side of plasma membrane	0.035533	5.38941	5.08658	0.000276164	0.0106783	LRRC32/IL1RL1/SLC7A5/CLEC4E/TCN2/ITGA11/BTNL8	7
		M25	CC	GO:0030425	dendrite	0.0595855	3.65983	6.90405	4.48641e-08	6.0983e-06	GAP43/NSG2/CACNG3/PRKCG/GABRB3/AKAP5/LAMP5/HTR1A/KCNA4/PTPRO/GRIA1/EPHA6/CALB2/RGS8/KCNK1/PDYN/HCN3/SHISA9/CHRM3/SLC8A2/SLC8A3/PRSS12/TH	23
		M25	CC	GO:0150034	distal axon	0.0892857	5.48406	7.56251	7.42956e-08	6.11701e-06	GAP43/PRKCG/LAMP5/NRSN1/PTPRO/SNCG/CALB2/SCN9A/PDYN/HCN3/SLC8A2/LRRTM1/SLC8A3/PRSS12/TH	15
		M25	CC	GO:0043679	axon terminus	0.136986	8.4139	8.18892	2.35643e-07	1.45509e-05	PRKCG/SNCG/CALB2/SCN9A/PDYN/HCN3/SLC8A2/SLC8A3/PRSS12/TH	10
		M25	CC	GO:0044306	neuron projection terminus	0.119048	7.31208	7.48438	9.0077e-07	4.44981e-05	PRKCG/SNCG/CALB2/SCN9A/PDYN/HCN3/SLC8A2/SLC8A3/PRSS12/TH	10
		M25	BP	GO:0099536	synaptic signaling	0.0523139	3.21116	6.57909	6.79367e-08	0.000120656	SYN2/CACNG3/PRKCG/GABRB3/AKAP5/LAMP5/GRIN2B/CELF4/HTR1A/LY6H/SYT5/SNCG/GRIA1/HTR3B/CALB2/RGS8/CARTPT/GRIN3A/MCTP1/PDYN/SHISA9/CHRM3/SLC8A2/LRRTM1/SLC8A3/TH	26
		M25	CC	GO:0098878	neurotransmitter receptor complex	0.2	12.2843	7.96688	7.09408e-06	0.000290502	CACNG3/GRIN2B/GRIA1/HTR3B/GRIN3A/SHISA9	6
		M25	CC	GO:0098984	neuron to neuron synapse	0.0583942	3.58666	5.61237	8.23285e-06	0.000290502	SYN2/GAP43/NSG2/C1QL3/CACNG3/PRKCG/AKAP5/GRIN2B/PTPRO/GRIA1/GRIN3A/PLXNC1/PDYN/SHISA9/SLC8A2/SLC8A3	16
		M25	CC	GO:0099572	postsynaptic specialization	0.0566038	3.47669	5.28145	2.33777e-05	0.000721788	SYN2/GAP43/NSG2/CACNG3/PRKCG/GABRB3/AKAP5/GRIN2B/PTPRO/GRIA1/GRIN3A/SHISA9/SLC8A2/LRRTM1/SLC8A3	15
		M25	CC	GO:0034702	monoatomic ion channel complex	0.0625	3.83884	5.3421	3.04002e-05	0.000834316	SCN3B/CACNG3/GABRB3/GRIN2B/KCNA4/GRIA1/HTR3B/GRIN3A/SCN9A/KCNK1/HCN3/SHISA9/TRPC6	13
		M25	CC	GO:0099634	postsynaptic specialization membrane	0.0857143	5.2647	5.66171	4.82465e-05	0.000993073	NSG2/CACNG3/GABRB3/GRIN2B/PTPRO/GRIA1/GRIN3A/SHISA9/LRRTM1	9
		M25	CC	GO:0043025	neuronal cell body	0.0501567	3.0807	4.8866	5.40496e-05	0.00102694	ENC1/GAP43/NRSN1/SYT5/SNCG/GRIA1/RGS8/GRIN3A/KCNK1/PDYN/HCN3/GAL/SLC8A2/SLC8A3/ATOH7/TH	16
		M25	BP	GO:0060291	long-term synaptic potentiation	0.137931	8.46657	7.3475	3.77822e-06	0.00134202	PRKCG/AKAP5/GRIN2B/GRIA1/CALB2/SLC8A2/LRRTM1/SLC8A3	8
		M25	CC	GO:0008328	ionotropic glutamate receptor complex	0.172414	10.5899	6.65637	9.14459e-05	0.00150581	CACNG3/GRIN2B/GRIA1/GRIN3A/SHISA9	5
		M25	CC	GO:0060076	excitatory synapse	0.12766	7.84104	6.05235	0.000102349	0.00158001	CACNG3/AKAP5/GRIA1/CALB2/PLXNC1/LRRTM1	6
		M25	CC	GO:0044297	cell body	0.0446927	2.74509	4.35367	0.000209211	0.00258375	ENC1/GAP43/NRSN1/SYT5/SNCG/GRIA1/RGS8/GRIN3A/KCNK1/PDYN/HCN3/GAL/SLC8A2/SLC8A3/ATOH7/TH	16
		M25	BP	GO:0044057	regulation of system process	0.0559441	3.43399	5.4075	1.38224e-05	0.00409143	SCN3B/GRIN2B/CELF4/HTR1A/PTPRO/GRIA1/CARTPT/NEUROD1/SHISA9/GAL/CHRM3/SLC8A2/SLC8A3/PKP2/TH/TNNI3	16
		M25	BP	GO:0042391	regulation of membrane potential	0.0561798	3.44846	5.2485	2.50524e-05	0.00591355	SCN3B/GABRB3/GRIN2B/CELF4/KCNA4/GRIA1/HTR3B/GRIN3A/SCN9A/KCNK1/HCN3/PTPN3/SLC8A2/SLC8A3/PKP2	15
		M25	BP	GO:1990806	ligand-gated ion channel signaling pathway	0.217391	13.344	7.63033	2.79944e-05	0.00591355	GRIN2B/GRIA1/HTR3B/GRIN3A/CHRM3	5
		M25	CC	GO:0032589	neuron projection membrane	0.119048	7.31208	5.27719	0.000553262	0.00594155	AKAP5/LAMP5/GRIA1/SHISA9/RIPOR2	5
		M25	MF	GO:0030594	neurotransmitter receptor activity	0.12963	8.28038	6.77159	1.84785e-05	0.00613485	GABRB3/GRIN2B/HTR1A/GRIA1/HTR3B/GRIN3A/CHRM3	7
		M25	MF	GO:0005261	monoatomic cation channel activity	0.0643275	4.10906	5.18813	6.87758e-05	0.00761119	SCN3B/CACNG3/GRIN2B/KCNA4/GRIA1/HTR3B/GRIN3A/SCN9A/KCNK1/HCN3/TRPC6	11
		M25	BP	GO:0007610	behavior	0.0481586	2.9561	4.85213	5.05808e-05	0.00809595	PRKCG/GRIN2B/HTR1A/CAMK4/SNCG/GRIA1/GPR83/CARTPT/TMOD1/SCN9A/PDE8B/GAL/SLC8A2/LRRTM1/SLC8A3/DAB1/TH	17
		M25	CC	GO:0044309	neuron spine	0.064	3.93098	4.25134	0.000940912	0.00893866	GABRB3/AKAP5/KCNA4/PTPRO/GRIA1/SHISA9/SLC8A2/SLC8A3	8
		M25	BP	GO:1903351	cellular response to dopamine	0.178571	10.9612	6.7962	7.66149e-05	0.0095466	HTR1A/GNAL/HTR3B/RGS8/HCN3	5
		M25	BP	GO:1903350	response to dopamine	0.172414	10.5832	6.65453	9.13807e-05	0.0095466	HTR1A/GNAL/HTR3B/RGS8/HCN3	5
		M25	BP	GO:0098815	modulation of excitatory postsynaptic potential	0.16129	9.90042	6.39088	0.000127391	0.0113123	GRIN2B/CELF4/GRIA1/SLC8A2/SLC8A3	5
		M25	MF	GO:0022824	transmitter-gated monoatomic ion channel activity	0.142857	9.12531	6.07637	0.000192135	0.0116808	GABRB3/GRIN2B/GRIA1/HTR3B/GRIN3A	5
		M25	CC	GO:1990351	transporter complex	0.0422078	2.59247	3.67207	0.0014383	0.0125085	SCN3B/CACNG3/GABRB3/GRIN2B/KCNA4/GRIA1/HTR3B/GRIN3A/SCN9A/KCNK1/HCN3/SHISA9/TRPC6	13
		M25	MF	GO:0004888	transmembrane signaling receptor activity	0.0394432	2.51952	4.10125	0.00035299	0.0134988	GABRB3/GRIN2B/HTR1A/PTPRO/SSTR1/GRIA1/EPHA6/GPR83/CCKBR/HTR3B/GRIN3A/GLP2R/PLXNC1/GAL/CHRM3/IL12RB2/LTK	17
		M25	CC	GO:0043235	receptor complex	0.0460251	2.82693	3.69312	0.00170619	0.0135945	CACNG3/GABRB3/GRIN2B/GRIA1/HTR3B/GRIN3A/PLXNC1/SHISA9/NT5DC3/IL12RB2/LTK	11
		M25	MF	GO:0015267	channel activity	0.0474308	3.02975	4.14386	0.000564066	0.014787	SCN3B/CACNG3/GABRB3/GRIN2B/KCNA4/GRIA1/HTR3B/GRIN3A/SCN9A/KCNK1/HCN3/TRPC6	12
		M25	MF	GO:0008528	G protein-coupled peptide receptor activity	0.111111	7.09747	5.17399	0.000638479	0.014787	SSTR1/GPR83/CCKBR/GLP2R/GAL	5
		M25	MF	GO:0001653	peptide receptor activity	0.108696	6.94317	5.09914	0.000707496	0.014787	SSTR1/GPR83/CCKBR/GLP2R/GAL	5
		M25	BP	GO:0023061	signal release	0.0513834	3.15405	4.49008	0.000221495	0.0171032	SYN2/PRKCG/RBP4/HTR1A/SYT5/NNAT/SNCG/CARTPT/NEUROD1/MCTP1/PDE8B/GAL/CHRM3	13
		M25	MF	GO:0015318	inorganic molecular entity transmembrane transporter activity	0.0364583	2.32886	3.37389	0.00255337	0.0315873	SCN3B/CACNG3/GABRB3/GRIN2B/KCNA4/GRIA1/GRIN3A/SCN9A/SLC12A8/KCNK1/HCN3/SLC8A2/SLC8A3/TRPC6	14
		M25	BP	GO:0050808	synapse organization	0.0433526	2.6611	4.07717	0.000456269	0.0337639	SYN2/GAP43/C1QL3/GABRB3/GRIN2B/LINGO2/PTPRO/SLIT1/SNCG/GRIA1/PLXNC1/SLC8A2/LRRTM1/SLC8A3/DAB1	15
		M25	MF	GO:0001664	G protein-coupled receptor binding	0.056	3.57712	3.665	0.00334509	0.0356282	AKAP5/GNAL/GRIA1/CCKBR/PDYN/WNT10B/GAL	7
		M25	CC	GO:0098978	glutamatergic synapse	0.0357143	2.19362	3.00399	0.00608967	0.0442397	SYN2/NSG2/C1QL3/CACNG3/LINGO2/PTPRO/GRIA1/GRIN3A/PLXNC1/SHISA9/LRRTM1/DAB1/PRSS12	13
		M278	MF	GO:0008289	lipid binding	0.0431965	2.51646	4.456	0.000106826	0.0315136	SH3GL2/SYT4/TNS2/CLVS2/RAPGEF2/FABP3/CADPS/PAQR8/GSDMD/PPARA/MREG/EPDR1/MAP1B/GPR155/GPR12/PARD3B/GCDH/WIPI1/TMEM97/ANXA9	20
		M287	CC	GO:0030672	synaptic vesicle membrane	0.0744681	5.07749	4.85356	0.000431564	0.0238439	ATP6V1G2/RAB27B/ATP6V1H/RAB3B/SYNPR/OPRK1/SLC9B2	7
		M29	BP	GO:0019369	arachidonate metabolic process	0.241379	16.0745	10.0432	1.67773e-07	0.000343431	EPHX1/CYP4F12/CYP2C8/CYP2E1/CYP4F3/AKR1C3/ALOX15B	7
		M29	BP	GO:0006690	icosanoid metabolic process	0.111111	7.39937	6.29927	3.91196e-05	0.0200195	EPHX1/CYP4F12/CYP2C8/CYP2E1/CYP4F3/AKR1C3/ALOX15B	7
		M29	BP	GO:0071466	cellular response to xenobiotic stimulus	0.0898876	5.98601	5.84439	5.11741e-05	0.0209507	MEF2C/EPHX1/CYP4F12/NQO1/GPLD1/CYP2C8/CYP2E1/SLC29A1	8
		M29	BP	GO:0001503	ossification	0.0552995	3.68264	4.95573	9.04511e-05	0.0302738	MEF2C/LRP4/TOB2/CSF1/TMT1A/GPLD1/ZBTB16/CER1/SATB2/FGF9/SOX2/THBS3	12
		M29	BP	GO:0120254	olefinic compound metabolic process	0.0897436	5.97642	5.45648	0.00015535	0.0397501	EPHX1/CYP4F12/CYP2C8/CYP2E1/CYP4F3/AKR1C3/ALOX15B	7
		M29	BP	GO:0061448	connective tissue development	0.0638298	4.2507	4.81398	0.000248857	0.048013	MEF2C/CSF1/GPLD1/ZBTB16/CER1/RASAL2/SATB2/FGF9/THBS3	9
		M29	BP	GO:0006766	vitamin metabolic process	0.1	6.65943	5.43548	0.000258008	0.048013	CYP4F12/NQO1/SLC25A16/TPK1/AKR1C3/MTHFS	6
		M305	CC	GO:0097060	synaptic membrane	0.0484429	3.87127	5.60439	1.22785e-05	0.00225924	GABRB2/HCN1/ADAM22/HTR2A/NOTCH1/KCNJ3/LRRTM3/FLRT3/SLITRK3/CNTN5/LIN7A/CHRNA3/ADAM23/NTNG1	14
		M305	CC	GO:0098793	presynapse	0.0358974	2.86871	4.26749	0.000315977	0.0193799	HCN1/CACNB4/HTR2A/SLC17A6/KCNJ3/FLRT3/GRK3/CNTN5/LIN7A/EHD1/ADAM23/NTNG1/TPBG/SYT10	14
		M315	BP	GO:0099003	vesicle-mediated transport in synapse	0.0774194	7.00645	7.99213	1.02108e-07	6.20858e-05	DNM1/SNCB/PRKAR1B/PACSIN1/STX1B/STXBP1/UNC13A/AMPH/HPCA/CALY/SUSD4/STON1	12
		M315	BP	GO:0007268	chemical synaptic transmission	0.041841	3.78661	6.6692	1.37191e-07	6.20858e-05	DNM1/SNCB/PRKAR1B/CLSTN3/STX1B/STXBP1/DLGAP1/UNC13A/SYT13/CAMKV/CACNG8/AMPH/CACNA1E/CACNB1/PHF24/CNTN4/MAP1A/CAMK2B/KCNQ3/HTR1E	20
		M315	CC	GO:0098978	glutamatergic synapse	0.0467033	4.23291	6.68011	3.22114e-07	7.98842e-05	DNM1/PRKAR1B/CLSTN3/STXBP1/DLGAP1/CAMKV/SCN8A/PLXNA4/HPCA/CALY/SLC30A3/PHF24/LRFN5/SPTB/NOS1AP/DGKI/BRINP1	17
		M315	MF	GO:0005516	calmodulin binding	0.0769231	7.00192	7.27717	1.32638e-06	0.000315678	UNC13A/CAMKV/ADD2/MAP2/CAMK1G/CAMK1D/MYH10/ARPP21/CAMK2B/KCNQ3	10
		M315	CC	GO:0098794	postsynapse	0.0371134	3.36374	5.68668	3.93511e-06	0.000487954	PRKAR1B/CLSTN3/STXBP1/DLGAP1/ADD2/CACNG8/SCN8A/HPCA/MYH10/CALY/SUSD4/BCL11A/LRFN5/GNB5/CAMK2B/SPTB/DGKI/KIF17	18
		M315	CC	GO:0030424	axon	0.0385542	3.49433	5.52318	9.25026e-06	0.000764688	SNCB/PACSIN1/STX1B/STXBP1/UNC13A/SCN8A/MAP2/KCNAB2/HPCA/CALY/SLC30A3/PTPRN/CNTN4/MAP1A/KCNQ3/DGKI	16
		M315	BP	GO:0050804	modulation of chemical synaptic transmission	0.0436137	3.94704	5.71219	8.87996e-06	0.0020062	DNM1/PRKAR1B/CLSTN3/STX1B/STXBP1/DLGAP1/UNC13A/CAMKV/CACNG8/PHF24/CNTN4/MAP1A/CAMK2B/KCNQ3	14
		M315	BP	GO:1901379	regulation of potassium ion transmembrane transport	0.122449	11.0816	7.48513	1.43617e-05	0.0021686	KCNAB2/KCNS2/DPP6/NOS1AP/NEDD4L/NPPA	6
		M315	BP	GO:0016358	dendrite development	0.0666667	6.03333	6.24128	1.56321e-05	0.0021686	PACSIN1/MAP2/CAMK1D/FAT3/BCL11A/MAP1A/CAMK2B/ACTL6B/NEDD4L	9
		M315	CC	GO:0034703	cation channel complex	0.0592593	5.37091	5.4132	0.000110855	0.00392743	CACNG8/SCN8A/KCNAB2/KCNS2/CACNA1E/CACNB1/DPP6/KCNQ3	8
		M315	BP	GO:0043266	regulation of potassium ion transport	0.105263	9.52632	6.83152	3.47466e-05	0.00407871	KCNAB2/KCNS2/DPP6/NOS1AP/NEDD4L/NPPA	6
		M315	CC	GO:0120111	neuron projection cytoplasm	0.106383	9.64193	6.27728	0.000154227	0.00424981	MAP2/HPCA/CALY/MAP1A/KIF17	5
		M315	CC	GO:0098984	neuron to neuron synapse	0.040146	3.6386	4.70045	0.000190956	0.0047357	PRKAR1B/CLSTN3/DLGAP1/ADD2/CACNG8/SCN8A/PLXNA4/SLC30A3/LRFN5/CAMK2B/DGKI	11
		M315	CC	GO:0097060	synaptic membrane	0.0380623	3.44974	4.48659	0.000303429	0.00684095	DNM1/CLSTN3/STX1B/STXBP1/UNC13A/CACNG8/SCN8A/SUSD4/LRFN5/GNB5/DGKI	11
		M315	CC	GO:0030133	transport vesicle	0.04	3.62537	4.45989	0.000393054	0.00799395	UNC13A/SYT13/AMPH/PCSK2/SLC30A3/PTPRN/PHF24/SEC16B/STON1/DGKI	10
		M315	BP	GO:0060627	regulation of vesicle-mediated transport	0.0382166	3.4586	4.71076	0.000150103	0.011225	PRKAR1B/PACSIN1/STX1B/STXBP1/SYT13/CAMK1D/HPCA/CALY/SUSD4/STON1/REST/NEDD4L	12
		M315	BP	GO:0030001	metal ion transport	0.0306748	2.77607	4.30291	0.000244526	0.0155478	CACNG8/SCN8A/KCNAB2/HPCA/KCNS2/SLC30A3/CACNA1E/CACNB1/DPP6/GNB5/CAMK2B/KCNQ3/NOS1AP/NEDD4L/NPPA	15
		M315	BP	GO:0017156	calcium-ion regulated exocytosis	0.0943396	8.53774	5.82201	0.000274441	0.016216	STX1B/STXBP1/UNC13A/SYT13/REST	5
		M315	CC	GO:0099568	cytoplasmic region	0.0451613	4.09315	4.11034	0.00153831	0.0219721	STXBP1/UNC13A/MAP2/HPCA/CALY/MAP1A/KIF17	7
		M315	BP	GO:0048588	developmental cell growth	0.0546875	4.94922	4.76593	0.000496313	0.0236679	CLSTN3/UNC13A/MAP2/PLXNA4/BCL11A/NEDD4L/SEMA5B	7
		M315	BP	GO:0006813	potassium ion transport	0.0526316	4.76316	4.63091	0.000625006	0.0280518	KCNAB2/KCNS2/DPP6/KCNQ3/NOS1AP/NEDD4L/NPPA	7
		M315	BP	GO:0060560	developmental growth involved in morphogenesis	0.0514706	4.65809	4.55309	0.000714136	0.0294533	CLSTN3/UNC13A/MAP2/PLXNA4/BCL11A/NEDD4L/SEMA5B	7
		M315	BP	GO:0001508	action potential	0.0594059	5.37624	4.68219	0.000826074	0.0307461	SCN8A/KCNAB2/KCNS2/KCNQ3/NOS1AP/NEDD4L	6
		M315	BP	GO:0099072	regulation of postsynaptic membrane neurotransmitter receptor levels	0.0724638	6.55797	4.90379	0.000936741	0.0311786	STX1B/CACNG8/HPCA/CALY/SUSD4	5
		M315	BP	GO:0048667	cell morphogenesis involved in neuron differentiation	0.0331325	2.99849	3.94267	0.000968865	0.0312197	STXBP1/MAP2/PLXNA4/FAT3/BCL11A/CNTN4/MAP1A/CAMK2B/REST/NEDD4L/SEMA5B	11
		M315	BP	GO:0120039	plasma membrane bounded cell projection morphogenesis	0.0310881	2.81347	3.87323	0.000982008	0.0312197	PACSIN1/CLSTN3/STXBP1/UNC13A/MAP2/PLXNA4/BCL11A/CNTN4/MAP1A/CAMK2B/NEDD4L/SEMA5B	12
		M315	BP	GO:0031503	protein-containing complex localization	0.0566038	5.12264	4.52035	0.0010645	0.0318515	STX1B/CACNG8/HPCA/CALY/SUSD4/KIF17	6
		M315	MF	GO:0005200	structural constituent of cytoskeleton	0.0833333	7.58542	5.39814	0.000480304	0.0330373	ADD2/SPTB/ACTL6B/TUBA8/PPL	5
		M315	MF	GO:0141108	transporter regulator activity	0.0566038	5.15236	4.53859	0.00103684	0.0330373	CACNG8/KCNAB2/KCNS2/CACNB1/DPP6/NEDD4L	6
		M315	MF	GO:0022843	voltage-gated monoatomic cation channel activity	0.0694444	6.32118	4.78212	0.0011105	0.0330373	CACNG8/KCNAB2/CACNA1E/CACNB1/KCNQ3	5
		M315	BP	GO:0050808	synapse organization	0.0317919	2.87717	3.78453	0.00135655	0.0363174	SNCB/CLSTN3/CAMKV/ADD2/PLXNA4/CNTN4/LRFN5/CAMK2B/SPTB/NOS1AP/REST	11
		M315	CC	GO:0014069	postsynaptic density	0.0336134	3.04653	3.38928	0.00454585	0.0398492	CLSTN3/DLGAP1/ADD2/CACNG8/SCN8A/LRFN5/CAMK2B/DGKI	8
		M315	BP	GO:0032409	regulation of transporter activity	0.0526316	4.76316	4.28152	0.00155212	0.0408369	CACNG8/HPCA/GNB5/NOS1AP/NEDD4L/NPPA	6
		M315	BP	GO:0031333	negative regulation of protein-containing complex assembly	0.0632911	5.72785	4.46662	0.00172418	0.0445948	STXBP1/ADD2/MAP2/BCL11A/SPTB	5
		M315	BP	GO:0050906	detection of stimulus involved in sensory perception	0.0625	5.65625	4.42705	0.00182343	0.046376	PHF24/OR2W3/REST/SEMA5B/OR14I1	5
		M32	CC	GO:0005743	mitochondrial inner membrane	0.0840708	6.18628	9.29321	1.26381e-10	2.96994e-08	COX4I1/NDUFB8/COX8A/COX6B1/NDUFA11/NDUFA3/NDUFB7/MRPL21/ENDOG/NDUFS8/COX7A1/MRPL54/MTLN/TIMM50/MICOS13/ROMO1/LDHB/COA3/CYC1	19
		M32	BP	GO:1902600	proton transmembrane transport	0.130435	9.59103	10.9061	2.6019e-11	3.5672e-08	ATP6V0C/ATP6V0D1/COX4I1/ATP6V1F/NDUFB8/RNASEK/ATP6V0B/COX8A/CHP1/COX6B1/NDUFA3/NDUFB7/NDUFS8/COX7A1/CYC1	15
		M32	MF	GO:0015078	proton transmembrane transporter activity	0.12844	9.35303	10.3676	1.8399e-10	4.82053e-08	ATP6V0C/ATP6V0D1/COX4I1/ATP6V1F/NDUFB8/ATP6V0B/COX8A/CHP1/COX6B1/NDUFA3/NDUFB7/NDUFS8/COX7A1/CYC1	14
		M32	CC	GO:1990204	oxidoreductase complex	0.142857	10.512	10.2904	1.02669e-09	8.04238e-08	COX4I1/LDHA/NDUFB8/COX8A/COX6B1/NDUFA11/NDUFA3/NDUFB7/NDUFS8/COX7A1/LDHB/CYC1	12
		M32	MF	GO:0015399	primary active transmembrane transporter activity	0.131313	9.56222	10.121	6.52184e-10	8.54361e-08	ATP6V0C/ATP6V0D1/COX4I1/ATP6V1F/NDUFB8/ATP6V0B/COX8A/COX6B1/NDUFA3/NDUFB7/NDUFS8/COX7A1/CYC1	13
		M32	BP	GO:0006091	generation of precursor metabolites and energy	0.0778689	5.72579	8.82094	4.45406e-10	3.05325e-07	PGAM1/TPI1/HK1/COX4I1/LDHA/PKM/NDUFB8/COX8A/COX6B1/ALDOA/NDUFA11/NDUFA3/NDUFB7/GAPDH/NDUFS8/COX7A1/MTLN/MDH2/CYC1	19
		M32	CC	GO:0098803	respiratory chain complex	0.144928	10.6644	9.46615	2.39341e-08	1.25023e-06	COX4I1/NDUFB8/COX8A/COX6B1/NDUFA11/NDUFA3/NDUFB7/NDUFS8/COX7A1/CYC1	10
		M32	BP	GO:0009205	purine ribonucleoside triphosphate metabolic process	0.100719	7.40603	8.95615	4.11496e-09	1.36152e-06	PGAM1/ATP6V0C/TPI1/HK1/LDHA/PKM/NDUFB8/ALDOA/NDUFA11/NDUFA3/NME2/NDUFB7/GAPDH/NDUFS8	14
		M32	BP	GO:0046034	ATP metabolic process	0.102362	7.52682	8.7147	1.27016e-08	2.17674e-06	PGAM1/ATP6V0C/TPI1/HK1/LDHA/PKM/NDUFB8/ALDOA/NDUFA11/NDUFA3/NDUFB7/GAPDH/NDUFS8	13
		M32	BP	GO:0019646	aerobic electron transport chain	0.166667	12.2552	9.7482	3.49537e-08	4.21009e-06	COX4I1/NDUFB8/COX8A/COX6B1/NDUFA3/NDUFB7/NDUFS8/COX7A1/CYC1	9
		M32	MF	GO:0009055	electron transfer activity	0.15	10.923	9.10673	9.9958e-08	5.2378e-06	COX4I1/NDUFB8/COX8A/COX6B1/NDUFA3/NDUFB7/NDUFS8/COX7A1/CYC1	9
		M32	BP	GO:0019693	ribose phosphate metabolic process	0.0707071	5.19918	7.0369	3.73158e-07	2.0464e-05	PGAM1/ATP6V0C/TPI1/HK1/LDHA/PKM/NDUFB8/ALDOA/NDUFA11/NDUFA3/NME2/NDUFB7/GAPDH/NDUFS8	14
		M32	CC	GO:1990351	transporter complex	0.0551948	4.06146	6.44088	6.83373e-07	2.29418e-05	ATP6V0C/ATP6V0D1/COX4I1/ATP6V1F/NDUFB8/RNASEK/ATP6V0B/COX8A/CHP1/COX6B1/NDUFA11/NDUFA3/NDUFB7/NDUFS8/KCNIP1/COX7A1/CYC1	17
		M32	CC	GO:1902495	transmembrane transporter complex	0.0547945	4.03201	6.20405	1.66815e-06	4.90018e-05	ATP6V0C/ATP6V0D1/COX4I1/ATP6V1F/NDUFB8/RNASEK/ATP6V0B/COX8A/COX6B1/NDUFA11/NDUFA3/NDUFB7/NDUFS8/KCNIP1/COX7A1/CYC1	16
		M32	CC	GO:0016471	vacuolar proton-transporting V-type ATPase complex	0.277778	20.44	9.69192	3.12478e-06	8.15914e-05	ATP6V0C/ATP6V0D1/ATP6V1F/RNASEK/ATP6V0B	5
		M32	CC	GO:0033176	proton-transporting V-type ATPase complex	0.263158	19.3643	9.4071	4.19521e-06	9.85874e-05	ATP6V0C/ATP6V0D1/ATP6V1F/RNASEK/ATP6V0B	5
		M32	BP	GO:0006090	pyruvate metabolic process	0.121212	8.91288	7.58321	2.61924e-06	0.000119699	PGAM1/TPI1/HK1/LDHA/PKM/ALDOA/GAPDH/LDHB	8
		M32	BP	GO:0006734	NADH metabolic process	0.277778	20.4253	9.68871	3.12047e-06	0.000138005	PGAM1/TPI1/HK1/PKM/MDH2	5
		M32	CC	GO:0070069	cytochrome complex	0.227273	16.7237	8.6688	9.19811e-06	0.000196505	COX4I1/COX8A/COX6B1/COX7A1/CYC1	5
		M32	BP	GO:0019674	NAD metabolic process	0.176471	12.9761	8.21883	5.34634e-06	0.000209424	PGAM1/TPI1/HK1/PKM/LDHB/MDH2	6
		M32	BP	GO:0006096	glycolytic process	0.134615	9.89844	7.56184	5.60318e-06	0.000213388	PGAM1/TPI1/HK1/LDHA/PKM/ALDOA/GAPDH	7
		M32	BP	GO:0046032	ADP catabolic process	0.132075	9.71167	7.47451	6.38474e-06	0.000230355	PGAM1/TPI1/HK1/LDHA/PKM/ALDOA/GAPDH	7
		M32	BP	GO:0072526	pyridine-containing compound catabolic process	0.127273	9.35852	7.30661	8.22135e-06	0.000268368	PGAM1/TPI1/HK1/LDHA/PKM/ALDOA/GAPDH	7
		M32	BP	GO:0007035	vacuolar acidification	0.227273	16.7116	8.66598	9.18616e-06	0.000275745	ATP6V0C/ATP6V0D1/ATP6V1F/RNASEK/ATP6V0B	5
		M32	BP	GO:0097250	mitochondrial respirasome assembly	0.125	9.19141	7.22585	9.29238e-06	0.000275745	NDUFB8/NDUFA11/NDUFA3/NDUFB7/NDUFS8/COX7A1/COA3	7
		M32	BP	GO:1901137	carbohydrate derivative biosynthetic process	0.0505415	3.71638	5.41539	1.95639e-05	0.000470562	B4GAT1/ATP6V0C/TPI1/HK1/NDUFB8/CHP1/ALDOA/NDUFA11/NDUFA3/NME2/NDUFB7/NDUFS8/NANS/DPM3	14
		M32	BP	GO:1901135	carbohydrate derivative metabolic process	0.0395604	2.90893	4.94277	3.29124e-05	0.000694198	PGAM1/B4GAT1/ATP6V0C/TPI1/HK1/LDHA/PKM/NDUFB8/CHP1/ALDOA/NDUFA11/NDUFA3/NME2/NDUFB7/GAPDH/NDUFS8/NANS/DPM3	18
		M32	MF	GO:0015318	inorganic molecular entity transmembrane transporter activity	0.0416667	3.03417	4.83241	5.96708e-05	0.0012026	ATP6V0C/ATP6V0D1/COX4I1/ATP6V1F/NDUFB8/ATP6V0B/COX8A/GPM6A/CHP1/COX6B1/NDUFA3/NDUFB7/NDUFS8/KCNIP1/COX7A1/CYC1	16
		M32	BP	GO:0006885	regulation of pH	0.109091	8.02159	6.13793	9.15712e-05	0.00149457	ATP6V0C/ATP6V0D1/ATP6V1F/RNASEK/ATP6V0B/CHP1	6
		M32	CC	GO:0030665	clathrin-coated vesicle membrane	0.0833333	6.13201	5.55195	0.000133647	0.001653	ATP6V0C/ATP6V0D1/AP2M1/ATP6V1F/AP2S1/RNASEK/ATP6V0B	7
		M32	BP	GO:0007005	mitochondrion organization	0.0480349	3.53207	4.57363	0.000255656	0.00376887	NDUFB8/NDUFA11/NDUFA3/NDUFB7/ENDOG/NDUFS8/COX7A1/TIMM50/MICOS13/ROMO1/COA3	11
		M32	BP	GO:0019318	hexose metabolic process	0.0693069	5.09623	4.86834	0.00041913	0.00598571	PGAM1/TPI1/HK1/PKM/ALDOA/GAPDH/MDH2	7
		M32	CC	GO:1904813	ficolin-1-rich granule lumen	0.0779221	5.73383	4.90083	0.000590109	0.00672076	PGAM1/PKM/MIF/ALDOA/CTSB/NME2	6
		M32	CC	GO:1904949	ATPase complex	0.0980392	7.21413	5.2265	0.000600578	0.00672076	ATP6V0C/ATP6V0D1/ATP6V1F/RNASEK/ATP6V0B	5
		M32	CC	GO:0030136	clathrin-coated vesicle	0.0578512	4.25693	4.23951	0.00123768	0.0116342	ATP6V0C/ATP6V0D1/AP2M1/ATP6V1F/AP2S1/RNASEK/ATP6V0B	7
		M32	BP	GO:1901136	carbohydrate derivative catabolic process	0.057377	4.21901	4.21109	0.00129517	0.0172396	PGAM1/TPI1/HK1/LDHA/PKM/ALDOA/GAPDH	7
		M32	BP	GO:0046434	organophosphate catabolic process	0.0551181	4.0529	4.07628	0.00163529	0.0211508	PGAM1/TPI1/HK1/LDHA/PKM/ALDOA/GAPDH	7
		M32	MF	GO:0140098	catalytic activity, acting on RNA	0.0542636	3.95147	3.99082	0.00190026	0.023708	RNASEK/ENDOG/PTRHD1/POP7/LRRC47/TUT7/POLR1B	7
		M32	CC	GO:0005759	mitochondrial matrix	0.0410959	3.02401	3.56844	0.00282962	0.0239831	PRDX5/NDUFB8/MYG1/MRPL21/NDUFS8/MRPL54/MDH2/ACAD10/ACOT2	9
		M32	CC	GO:0098798	mitochondrial protein-containing complex	0.0694444	5.11001	4.11314	0.00285756	0.0239831	MRPL21/MRPL54/TIMM50/MICOS13/ROMO1	5
		M330	MF	GO:0030594	neurotransmitter receptor activity	0.12963	14.9835	9.63457	3.31972e-07	7.66855e-05	GABRB3/GRIN2B/HTR1A/GRIA1/HTR3B/GRIN3A/CHRM3	7
		M330	CC	GO:0034702	monoatomic ion channel complex	0.0528846	5.95513	6.86084	1.76415e-06	0.000285793	SCN3B/GABRB3/GRIN2B/KCNA4/GRIA1/HTR3B/GRIN3A/KCNK1/HCN3/SHISA9/TRPC6	11
		M330	CC	GO:0098878	neurotransmitter receptor complex	0.166667	18.7677	9.22989	5.68548e-06	0.000460524	GRIN2B/GRIA1/HTR3B/GRIN3A/SHISA9	5
		M330	MF	GO:0022824	transmitter-gated monoatomic ion channel activity	0.142857	16.5125	8.59336	1.09666e-05	0.000808877	GABRB3/GRIN2B/GRIA1/HTR3B/GRIN3A	5
		M330	MF	GO:0005261	monoatomic cation channel activity	0.0526316	6.08354	6.28386	1.40065e-05	0.000808877	SCN3B/GRIN2B/KCNA4/GRIA1/HTR3B/GRIN3A/KCNK1/HCN3/TRPC6	9
		M330	BP	GO:1990806	ligand-gated ion channel signaling pathway	0.217391	24.7511	10.739	1.32203e-06	0.00135772	GRIN2B/GRIA1/HTR3B/GRIN3A/CHRM3	5
		M330	MF	GO:0015267	channel activity	0.0395257	4.56867	5.39693	5.40269e-05	0.00138669	SCN3B/GABRB3/GRIN2B/KCNA4/GRIA1/HTR3B/GRIN3A/KCNK1/HCN3/TRPC6	10
		M330	MF	GO:0004888	transmembrane signaling receptor activity	0.0301624	3.48639	4.97117	6.28711e-05	0.00145088	GABRB3/GRIN2B/HTR1A/SSTR1/GRIA1/GPR83/HTR3B/GRIN3A/PLXNC1/GAL/CHRM3/IL12RB2/LTK	13
		M330	CC	GO:0043235	receptor complex	0.041841	4.71155	5.52051	4.24297e-05	0.00180168	GABRB3/GRIN2B/GRIA1/HTR3B/GRIN3A/PLXNC1/SHISA9/NT5DC3/IL12RB2/LTK	10
		M330	CC	GO:1990351	transporter complex	0.0357143	4.02165	5.12668	7.2296e-05	0.00234239	SCN3B/GABRB3/GRIN2B/KCNA4/GRIA1/HTR3B/GRIN3A/KCNK1/HCN3/SHISA9/TRPC6	11
		M330	CC	GO:0097060	synaptic membrane	0.0346021	3.8964	4.75387	0.000206814	0.00478627	GABRB3/GRIN2B/LINGO2/GRIA1/HTR3B/GRIN3A/KCNK1/SHISA9/CHRM3/LRRTM1	10
		M330	BP	GO:0042391	regulation of membrane potential	0.0411985	4.69065	5.78682	1.68564e-05	0.0060724	SCN3B/GABRB3/GRIN2B/CELF4/KCNA4/GRIA1/HTR3B/GRIN3A/KCNK1/HCN3/PTPN3	11
		M330	BP	GO:0099536	synaptic signaling	0.0301811	3.43626	5.30231	1.77383e-05	0.0060724	SYN2/GABRB3/GRIN2B/CELF4/HTR1A/LY6H/GRIA1/HTR3B/RGS8/GRIN3A/MCTP1/PDYN/SHISA9/CHRM3/LRRTM1	15
		M330	CC	GO:0030425	dendrite	0.0284974	3.20898	4.21885	0.000521702	0.00802587	GABRB3/HTR1A/KCNA4/GRIA1/RGS8/KCNK1/PDYN/HCN3/SHISA9/CHRM3/PRSS12	11
		M330	CC	GO:0043025	neuronal cell body	0.0282132	3.17697	3.76185	0.00188612	0.023504	ENC1/GRIA1/RGS8/GRIN3A/KCNK1/PDYN/HCN3/GAL/ATOH7	9
		M330	MF	GO:0015075	monoatomic ion transmembrane transporter activity	0.0242718	2.80552	3.52451	0.00258925	0.0239247	SCN3B/GABRB3/GRIN2B/KCNA4/GRIA1/HTR3B/GRIN3A/KCNK1/HCN3/TRPC6	10
		M330	BP	GO:1901699	cellular response to nitrogen compound	0.0308642	3.51404	4.3607	0.000461536	0.0289565	GABRB3/HTR1A/LY6H/GRIA1/HTR3B/RGS8/HCN3/GRB14/WNT10B/CHRM3	10
		M330	CC	GO:0098984	neuron to neuron synapse	0.0291971	3.28777	3.65234	0.00276633	0.0320103	SYN2/C1QL3/GRIN2B/GRIA1/GRIN3A/PLXNC1/PDYN/SHISA9	8
		M330	CC	GO:0098794	postsynapse	0.0226804	2.55395	3.35034	0.00331157	0.0335297	SYN2/GABRB3/GRIN2B/CELF4/KCNA4/GRIA1/HTR3B/GRIN3A/SHISA9/CHRM3/LRRTM1	11
		M330	CC	GO:0044297	cell body	0.0251397	2.83088	3.36084	0.00410282	0.0349819	ENC1/GRIA1/RGS8/GRIN3A/KCNK1/PDYN/HCN3/GAL/ATOH7	9
		M330	CC	GO:0098978	glutamatergic synapse	0.0247253	2.78422	3.30392	0.00457622	0.0370674	SYN2/C1QL3/LINGO2/GRIA1/GRIN3A/PLXNC1/SHISA9/LRRTM1/PRSS12	9
		M330	MF	GO:0015318	inorganic molecular entity transmembrane transporter activity	0.0234375	2.70908	3.21435	0.00540794	0.0416411	SCN3B/GABRB3/GRIN2B/KCNA4/GRIA1/GRIN3A/KCNK1/HCN3/TRPC6	9
		M35	CC	GO:0000502	proteasome complex	0.258065	39.957	17.5234	1.15898e-11	1.10409e-09	PSMB7/PSMB4/PSMA6/PSMB3/PSMC2/PSMA5/PSMC3/PSMC1	8
		M35	CC	GO:0140535	intracellular protein-containing complex	0.0416667	6.45139	7.93127	5.01922e-08	1.47565e-06	PSMB7/PSMB4/ACTG1/XRCC6/PSMA6/PSMB3/ACTB/PSMC2/KANSL1/PSMA5/PSMC3/ANAPC15/PSMC1	13
		M35	BP	GO:0043161	proteasome-mediated ubiquitin-dependent protein catabolic process	0.0657895	11.327	9.83735	1.00775e-08	9.01935e-06	PSMB7/PSMB4/PSMA6/PSMB3/PSMC2/PSMA5/PSMC3/ANAPC15/PSMC1/PLK1	10
		M35	BP	GO:0043632	modification-dependent macromolecule catabolic process	0.0444444	7.65203	7.75058	4.17643e-07	7.4758e-05	PSMB7/PSMB4/PSMA6/PSMB3/PSMC2/PSMA5/PSMC3/ANAPC15/PSMC1/PLK1	10
		M35	CC	GO:1904813	ficolin-1-rich granule lumen	0.0779221	12.0649	7.86867	8.82018e-06	0.000216095	PSMB7/XRCC6/PSMC2/PSMA5/PSMC3/COMMD9	6
		M35	MF	GO:0016462	pyrophosphatase activity	0.0273224	4.32526	5.20431	7.30126e-05	0.00306311	XRCC6/ACTB/PSMC2/ARL17B/PSMC3/EFTUD2/PSMC1/DCTPP1/NUDT2/AFG1L	10
		M35	CC	GO:0032993	protein-DNA complex	0.046729	7.2352	5.23766	0.000589476	0.00791536	XRCC6/ACTB/H2BC4/H2AC21/H2BC12	5
		M356	BP	GO:0045087	innate immune response	0.0612691	5.69078	10.8166	6.30022e-15	3.36293e-12	C1QB/C1QC/FCGR3A/CD14/CYBA/C1QA/FCER1G/C3/AIF1/PIK3AP1/TLR2/LGALS9/LY96/LILRB1/RNASE2/RNASE3/LYN/CALHM6/LY86/SIGLEC10/CASP1/RBM47/MNDA/TLR5/HCST/SCIMP/CD300LF/CLEC10A	28
		M356	BP	GO:0006954	inflammatory response	0.0644391	5.98521	10.9757	6.46249e-15	3.36293e-12	FCGR3A/ITGB2/CD14/CYBA/C1QA/SERPINA1/ALOX5AP/C3/AIF1/PIK3AP1/TLR2/LGALS9/CTSC/FCGR2A/STAB1/LY96/FCGR2C/MGST2/LYN/CASP5/VAMP8/LY86/SIGLEC10/CASP1/HMOX1/TLR5/FOLR2	27
		M356	BP	GO:0050776	regulation of immune response	0.0611354	5.67835	10.8006	6.66366e-15	3.36293e-12	C1QB/C1QC/FCGR3A/ITGB2/CD14/CYBA/C1QA/FCER1G/FYB1/LAIR1/C3/PIK3AP1/TLR2/LGALS9/FCGR2A/LY96/FCGR2C/LILRB1/LYN/CALHM6/TNFSF13B/CASP1/RBM47/MNDA/TLR5/HCST/SCIMP/CD300LF	28
		M356	BP	GO:0032103	positive regulation of response to external stimulus	0.0711974	6.61293	10.5255	5.19106e-13	1.96482e-10	CD14/CYBA/ALOX5AP/C3/AIF1/PIK3AP1/TLR2/LGALS9/CTSC/LY96/MGST2/LYN/CASP5/VAMP8/LY86/RAC2/CASP1/RBM47/MNDA/TLR5/SCIMP/CD300LF	22
		M356	BP	GO:0002443	leukocyte mediated immunity	0.08867	8.23581	10.9125	2.46425e-12	7.46176e-10	C1QB/C1QC/FCGR3A/ITGB2/C1QA/FCER1G/C3/LGALS9/CTSC/FCGR2A/FCGR2C/LILRB1/LYN/CALHM6/VAMP8/RAC2/HCST/SCIMP	18
		M356	BP	GO:0031347	regulation of defense response	0.0580475	5.39154	9.16801	3.13227e-11	5.92783e-09	CD14/CYBA/ALOX5AP/C3/PIK3AP1/TLR2/LGALS9/CTSC/LY96/LILRB1/MGST2/LYN/CALHM6/CASP5/VAMP8/SIGLEC10/CASP1/RBM47/MNDA/TLR5/SCIMP/CD300LF	22
		M356	BP	GO:0001819	positive regulation of cytokine production	0.0717131	6.66083	9.52651	8.90734e-11	1.34857e-08	FCGR3A/CD14/CYBA/FCER1G/C3/AIF1/TLR2/LGALS9/FCGR2A/LY96/FCGR2C/LILRB1/CASP1/HMOX1/RBM47/TLR5/SCIMP/EBI3	18
		M356	BP	GO:0001816	cytokine production	0.0514139	4.7754	7.99101	2.58085e-09	2.791e-07	FCGR3A/CD14/CYBA/FCER1G/C3/AIF1/TLR2/LGALS9/FCGR2A/LY96/FCGR2C/LILRB1/LYN/CALHM6/CASP1/HMOX1/RBM47/TLR5/SCIMP/EBI3	20
		M356	BP	GO:0002250	adaptive immune response	0.0666667	6.19211	8.5372	3.39752e-09	3.42923e-07	C1QB/C1QC/FCGR3A/C1QA/FCER1G/LAIR1/C3/CTSC/FCGR2A/FCGR2C/LILRB1/LYN/TNFSF13B/SIGLEC10/EBI3/CLEC10A	16
		M356	BP	GO:0140895	cell surface toll-like receptor signaling pathway	0.216216	20.0825	12.1404	3.72361e-09	3.52347e-07	CD14/CYBA/PIK3AP1/TLR2/LY96/LYN/TLR5/SCIMP	8
		M356	BP	GO:0045088	regulation of innate immune response	0.0714286	6.6344	8.64709	4.39152e-09	3.69375e-07	CD14/CYBA/PIK3AP1/TLR2/LGALS9/LY96/LILRB1/LYN/CALHM6/CASP1/RBM47/MNDA/TLR5/SCIMP/CD300LF	15
		M356	BP	GO:0002831	regulation of response to biotic stimulus	0.064257	5.96829	8.32645	5.79363e-09	4.61661e-07	CD14/CYBA/PIK3AP1/TLR2/LGALS9/LY96/LILRB1/LYN/CALHM6/LY86/CASP1/RBM47/MNDA/TLR5/SCIMP/CD300LF	16
		M356	CC	GO:0030141	secretory granule	0.0465116	4.26759	7.70863	3.26813e-09	5.00023e-07	ITGB2/CD14/CYBA/SERPINA1/FCER1G/S100A11/LAIR1/C3/TLR2/CTSC/FCGR2A/LHFPL2/PYGL/CTSZ/RNASE2/CD53/RNASE3/VAMP8/MNDA/PLAC8/SIGLEC14/HEBP2	22
		M356	BP	GO:0009617	response to bacterium	0.0548387	5.09351	7.68924	1.96844e-08	1.35464e-06	CD14/CYBA/FCER1G/C3/TLR2/LGALS9/STAB1/PYGL/LY96/LILRB1/RNASE3/MGST2/LYN/LY86/CASP1/SCIMP/PLAC8	17
		M356	BP	GO:0006909	phagocytosis	0.0810811	7.53094	8.3765	4.52038e-08	2.8516e-06	ITGB2/CD14/CYBA/FCER1G/C3/AIF1/TLR2/FCGR2A/FCGR2C/LYN/NCF4/CD300LF	12
		M356	BP	GO:0002274	myeloid leukocyte activation	0.08	7.43053	8.30446	5.25367e-08	3.18162e-06	FCGR3A/ITGB2/C1QA/FCER1G/AIF1/TLR2/LGALS9/CTSC/LYN/VAMP8/RAC2/CD300LF	12
		M356	BP	GO:0002221	pattern recognition receptor signaling pathway	0.0819672	7.61324	7.68662	5.98618e-07	2.44948e-05	CD14/CYBA/PIK3AP1/TLR2/LY96/LYN/CASP1/TLR5/SCIMP/CD300LF	10
		M356	BP	GO:0016064	immunoglobulin mediated immune response	0.114286	10.615	8.43372	6.85179e-07	2.6599e-05	C1QB/C1QC/FCGR3A/C1QA/FCER1G/C3/FCGR2A/FCGR2C	8
		M356	BP	GO:0060627	regulation of vesicle-mediated transport	0.0477707	4.43702	6.49953	9.13919e-07	3.29446e-05	ITGB2/CD14/CYBA/FCER1G/C3/TLR2/LGALS9/FCGR2A/FCGR2C/LILRB1/APOC2/LYN/VAMP8/RAC2/CD300LF	15
		M356	CC	GO:0005766	primary lysosome	0.106667	9.787	8.02812	1.31017e-06	4.00913e-05	C3/CTSC/RNASE2/RNASE3/VAMP8/MNDA/PLAC8/HEBP2	8
		M356	BP	GO:0002886	regulation of myeloid leukocyte mediated immunity	0.171429	15.9226	9.23234	1.6156e-06	5.55913e-05	ITGB2/C3/LGALS9/LYN/VAMP8/RAC2	6
		M356	BP	GO:0031663	lipopolysaccharide-mediated signaling pathway	0.162162	15.0619	8.94624	2.27482e-06	7.48713e-05	CD14/TLR2/LY96/LYN/LY86/SCIMP	6
		M356	BP	GO:0001909	leukocyte mediated cytotoxicity	0.101449	9.42277	7.33445	8.01286e-06	0.000221831	FCGR3A/LGALS9/CTSC/FCGR2A/FCGR2C/LILRB1/HCST	7
		M356	BP	GO:0050670	regulation of lymphocyte proliferation	0.0703125	6.53074	6.58744	8.17158e-06	0.000221831	FCGR3A/AIF1/LGALS9/LILRB1/LYN/TNFSF13B/RAC2/MNDA/EBI3	9
		M356	BP	GO:0097028	dendritic cell differentiation	0.185185	17.2003	8.79816	8.49814e-06	0.000221831	TMEM176B/LGALS9/LILRB1/LYN/TMEM176A	5
		M356	BP	GO:0032944	regulation of mononuclear cell proliferation	0.0687023	6.38118	6.48538	9.87525e-06	0.000253409	FCGR3A/AIF1/LGALS9/LILRB1/LYN/TNFSF13B/RAC2/MNDA/EBI3	9
		M356	BP	GO:0043300	regulation of leukocyte degranulation	0.166667	15.4803	8.29119	1.46278e-05	0.000346039	ITGB2/LGALS9/LYN/VAMP8/RAC2	5
		M356	BP	GO:0043299	leukocyte degranulation	0.117647	10.9272	7.42238	1.56402e-05	0.000358776	FCGR3A/ITGB2/LGALS9/LYN/VAMP8/RAC2	6
		M356	BP	GO:0002269	leukocyte activation involved in inflammatory response	0.15625	14.5127	7.99209	2.03265e-05	0.000446004	ITGB2/C1QA/AIF1/TLR2/CTSC	5
		M356	BP	GO:0001906	cell killing	0.0714286	6.6344	6.27025	2.40313e-05	0.000512442	FCGR3A/C3/LGALS9/CTSC/FCGR2A/FCGR2C/LILRB1/HCST	8
		M356	CC	GO:0009897	external side of plasma membrane	0.0507614	4.65752	5.46126	4.97724e-05	0.000692288	FCGR3A/ITGB2/CD14/FCER1G/FCGR2A/FCGR2C/LILRB1/EBI3/FOLR2/CLEC10A	10
		M356	BP	GO:0002366	leukocyte activation involved in immune response	0.0580645	5.39312	5.7692	3.81447e-05	0.000740398	FCGR3A/ITGB2/FCER1G/LCP1/LGALS9/LILRB1/LYN/VAMP8/RAC2	9
		M356	BP	GO:0046651	lymphocyte proliferation	0.0580645	5.39312	5.7692	3.81447e-05	0.000740398	FCGR3A/AIF1/LGALS9/LILRB1/LYN/TNFSF13B/RAC2/MNDA/EBI3	9
		M356	BP	GO:0032943	mononuclear cell proliferation	0.05625	5.22459	5.63869	4.89849e-05	0.000872508	FCGR3A/AIF1/LGALS9/LILRB1/LYN/TNFSF13B/RAC2/MNDA/EBI3	9
		M356	MF	GO:0038187	pattern recognition receptor activity	0.217391	20.0385	9.5766	3.81899e-06	0.000901282	CD14/TLR2/LY96/TLR5/CLEC10A	5
		M356	BP	GO:0071216	cellular response to biotic stimulus	0.0583942	5.42374	5.45457	0.000101835	0.00169427	CD14/TLR2/LY96/LILRB1/LYN/LY86/CASP1/SCIMP	8
		M356	CC	GO:0045335	phagocytic vesicle	0.0759494	6.96859	5.59817	0.000205077	0.0024136	CYBA/TLR2/VAMP8/RAC2/NCF4/SCIMP	6
		M356	BP	GO:0050865	regulation of cell activation	0.0368098	3.41895	4.66508	0.000165582	0.00269561	FCGR3A/FCER1G/AIF1/LGALS9/CTSC/LILRB1/LYN/TNFSF13B/RAC2/MNDA/EBI3/CD300LF	12
		M356	CC	GO:0009986	cell surface	0.0295359	2.71001	4.03866	0.000530095	0.00450581	FCGR3A/ITGB2/CD14/FCER1G/C3/TLR2/FCGR2A/FCGR2C/LILRB1/CD53/HCST/EBI3/FOLR2/CLEC10A	14
		M356	BP	GO:0034097	response to cytokine	0.0303688	2.8207	4.21802	0.000340431	0.0051031	CD14/HCLS1/FCER1G/AIF1/TLR2/LGALS9/LILRB1/LYN/TNFSF13B/CASP1/RBM47/MNDA/EBI3/CD300LF	14
		M356	BP	GO:0071345	cellular response to cytokine stimulus	0.0316302	2.93786	4.22303	0.000386303	0.00549781	HCLS1/FCER1G/AIF1/TLR2/LGALS9/LILRB1/LYN/TNFSF13B/CASP1/RBM47/MNDA/EBI3/CD300LF	13
		M356	BP	GO:1901652	response to peptide	0.0299786	2.78446	4.16277	0.000388551	0.00549781	CD14/HCLS1/FCER1G/AIF1/TLR2/LGALS9/LILRB1/LYN/TNFSF13B/CASP1/RBM47/MNDA/EBI3/CD300LF	14
		M356	CC	GO:0043235	receptor complex	0.0376569	3.45514	4.0496	0.00109671	0.0076271	ITGB2/CD14/TLR2/LY96/LYN/KCTD12/SCIMP/EBI3/GPR160	9
		M356	BP	GO:1902106	negative regulation of leukocyte differentiation	0.078125	7.25637	5.245	0.000588665	0.00781789	C1QC/TMEM176B/LILRB1/LYN/TMEM176A	5
		M356	BP	GO:0034101	erythrocyte homeostasis	0.0769231	7.14474	5.19187	0.000632415	0.00818356	HCLS1/SLC1A5/LYN/RAC2/HMOX1	5
		M356	MF	GO:0140375	immune receptor activity	0.08	7.37418	5.81072	0.000149444	0.00881721	FCGR3A/FCER1G/FCGR2A/FCGR2C/LILRB1/EBI3	6
		M356	BP	GO:1903039	positive regulation of leukocyte cell-cell adhesion	0.0469799	4.36356	4.32893	0.00104865	0.0123074	ITGB2/AIF1/LGALS9/LILRB1/LYN/TNFSF13B/EBI3	7
		M356	CC	GO:0098552	side of membrane	0.0298913	2.74262	3.5991	0.00201705	0.0123444	FCGR3A/ITGB2/CD14/FCER1G/FCGR2A/FCGR2C/LILRB1/LYN/EBI3/FOLR2/CLEC10A	11
		M356	MF	GO:0033218	amide binding	0.0542636	5.00186	4.80248	0.000467606	0.0183925	ITGB2/C1QA/TLR2/MGST2/SOAT1/FOLR2/CD300LF	7
		M356	BP	GO:0030595	leukocyte chemotaxis	0.0461538	4.28684	3.94586	0.00264797	0.0247471	ITGB2/FCER1G/AIF1/LGALS9/LYN/RAC2	6
		M356	BP	GO:0002683	negative regulation of immune system process	0.0323741	3.00696	3.56156	0.00281613	0.0257193	C1QC/TMEM176B/LGALS9/LILRB1/LYN/TMEM176A/HMOX1/MNDA/CD300LF	9
		M356	BP	GO:0007159	leukocyte cell-cell adhesion	0.0353982	3.28784	3.64671	0.00281995	0.0257193	ITGB2/AIF1/LGALS9/LILRB1/LYN/TNFSF13B/RAC2/EBI3	8
		M356	BP	GO:0006959	humoral immune response	0.0434783	4.03833	3.76025	0.00356564	0.0313627	C1QB/C1QC/C1QA/C3/RNASE3/EBI3	6
		M356	BP	GO:0051050	positive regulation of transport	0.0258065	2.39694	3.2513	0.00376305	0.0323708	ITGB2/CD14/CYBA/HCLS1/FCER1G/C3/TLR2/FCGR2A/SCIN/FCGR2C/VAMP8/CD300LF	12
		M356	BP	GO:0043065	positive regulation of apoptotic process	0.0309278	2.87263	3.40325	0.00382047	0.032444	LGALS9/CTSC/SCIN/LILRB1/LYN/CASP5/HMOX1/MNDA/TNFAIP8	9
		M356	BP	GO:0006935	chemotaxis	0.032	2.97221	3.31214	0.00520688	0.0414906	ITGB2/FCER1G/AIF1/LGALS9/RNASE2/RNASE3/LYN/RAC2	8
		M363	BP	GO:0045321	leukocyte activation	0.0466102	7.00045	11.0479	2.74569e-14	3.9181e-11	APBB1IP/CX3CR1/CD4/IKZF1/DOCK8/NCKAP1L/BLNK/IRF8/DOCK2/SELPLG/MILR1/ITGAM/TNFAIP8L2/LST1/VAV1/SYK/LILRB4/CLEC7A/PLCG2/CD84/RASAL3/CD33	22
		M363	BP	GO:0001817	regulation of cytokine production	0.0388601	5.83646	8.00072	1.34176e-08	5.31618e-06	CSF1R/CX3CR1/CD4/NCKAP1L/IRF8/SYK/LILRB4/TRAF3IP3/CLEC7A/IRF5/PLCG2/CD84/CD33/CMKLR1/PLD4	15
		M363	BP	GO:0001816	cytokine production	0.0385604	5.79145	7.95879	1.49017e-08	5.31618e-06	CSF1R/CX3CR1/CD4/NCKAP1L/IRF8/SYK/LILRB4/TRAF3IP3/CLEC7A/IRF5/PLCG2/CD84/CD33/CMKLR1/PLD4	15
		M363	BP	GO:0002252	immune effector process	0.0414201	6.22095	8.05304	2.06605e-08	5.89649e-06	APBB1IP/CX3CR1/NCKAP1L/IRF8/DOCK2/MILR1/ITGAM/VAV1/SYK/LILRB4/CLEC7A/IRF5/PLCG2/CD84	14
		M363	BP	GO:0006909	phagocytosis	0.0675676	10.1481	9.20786	3.22651e-08	6.35104e-06	NCKAP1L/IRF8/DOCK2/ITGAM/VAV1/SYK/CLEC7A/PLCG2/BIN2/PLD4	10
		M363	BP	GO:0002694	regulation of leukocyte activation	0.0440678	6.61861	8.07062	3.56505e-08	6.35104e-06	CD4/DOCK8/NCKAP1L/MILR1/TNFAIP8L2/LST1/VAV1/SYK/LILRB4/CLEC7A/CD84/RASAL3/CD33	13
		M363	BP	GO:1903131	mononuclear cell differentiation	0.0489796	7.35632	8.29004	4.14719e-08	6.35104e-06	CSF1R/CD4/IKZF1/NCKAP1L/BLNK/IRF8/DOCK2/UCP2/VAV1/SYK/LILRB4/PLCG2	12
		M363	BP	GO:0002366	leukocyte activation involved in immune response	0.0645161	9.68977	8.95556	5.02267e-08	6.35104e-06	APBB1IP/CX3CR1/NCKAP1L/IRF8/DOCK2/MILR1/ITGAM/SYK/PLCG2/CD84	10
		M363	BP	GO:0002703	regulation of leukocyte mediated immunity	0.0731707	10.9896	9.14989	8.6117e-08	9.45299e-06	CX3CR1/NCKAP1L/ITGAM/VAV1/SYK/LILRB4/CLEC7A/PLCG2/CD84	9
		M363	BP	GO:0002768	immune response-regulating cell surface receptor signaling pathway	0.0529101	7.94664	7.92494	3.2671e-07	2.59009e-05	NCKAP1L/BLNK/ITGAM/VAV1/SYK/LILRB4/CLEC7A/PLCG2/CD33/CMKLR1	10
		M363	BP	GO:0031341	regulation of cell killing	0.12	18.023	9.8892	7.98652e-07	4.74865e-05	CX3CR1/NCKAP1L/ITGAM/VAV1/SYK/CLEC7A	6
		M363	BP	GO:0045087	innate immune response	0.0306346	4.60105	6.51656	8.7873e-07	5.01579e-05	CSF1R/CX3CR1/RNASET2/IRF8/ITGAM/TNFAIP8L2/VAV1/SYK/TRAF3IP3/CLEC7A/IRF5/PLCG2/CD84/PLD4	14
		M363	BP	GO:0007159	leukocyte cell-cell adhesion	0.0442478	6.64564	7.06205	1.69789e-06	8.65315e-05	CX3CR1/CD4/DOCK8/NCKAP1L/SELPLG/TNFAIP8L2/VAV1/SYK/LILRB4/RASAL3	10
		M363	BP	GO:0006954	inflammatory response	0.0310263	4.65988	6.32351	2.07491e-06	0.0001021	CSF1R/CX3CR1/ADORA3/BLNK/ITGAM/TNFAIP8L2/SYK/LILRB4/CLEC7A/IRF5/PLCG2/CMKLR1/PLD4	13
		M363	BP	GO:0043299	leukocyte degranulation	0.0980392	14.7247	8.05301	1.96547e-05	0.000782377	NCKAP1L/MILR1/ITGAM/SYK/CD84	5
		M363	BP	GO:0070661	leukocyte proliferation	0.0446927	6.71247	6.3376	1.97376e-05	0.000782377	CSF1R/DOCK8/NCKAP1L/DOCK2/LST1/SYK/LILRB4/RASAL3	8
		M363	BP	GO:0050870	positive regulation of T cell activation	0.0510949	7.67402	6.45804	2.9268e-05	0.00101128	CD4/DOCK8/NCKAP1L/VAV1/SYK/LILRB4/RASAL3	7
		M363	BP	GO:0050848	regulation of calcium-mediated signaling	0.0819672	12.3108	7.26339	4.73646e-05	0.00127527	CD4/SYK/CLEC7A/PLCG2/CMKLR1	5
		M363	BP	GO:1903037	regulation of leukocyte cell-cell adhesion	0.0394089	5.91888	5.82167	4.88376e-05	0.00129058	CD4/DOCK8/NCKAP1L/TNFAIP8L2/VAV1/SYK/LILRB4/RASAL3	8
		M363	BP	GO:0050764	regulation of phagocytosis	0.078125	11.7337	7.06179	5.98055e-05	0.00148232	NCKAP1L/DOCK2/SYK/CLEC7A/PLCG2	5
		M363	BP	GO:0050900	leukocyte migration	0.0379147	5.69446	5.6678	6.42758e-05	0.00148786	CSF1R/CX3CR1/DOCK8/NCKAP1L/SELPLG/VAV1/SYK/CMKLR1	8
		M363	BP	GO:0046651	lymphocyte proliferation	0.0451613	6.78284	5.95972	6.46441e-05	0.00148786	DOCK8/NCKAP1L/DOCK2/LST1/SYK/LILRB4/RASAL3	7
		M363	BP	GO:0071621	granulocyte chemotaxis	0.0746269	11.2083	6.87321	7.46329e-05	0.00161365	CSF1R/NCKAP1L/VAV1/SYK/CMKLR1	5
		M363	BP	GO:0001906	cell killing	0.0535714	8.04597	6.15347	8.81875e-05	0.00172388	CX3CR1/NCKAP1L/ITGAM/VAV1/SYK/CLEC7A	6
		M363	BP	GO:0002718	regulation of cytokine production involved in immune response	0.0684932	10.2871	6.52973	0.000112668	0.0019497	SYK/LILRB4/CLEC7A/IRF5/PLCG2	5
		M363	BP	GO:0002367	cytokine production involved in immune response	0.0675676	10.1481	6.47636	0.000120234	0.0019497	SYK/LILRB4/CLEC7A/IRF5/PLCG2	5
		M363	BP	GO:0032103	positive regulation of response to external stimulus	0.0291262	4.37451	4.966	0.000164342	0.00241769	CSF1R/CX3CR1/NCKAP1L/VAV1/SYK/TRAF3IP3/CLEC7A/PLCG2/CMKLR1	9
		M363	BP	GO:0072593	reactive oxygen species metabolic process	0.047619	7.15198	5.70438	0.00016927	0.00246478	UCP2/ITGAM/VAV1/SYK/CLEC7A/PLCG2	6
		M363	BP	GO:0002687	positive regulation of leukocyte migration	0.0617284	9.27108	6.12926	0.000184706	0.00258407	CSF1R/CX3CR1/DOCK8/NCKAP1L/CMKLR1	5
		M363	MF	GO:0005096	GTPase activator activity	0.0496454	7.37791	6.29423	3.82716e-05	0.00275555	NCKAP1L/DOCK2/RGS10/ARHGAP24/RASAL3/IQGAP2/ARHGAP11B	7
		M363	BP	GO:0006935	chemotaxis	0.032	4.80613	5.01627	0.000209864	0.0028071	CSF1R/CX3CR1/NCKAP1L/DOCK2/VAV1/SYK/BIN2/CMKLR1	8
		M363	BP	GO:0045807	positive regulation of endocytosis	0.0574713	8.63169	5.86369	0.000258557	0.00323649	NCKAP1L/DOCK2/SYK/CLEC7A/PLCG2	5
		M363	BP	GO:0050730	regulation of peptidyl-tyrosine phosphorylation	0.0574713	8.63169	5.86369	0.000258557	0.00323649	CSF1R/CD4/SYK/LILRB4/PLCG2	5
		M363	BP	GO:0071345	cellular response to cytokine stimulus	0.0243309	3.65429	4.53935	0.00029689	0.00356018	CSF1R/CX3CR1/CD4/DOCK8/IRF8/SELPLG/SYK/LILRB4/IRF5/CMKLR1	10
		M363	BP	GO:0070663	regulation of leukocyte proliferation	0.0413793	6.21482	5.19431	0.000363293	0.00414736	CSF1R/NCKAP1L/LST1/SYK/LILRB4/RASAL3	6
		M363	BP	GO:0002440	production of molecular mediator of immune response	0.046729	7.01829	5.13546	0.000673641	0.00690217	SYK/LILRB4/CLEC7A/IRF5/PLCG2	5
		M363	BP	GO:0034097	response to cytokine	0.021692	3.25795	4.10513	0.000739381	0.00722669	CSF1R/CX3CR1/CD4/DOCK8/IRF8/SELPLG/SYK/LILRB4/IRF5/CMKLR1	10
		M363	BP	GO:1901652	response to peptide	0.0214133	3.21609	4.05701	0.000817802	0.00767765	CSF1R/CX3CR1/CD4/DOCK8/IRF8/SELPLG/SYK/LILRB4/IRF5/CMKLR1	10
		M363	BP	GO:0010720	positive regulation of cell development	0.0297872	4.47379	4.43391	0.000835822	0.00774492	CX3CR1/CD4/NCKAP1L/SYK/LILRB4/CLEC7A/CYFIP1	7
		M363	BP	GO:0042327	positive regulation of phosphorylation	0.0294118	4.4174	4.39065	0.000900827	0.00803425	CSF1R/CX3CR1/TMEM119/CD4/NCKAP1L/SYK/PLCG2	7
		M363	BP	GO:0002250	adaptive immune response	0.0291667	4.38059	4.3622	0.000946346	0.00833602	CX3CR1/CD4/NCKAP1L/SYK/LILRB4/CLEC7A/CD84	7
		M363	BP	GO:0040017	positive regulation of locomotion	0.025	3.75479	4.1289	0.00109218	0.00927702	CSF1R/CX3CR1/DOCK8/NCKAP1L/CLEC7A/PLCG2/CMKLR1/CLDN7	8
		M363	BP	GO:0048871	multicellular organismal-level homeostasis	0.0224439	3.37088	4.00202	0.00111464	0.0094118	CSF1R/CX3CR1/TMEM119/IKZF1/NCKAP1L/UCP2/SYK/CYTL1/CMKLR1	9
		M363	CC	GO:0098552	side of membrane	0.0271739	4.03913	4.92118	0.000136076	0.00966136	CX3CR1/CD4/MILR1/ITGAM/LILRB4/CD84/RASAL3/CD33/ABCC4/DPEP2	10
		M363	CC	GO:0009986	cell surface	0.0232068	3.44945	4.53563	0.000242948	0.0111475	CSF1R/CX3CR1/CD4/MILR1/ITGAM/LILRB4/CLEC7A/CD84/CD33/ABCC4/IQGAP2	11
		M363	CC	GO:0009897	external side of plasma membrane	0.035533	5.28162	5.01238	0.000314015	0.0111475	CX3CR1/CD4/MILR1/ITGAM/CD84/CD33/ABCC4	7
		M363	BP	GO:0043085	positive regulation of catalytic activity	0.0231884	3.4827	3.8709	0.00177008	0.0137128	CSF1R/CD4/ADORA3/DOCK8/ITGAM/RGS10/SYK/CLEC7A	8
		M363	BP	GO:0071216	cellular response to biotic stimulus	0.0364964	5.48144	4.33642	0.00204022	0.0151635	CX3CR1/IRF8/SYK/CLEC7A/PLCG2	5
		M363	BP	GO:0043254	regulation of protein-containing complex assembly	0.027027	4.05923	3.79162	0.00330261	0.0212289	NCKAP1L/SYK/CLEC7A/PLCG2/CYFIP1/CLDN7	6
		M363	BP	GO:0051090	regulation of DNA-binding transcription factor activity	0.0316456	4.7529	3.90578	0.00378907	0.0231068	ADORA3/SYK/CLEC7A/PLCG2/CMKLR1	5
		M363	BP	GO:0009611	response to wounding	0.022082	3.31653	3.45495	0.00460809	0.0261982	CX3CR1/ADORA3/VAV1/SYK/CLEC7A/ARHGAP24/PLCG2	7
		M363	BP	GO:0006816	calcium ion transport	0.0248963	3.73921	3.54221	0.00494256	0.0272318	CD4/UCP2/PLCG2/CD84/PLCB2/CACNA2D4	6
		M363	CC	GO:0030141	secretory granule	0.0211416	3.14249	3.96277	0.00101162	0.0287299	RNASET2/NCKAP1L/DOCK2/ITGAM/PLCB2/BIN2/CD33/ABCC4/CYFIP1/IQGAP2	10
		M363	BP	GO:0002833	positive regulation of response to biotic stimulus	0.0271739	4.08129	3.46716	0.00720262	0.0360977	VAV1/SYK/TRAF3IP3/CLEC7A/PLCG2	5
		M363	MF	GO:0008047	enzyme activator activity	0.025974	3.86006	4.22127	0.000926302	0.0400163	NCKAP1L/DOCK2/RGS10/ARHGAP24/RASAL3/CD33/IQGAP2/ARHGAP11B	8
		M39	BP	GO:0002521	leukocyte differentiation	0.0566667	5.19494	7.79724	1.48789e-08	3.15134e-05	BCL6/STAT3/ZBTB7B/SBNO2/LTBR/ZFP36L2/IRF7/FES/TP53/MYH9/EPHA2/BAX/ST3GAL1/FAM20C/KLF6/NFKBIZ/IL7R	17
		M39	BP	GO:0008630	intrinsic apoptotic signaling pathway in response to DNA damage	0.145455	13.3346	9.64338	1.11555e-07	0.000101362	TNFRSF1A/MCL1/TP53/DDIT4/IER3/EPHA2/BAX/PML	8
		M39	BP	GO:1900543	negative regulation of purine nucleotide metabolic process	0.294118	26.9633	11.2547	7.56629e-07	0.000314294	STAT3/TP53/DDIT4/IER3/TRIM63	5
		M39	BP	GO:0042113	B cell activation	0.0787402	7.21853	7.42603	9.84872e-07	0.000314294	BCL6/ZFP36L2/TP53/CD40/BAX/ST3GAL1/KLF6/TNIP2/NFKBIZ/IL7R	10
		M39	BP	GO:0045944	positive regulation of transcription by RNA polymerase II	0.0395604	3.62672	6.08291	1.23598e-06	0.000327225	TNFRSF1A/STAT3/MAFF/ZBTB7B/SBNO2/TEAD2/NFKBIA/NFKB2/IRF7/TP53/KDM6B/CD40/FHOD1/ARID3A/KLF6/TNIP2/TEAD4/NFKBIZ	18
		M39	BP	GO:0002366	leukocyte activation involved in immune response	0.0645161	5.91454	6.49672	6.04742e-06	0.000755971	BCL6/STAT3/ZBTB7B/SBNO2/FES/TP53/CD40/ST3GAL1/NFKBIZ/RAB27A	10
		M39	BP	GO:0070227	lymphocyte apoptotic process	0.139535	12.7919	8.1446	6.11923e-06	0.000755971	BCL6/TP53/BAX/ST3GAL1/NFKBIZ/IL7R	6
		M39	BP	GO:0034097	response to cytokine	0.0368764	3.38065	5.55183	6.73367e-06	0.000755971	TNFRSF1A/STAT3/MAPKAPK2/MCL1/SBNO2/NFKBIA/ZFP36L2/NFKB2/IRF7/TP53/CD40/MRC1/PML/TNIP2/NFKBIZ/IL7R/TRIM63	17
		M39	BP	GO:1901652	response to peptide	0.0364026	3.33722	5.48839	8.00475e-06	0.000847703	TNFRSF1A/STAT3/MAPKAPK2/MCL1/SBNO2/NFKBIA/ZFP36L2/NFKB2/IRF7/TP53/CD40/MRC1/PML/TNIP2/NFKBIZ/IL7R/TRIM63	17
		M39	BP	GO:2000106	regulation of leukocyte apoptotic process	0.122449	11.2255	7.54262	1.33267e-05	0.00116121	BCL6/IRF7/TP53/BAX/ST3GAL1/IL7R	6
		M39	BP	GO:0002252	immune effector process	0.0414201	3.7972	5.53429	1.37065e-05	0.00116121	BCL6/STAT3/MAPKAPK2/ZBTB7B/SBNO2/IRF7/FES/CYBC1/TP53/CD40/ST3GAL1/NFKBIZ/RAB27A/IL7R	14
		M39	BP	GO:0045912	negative regulation of carbohydrate metabolic process	0.166667	15.2792	8.23028	1.55973e-05	0.00127058	STAT3/TP53/DDIT4/IER3/TRIM63	5
		M39	BP	GO:0033993	response to lipid	0.0361991	3.31856	5.28684	1.67148e-05	0.00131118	STAT3/MAPKAPK2/SBNO2/TEAD2/NFKBIA/ZFP36L2/NFKB2/TRIM5/FES/DDIT4/GRAMD1A/CD40/MRC1/TNIP2/NFKBIZ/TRIM63	16
		M39	BP	GO:0007249	canonical NF-kappaB signal transduction	0.0625	5.72971	6.02165	2.36255e-05	0.00152697	TNFRSF1A/STAT3/LTBR/NFKBIA/NFKB2/TRIM5/TNFRSF10B/CD40/TNIP2	9
		M39	BP	GO:0009617	response to bacterium	0.0419355	3.84445	5.37843	2.54775e-05	0.0015871	TNFRSF1A/MAPKAPK2/SBNO2/NFKBIA/NFKB2/TRIM5/EPHA2/CD40/MRC1/TNIP2/RAB29/NFKBIZ/IL7R	13
		M39	BP	GO:0006954	inflammatory response	0.0357995	3.28193	5.05734	3.65997e-05	0.00215328	BCL6/TNFRSF1A/STAT3/MAPKAPK2/GPR4/SBNO2/NFKBIA/NFKB2/METRNL/IER3/KDM6B/EPHA2/CD40/TNIP2/NFKBIZ	15
		M39	BP	GO:0031347	regulation of defense response	0.0369393	3.38642	5.01505	4.9229e-05	0.00274387	BCL6/TNFRSF1A/STAT3/MAPKAPK2/GPR4/SBNO2/NFKBIA/IRF7/TRIM5/METRNL/IER3/PML/TNIP2/NFKBIZ	14
		M39	BP	GO:0071396	cellular response to lipid	0.0409556	3.75462	5.05738	6.81228e-05	0.0036071	SBNO2/TEAD2/NFKBIA/ZFP36L2/TRIM5/FES/DDIT4/GRAMD1A/CD40/MRC1/TNIP2/NFKBIZ	12
		M39	BP	GO:0002460	adaptive immune response based on somatic recombination of immune receptors built from immunoglobulin superfamily domains	0.0542169	4.97035	5.43594	7.25071e-05	0.00374561	BCL6/STAT3/ZBTB7B/NFKB2/IRF7/CD40/NFKBIZ/RAB27A/IL7R	9
		M39	BP	GO:0071216	cellular response to biotic stimulus	0.0583942	5.3533	5.40331	0.000111807	0.00473614	SBNO2/NFKBIA/TRIM5/TP53/CD40/MRC1/TNIP2/NFKBIZ	8
		M39	MF	GO:0000978	RNA polymerase II cis-regulatory region sequence-specific DNA binding	0.0392157	3.61479	5.30535	2.4365e-05	0.00480137	BCL6/STAT3/MAFF/ZBTB7B/BCL6B/TEAD2/NFKB2/IRF7/TP53/TGIF1/KDM6B/KLF6/TEAD4/NFKBIZ	14
		M39	BP	GO:0071345	cellular response to cytokine stimulus	0.0340633	3.12276	4.65664	0.000118304	0.0049131	TNFRSF1A/STAT3/MAPKAPK2/SBNO2/NFKBIA/ZFP36L2/IRF7/TP53/CD40/MRC1/PML/TNIP2/NFKBIZ/IL7R	14
		M39	BP	GO:0009611	response to wounding	0.0378549	3.47036	4.72598	0.000144625	0.00577952	STAT3/GPR4/ITGA5/ZFP36L2/PLAUR/MYH9/LYVE1/CD40/TNFRSF12A/BAX/NFKBIZ/RAB27A	12
		M39	BP	GO:0070848	response to growth factor	0.0352304	3.22975	4.62012	0.000153118	0.00600562	STAT3/MAPKAPK2/ITGA5/ZFP36L2/TP53/TGIF1/DDIT4/EPHA2/FAM20C/PML/CHST11/NFKBIZ/HAP1	13
		M39	BP	GO:0042100	B cell proliferation	0.104167	9.54951	6.2412	0.000160813	0.00619275	BCL6/CD40/BAX/NFKBIZ/IL7R	5
		M39	MF	GO:0001067	transcription regulatory region nucleic acid binding	0.0320366	2.95305	4.4098	0.000216964	0.00696998	BCL6/STAT3/MAFF/ZBTB7B/BCL6B/TEAD2/NFKB2/IRF7/TP53/TGIF1/KDM6B/KLF6/TEAD4/NFKBIZ	14
		M39	BP	GO:0016052	carbohydrate catabolic process	0.0769231	7.05195	5.64391	0.000190574	0.00718555	STAT3/TP53/DDIT4/IER3/PFKFB3/TRIM63	6
		M39	BP	GO:0009895	negative regulation of catabolic process	0.0529801	4.85697	5.03101	0.000219738	0.00738739	STAT3/MAPKAPK2/MCL1/TP53/DDIT4/IER3/PML/TRIM63	8
		M39	BP	GO:0072526	pyridine-containing compound catabolic process	0.0909091	8.33412	5.73393	0.000307864	0.00852075	STAT3/DDIT4/IER3/PFKFB3/TRIM63	5
		M39	BP	GO:0006974	DNA damage response	0.0348837	3.19798	4.3891	0.000309772	0.00852075	BCL6/TNFRSF1A/MAPKAPK2/MCL1/IRF7/TP53/DDIT4/IER3/EPHA2/BAX/PML/MCM10	12
		M39	BP	GO:0045087	innate immune response	0.0306346	2.80843	4.19778	0.000358439	0.00897238	MAPKAPK2/NFKBIA/NFKB2/IRF7/TRIM5/CYBC1/TP53/CD40/MRC1/PML/TNIP2/NFKBIZ/RAB27A/TRIM63	14
		M39	BP	GO:0046031	ADP metabolic process	0.0877193	8.0417	5.60531	0.000364318	0.00897238	STAT3/DDIT4/IER3/PFKFB3/TRIM63	5
		M39	BP	GO:0062014	negative regulation of small molecule metabolic process	0.0877193	8.0417	5.60531	0.000364318	0.00897238	STAT3/TP53/DDIT4/IER3/TRIM63	5
		M39	BP	GO:0071363	cellular response to growth factor stimulus	0.0339943	3.11644	4.28409	0.000392308	0.00955067	STAT3/MAPKAPK2/ITGA5/ZFP36L2/TP53/TGIF1/DDIT4/FAM20C/PML/CHST11/NFKBIZ/HAP1	12
		M39	BP	GO:1903706	regulation of hemopoiesis	0.0432692	3.96672	4.56066	0.0003998	0.00962246	BCL6/STAT3/ZBTB7B/NFKBIA/ZFP36L2/IRF7/FES/NFKBIZ/IL7R	9
		M39	BP	GO:0046496	nicotinamide nucleotide metabolic process	0.0659341	6.04453	5.08608	0.000442158	0.0100698	STAT3/TP53/DDIT4/IER3/PFKFB3/TRIM63	6
		M39	BP	GO:0008637	apoptotic mitochondrial changes	0.0806452	7.39317	5.30949	0.00053967	0.0115457	MCL1/PLAUR/TP53/IER3/BAX	5
		M39	BP	GO:0006090	pyruvate metabolic process	0.0757576	6.9451	5.0956	0.00072049	0.0143017	STAT3/DDIT4/IER3/PFKFB3/TRIM63	5
		M39	BP	GO:0043467	regulation of generation of precursor metabolites and energy	0.0757576	6.9451	5.0956	0.00072049	0.0143017	STAT3/TP53/DDIT4/IER3/TRIM63	5
		M39	BP	GO:0048598	embryonic morphogenesis	0.0361011	3.30958	4.11803	0.000787854	0.0151698	ITGA5/VASP/TEAD2/TP53/MYH9/KDM6B/EPHA2/BAX/CHST11/RDH10	10
		M39	BP	GO:0016032	viral process	0.0434783	3.98588	4.30965	0.000828542	0.0156683	ITGA5/IRF7/TRIM5/TP53/EPHA2/ST3GAL1/MRC1/SLC3A2	8
		M39	BP	GO:0043065	positive regulation of apoptotic process	0.0343643	3.15035	3.93389	0.00115006	0.0193403	BCL6/TNFRSF1A/MCL1/LTBR/TP53/TNFRSF10B/CD40/TNFRSF12A/BAX/PML	10
		M39	BP	GO:0002819	regulation of adaptive immune response	0.0550459	5.04635	4.47075	0.00115055	0.0193403	BCL6/ZBTB7B/IRF7/CD40/NFKBIZ/IL7R	6
		M39	BP	GO:0006606	protein import into nucleus	0.0675676	6.19428	4.71687	0.00121366	0.0202404	STAT3/NFKBIA/TP53/PML/IPO4	5
		M39	BP	GO:0051170	import into nucleus	0.0657895	6.03127	4.63084	0.00136858	0.0217629	STAT3/NFKBIA/TP53/PML/IPO4	5
		M39	MF	GO:0001228	DNA-binding transcription activator activity, RNA polymerase II-specific	0.0482759	4.44993	4.3943	0.000940223	0.0238113	STAT3/MAFF/ZBTB7B/NFKB2/TP53/KLF6/TEAD4	7
		M39	BP	GO:0032943	mononuclear cell proliferation	0.04375	4.0108	4.04524	0.00171325	0.024518	BCL6/ZBTB7B/TP53/CD40/BAX/NFKBIZ/IL7R	7
		M39	BP	GO:0045165	cell fate commitment	0.05	4.58377	4.15794	0.00188823	0.0259594	STAT3/MCL1/TP53/KDM6B/PML/TEAD4	6
		M39	BP	GO:1901136	carbohydrate derivative catabolic process	0.0491803	4.50862	4.10513	0.00205393	0.0276316	STAT3/DDIT4/IER3/LYVE1/PFKFB3/TRIM63	6
		M39	BP	GO:0046718	symbiont entry into host cell	0.0595238	5.45686	4.31512	0.00213745	0.0280045	ITGA5/TRIM5/EPHA2/MRC1/SLC3A2	5
		M39	BP	GO:0060284	regulation of cell development	0.0277136	2.54066	3.47472	0.002339	0.0299515	BCL6/TNFRSF1A/STAT3/ZBTB7B/NFKBIA/ZFP36L2/IRF7/FES/TP53/NFKBIZ/HAP1/IL7R	12
		M39	BP	GO:0051607	defense response to virus	0.0451128	4.13573	3.83371	0.0031703	0.0374483	IRF7/MLKL/TRIM5/DDIT4/CD40/PML	6
		M39	BP	GO:0043009	chordate embryonic development	0.0320285	2.93622	3.47819	0.00331084	0.0385294	MAFF/VASP/TEAD2/TP53/MYH9/EPHA2/CHST11/TEAD4/RDH10	9
		M39	BP	GO:1903169	regulation of calcium ion transmembrane transport	0.0537634	4.92878	4.00501	0.00333517	0.0386004	GEM/BAX/PML/HAP1/RRAD	5
		M39	BP	GO:1901135	carbohydrate derivative metabolic process	0.0263736	2.41781	3.28335	0.00352106	0.03985	STAT3/TP53/BACE2/DDIT4/IER3/LYVE1/EPHA2/PFKFB3/BAX/ST3GAL1/CHST11/TRIM63	12
		M39	BP	GO:0035239	tube morphogenesis	0.0262582	2.40723	3.26649	0.00364906	0.0404645	STAT3/GPR4/ITGA5/VASP/TEAD2/MYH9/EPHA2/CD40/TNFRSF12A/BAX/PML/RDH10	12
		M39	BP	GO:0051052	regulation of DNA metabolic process	0.037234	3.41344	3.5221	0.00424037	0.0446821	BCL6/TP53/IER3/CD40/BAX/PML/IL7R	7
		M39	BP	GO:0045930	negative regulation of mitotic cell cycle	0.0505051	4.63007	3.81965	0.0043636	0.045753	BCL6/ZFP36L2/TP53/IER3/PML	5
		M39	BP	GO:0002218	activation of innate immune response	0.0413793	3.79346	3.5691	0.00484965	0.0494259	MAPKAPK2/NFKBIA/IRF7/TRIM5/TNIP2/NFKBIZ	6
		M39	BP	GO:0006091	generation of precursor metabolites and energy	0.0327869	3.00575	3.34838	0.00487725	0.0494259	STAT3/TP53/DDIT4/IER3/PFKFB3/CSKMT/STK40/TRIM63	8
		M39	BP	GO:0010638	positive regulation of organelle organization	0.0327869	3.00575	3.34838	0.00487725	0.0494259	VASP/PLAUR/FES/TP53/FHOD1/BAX/PML/HAP1	8
		M390	CC	GO:0098794	postsynapse	0.0329897	4.80744	7.20869	7.20091e-08	1.29616e-05	NCS1/SYNPO/DLG4/NEURL1/DLGAP3/PDXP/CNIH2/LRRC4/INSYN1/IQSEC3/CHRNA4/LZTS3/LZTS1/UBE2M/GSK3A/CBLB	16
		M390	CC	GO:0032279	asymmetric synapse	0.0441767	6.43767	7.25456	6.95747e-07	4.07916e-05	NCS1/SYNPO/DLG4/NEURL1/DLGAP3/CNIH2/LRRC4/INSYN1/IQSEC3/LZTS3/LZTS1	11
		M390	CC	GO:0030425	dendrite	0.0336788	4.90785	6.55408	1.28265e-06	4.07916e-05	NCS1/SYNPO/DLG4/NEURL1/CNIH2/KIF21B/LRRC4/RTN4R/RTN4RL2/CHRNA4/LZTS3/LZTS1/GSK3A	13
		M390	CC	GO:0044309	neuron spine	0.056	8.16063	6.71101	2.01504e-05	0.000403008	SYNPO/DLG4/NEURL1/CNIH2/LRRC4/LZTS3/LZTS1	7
		M390	CC	GO:0098978	glutamatergic synapse	0.0302198	4.40379	5.53499	2.71464e-05	0.000488635	DLG4/NEURL1/DLGAP3/PDXP/NRXN2/LRRC4/RTN4R/DGKZ/LZTS1/UBE2M/CBLB	11
		M390	BP	GO:0099173	postsynapse organization	0.0604027	8.88297	8.04666	5.42871e-07	0.000520071	DLG4/NEURL1/NRXN2/LRRC4/INSYN1/RTN4R/LZTS3/LZTS1/UBE2M	9
		M390	BP	GO:0150052	regulation of postsynapse assembly	0.166667	24.5104	10.6769	1.47305e-06	0.000705591	NEURL1/NRXN2/RTN4R/LZTS1/UBE2M	5
		M390	BP	GO:0099536	synaptic signaling	0.028169	4.14261	6.01203	3.17823e-06	0.000761185	RIMS4/DLG4/NEURL1/KCNN1/DLGAP3/NRXN2/CNIH2/BEGAIN/LRRC4/INSYN1/GNB1/CHRNA4/LZTS1/GSK3A	14
		M390	BP	GO:0099175	regulation of postsynapse organization	0.0618557	9.09665	6.64348	4.43784e-05	0.00472384	NEURL1/NRXN2/RTN4R/LZTS3/LZTS1/UBE2M	6
		M390	BP	GO:0099565	chemical synaptic transmission, postsynaptic	0.0735294	10.8134	6.72785	8.88146e-05	0.00773495	DLG4/BEGAIN/INSYN1/CHRNA4/GSK3A	5
		M390	BP	GO:0050803	regulation of synapse structure or activity	0.0353535	5.19918	4.95878	0.000340891	0.0251211	NEURL1/PDXP/NRXN2/RTN4R/LZTS3/LZTS1/UBE2M	7
		M390	BP	GO:0060078	regulation of postsynaptic membrane potential	0.0531915	7.82247	5.50956	0.00040981	0.0280427	DLG4/BEGAIN/INSYN1/CHRNA4/GSK3A	5
		M390	CC	GO:0097060	synaptic membrane	0.0242215	3.52968	3.64608	0.00333067	0.0475126	RIMS4/DLG4/NRXN2/CNIH2/LRRC4/IQSEC3/CHRNA4	7
		M4	BP	GO:0006457	protein folding	0.397849	5.87535	12.7545	4.89037e-20	1.7351e-16	HSPA1A/DNAJA1/CHORDC1/HSPA1B/HSP90AA1/HSPH1/DNAJB1/HSP90AB1/FKBP4/HSPE1/HSPB1/AHSA1/HSPA5/HSPA8/HSPA4L/CCT5/PPID/PTGES3/TCP1/DNAJB4/HSP90B1/CCT4/DNAJA4/BAG3/DNAJB2/HSPA6/PDIA4/PDIA6/ENGASE/PDIA3/HSPA4/ANP32E/SDF2L1/CCT6B/CCT3/HSPD1/CALR	37
		M4	MF	GO:0051082	unfolded protein binding	0.52	7.58846	12.6787	7.45462e-18	4.5995e-15	HSPA1A/DNAJA1/HSPA1B/HSP90AA1/DNAJB1/HSP90AB1/HSPE1/HSPB1/HSPA5/HSPA8/SERPINH1/CCT5/PTGES3/TCP1/DNAJB4/HSP90B1/CCT4/DNAJA4/DNAJB2/HSPA6/CCT6B/CCT3/CCAR2/CHAF1A/HSPD1/CALR	26
		M4	MF	GO:0044183	protein folding chaperone	0.611111	8.91806	12.9168	2.41657e-17	7.45513e-15	HSPA1A/HSPA1B/HSP90AA1/HSPH1/DNAJB1/HSP90AB1/HSPE1/HSPB1/HSPA5/HSPA8/HSPA4L/CCT5/TCP1/HSP90B1/CCT4/HSPA6/HSPA4/ANP32E/CCT6B/CCT3/HSPD1/CALR	22
		M4	MF	GO:0140662	ATP-dependent protein folding chaperone	0.772727	11.2766	13.0926	2.38726e-16	4.9098e-14	HSPA1A/HSPA1B/HSP90AA1/HSPH1/HSP90AB1/HSPA5/HSPA8/HSPA4L/CCT5/TCP1/HSP90B1/CCT4/HSPA6/HSPA4/CCT6B/CCT3/HSPD1	17
		M4	BP	GO:0035966	response to topologically incorrect protein	0.385714	5.69614	10.6412	1.556e-14	1.84023e-11	HSPA1A/DNAJA1/HSP90AA1/HSPH1/DNAJB1/HSP90AB1/HSPE1/HSPB1/HSPA5/HSPA8/HSPA4L/SERPINH1/DNAJB4/BAG3/ATF4/DNAJB2/HSPA6/MANF/XBP1/HSPA4/SDF2L1/HERPUD1/HSPD1/PPP1R15B/PPP1R15A/DDIT3/RNF126	27
		M4	BP	GO:0051604	protein maturation	0.196154	2.89676	8.39817	1.86912e-12	1.29185e-09	HSPA1A/DNAJA1/CHORDC1/HSPA1B/HSP90AA1/HSPH1/DNAJB1/HSP90AB1/FKBP4/HSPE1/HSPB1/AHSA1/HSPA5/HSPA8/HSPA4L/SERPINH1/CCT5/PPID/PTGES3/TCP1/DNAJB4/HSP90B1/CCT4/DNAJA4/BAG3/PIGL/DNAJB2/HSPA6/PDIA4/PDIA6/ENGASE/PDIA3/HSPA4/HGFAC/ANP32E/SDF2L1/CCT6B/CASP7/CCT3/PLGRKT/PARL/MPPE1/ADAM8/ADAMTS2/ATP23/CFD/HSPD1/CALR/NAA16/CLN3/GZMM	51
		M4	CC	GO:0101031	protein folding chaperone complex	0.578947	8.55415	8.88255	5.6406e-09	2.30137e-06	STIP1/HSP90AB1/HSPA8/CCT5/PTGES3/TCP1/CCT4/BAG3/SDF2L1/CCT6B/CCT3	11
		M4	MF	GO:0031072	heat shock protein binding	0.321429	4.69067	7.51943	1.51001e-08	2.32919e-06	HSPA1A/STIP1/DNAJA1/CHORDC1/HSPA1B/DNAJB1/HSP90AB1/FKBP4/AHSA1/HSPA5/HSPA8/PPID/PTGES3/DNAJA4/DNAJB2/HSPA6/APOA1/METTL21A	18
		M4	MF	GO:0060590	ATPase regulator activity	0.434783	6.34486	6.96301	1.05937e-06	0.000130726	DNAJA1/HSPH1/DNAJB1/AHSA1/HSPA4L/DNAJB4/BAG3/DNAJB2/HSPA4/CCAR2	10
		M4	MF	GO:0051087	protein-folding chaperone binding	0.257576	3.75885	6.10642	1.33358e-06	0.000137137	DNAJA1/DNAJB1/HSPE1/AHSA1/HSPA5/HSPA8/PPID/PTGES3/DNAJB4/DNAJA4/BAG3/DNAJB2/SDF2L1/ALB/HSPD1/CALR/METTL21A	17
		M4	BP	GO:0009408	response to heat	0.28	4.13498	5.99516	3.43026e-06	0.00121706	HSPA1A/DNAJA1/CHORDC1/HSPA1B/HSP90AA1/DNAJB1/HSP90AB1/HSPB1/HSPA8/DNAJB4/DNAJA4/BAG3/HSPA6/IER5	14
		M4	BP	GO:0051276	chromosome organization	0.149573	2.20886	5.06804	6.20829e-06	0.00200245	HSPA1A/HSPA1B/HSP90AA1/HSP90AB1/CCT5/PTGES3/TCP1/CCT4/H4C15/RCC1/MSH5/SIRT7/FANCM/G3BP1/H4C2/DNA2/CCT3/RAD54L/RECQL4/CENPV/SYCP2L/TREX1/H1-7/GEN1/H3C6/SYCE1L/CENPK/CIP2A/KIF25/H4C14/APEX1/CHTF8/RFC4/INO80C/CHEK2	35
		M4	BP	GO:0070841	inclusion body assembly	0.538462	7.95188	6.76101	7.49679e-06	0.00221655	HSPA1A/HSPA1B/DNAJB1/DNAJA4/BAG3/DNAJB2/MFSD8	7
		M4	BP	GO:0050821	protein stabilization	0.189189	2.7939	5.13381	1.35537e-05	0.0031807	HSPA1A/HSPA1B/HSP90AA1/HSP90AB1/CCT5/PTGES3/TCP1/CCT4/BAG3/MFSD8/CCT3/TREX1/IRGM/APOA1/PHB1/HSPD1/CALR/NAA16/PEX6/CHEK2/SAXO1	21
		M4	BP	GO:0034976	response to endoplasmic reticulum stress	0.194175	2.86753	5.14536	1.45301e-05	0.0031807	HSPA1A/HSPA5/HSP90B1/ATF4/DNAJB2/JUN/PDIA4/MANF/PDIA6/XBP1/PDIA3/TRAF2/SDF2L1/HERPUD1/ALOX15/PPP1R15B/CALR/PPP1R15A/TMX1/DDIT3	20
		M4	BP	GO:0006259	DNA metabolic process	0.126316	1.8654	4.67373	1.51396e-05	0.0031807	HSP90AA1/HSP90AB1/CCT5/PTGES3/TCP1/CCT4/CCNA2/FANCC/DNASE1L2/FUS/MSH5/SIRT7/FGFR1/FANCM/IGF1R/OTUD4/ZBTB1/DNA2/CCT3/POLE/RAD54L/RECQL4/TMEM161A/ATF1/GTF2H2C/GTF2H2/TK2/ATRIP/CHAF1A/TREX1/H1-7/GEN1/ATP23/PHB1/HSPD1/CCDC117/APEX1/MDC1/RNF126/CHTF8/NHEJ1/FGFR4/RHNO1/RFC4/INO80C/CHEK2/ALKBH3/FANCI	48
		M4	BP	GO:2000573	positive regulation of DNA biosynthetic process	0.333333	4.92259	5.80224	1.61366e-05	0.0031807	HSP90AA1/CCT5/PTGES3/TCP1/CCT4/CCNA2/CCT3/CHTF8/FGFR4/RFC4	10
		M4	MF	GO:0140657	ATP-dependent activity	0.135849	1.98247	4.41877	5.20834e-05	0.00459078	HSPA1A/HSPA1B/HSP90AA1/HSPH1/HSP90AB1/HSPA5/HSPA8/HSPA4L/CCT5/TCP1/HSP90B1/CCT4/HSPA6/ABCD4/MSH5/HSPA4/FANCM/G3BP1/CCT6B/MYO7A/DNAH1/MYO5C/DNA2/CCT3/RAD54L/RECQL4/DDX41/ATP6V1C2/ACSM3/KIF25/HSPD1/PEX6/CHTF8/RFC4/AFG2B/DDX4	36
		M4	BP	GO:0035967	cellular response to topologically incorrect protein	0.266667	3.93808	5.32838	2.96706e-05	0.0055406	HSPA1A/HSPA5/BAG3/ATF4/XBP1/SDF2L1/HERPUD1/HSPD1/PPP1R15B/PPP1R15A/DDIT3/RNF126	12
		M4	CC	GO:0140535	intracellular protein-containing complex	0.128205	1.89428	4.34791	5.79695e-05	0.00842897	STIP1/HSP90AB1/HSPB1/HSPA8/CCT5/PTGES3/TCP1/CACYBP/CCT4/BAG3/DNAJB2/KLHL17/KLHL21/BMI1/ZFAND2A/ANAPC16/TRAF2/STRADA/FBXL8/TRAPPC6A/SDF2L1/CCT6B/DNA2/CCT3/POLE/CEP83/DARS1/RPAP1/GTF2H2C/GTF2H2/CCAR2/RNF31/ATP23/PRKAA1/NAA16/BORCS5/QARS1/CKS2/CARD9/NHEJ1	40
		M4	CC	GO:0140513	nuclear protein-containing complex	0.118932	1.75726	4.26087	6.19777e-05	0.00842897	HSPA1A/HSP90AB1/HSPA5/HSPA8/PTGES3/CIRBP/ATF4/JDP2/HSPA6/JUN/FANCC/XBP1/BMI1/MTF2/HDAC4/RANGAP1/SNRNP48/HNRNPH3/LUC7L/ANAPC16/CDK2AP2/FANCM/MED29/ZCCHC8/ANP32E/NFIL3/SHMT2/RCOR3/CPSF4/LUC7L2/POLE/INTS8/U2AF1L4/ATF1/TFDP2/GTF2H2C/GTF2H2/DDX41/ATRIP/BUD31/ATP23/SMAD1/DDIT3/CHTF8/NHEJ1/ING2/RFC4/INO80C/HNRNPA1L2	49
		M4	MF	GO:0016887	ATP hydrolysis activity	0.148571	2.16813	4.24231	0.000134727	0.00943337	HSPA1A/HSPA1B/HSP90AA1/HSP90AB1/HSPA5/HSPA8/CCT5/TCP1/HSP90B1/CCT4/HSPA6/ABCD4/FANCM/G3BP1/CCT6B/DNA2/CCT3/RAD54L/RECQL4/DDX41/KIF25/HSPD1/PEX6/RFC4/AFG2B/DDX4	26
		M4	MF	GO:0016853	isomerase activity	0.2	2.91864	4.52982	0.000137602	0.00943337	FKBP4/PPID/PTGES3/PDIA4/PDIA6/FAHD2B/PDIA3/CRELD1/GSTZ1/PBLD/FUOM/RECQL4/PUS3/HSPD1/TMX1	15
		M4	BP	GO:0051131	chaperone-mediated protein complex assembly	0.5	7.38389	5.96462	6.07512e-05	0.00984672	HSPA1A/HSP90AA1/HSP90AB1/PTGES3/HSPA4/HSPD1	6
		M4	BP	GO:0006520	amino acid metabolic process	0.158621	2.34248	4.40184	9.97402e-05	0.015386	PLOD3/ATF4/HIBCH/ADHFE1/FPGS/PCBD1/GSTZ1/SHMT2/ACCS/TARS1/PYCR3/DARS1/BPHL/GSS/SLC25A2/PSPH/PAH/AMT/MCCC2/CLN3/PYCR1/QARS1/SARS2	23
		M4	MF	GO:0140640	catalytic activity, acting on a nucleic acid	0.137255	2.00299	3.94085	0.000297667	0.018366	PTGES3/JMJD6/TARBP1/PAN2/DNASE1L2/MSH5/FANCM/G3BP1/TARS1/DNA2/POLE/RAD54L/DARS1/RECQL4/PNLDC1/DDX41/TREX1/PUS3/GEN1/APEX1/QARS1/TRMO/CHTF8/NOP2/SARS2/RFC4/ALKBH3/DDX4	28
		M4	MF	GO:0003756	protein disulfide isomerase activity	0.454545	6.63327	5.07101	0.000483781	0.0248211	PDIA4/PDIA6/PDIA3/CRELD1/TMX1	5
		M4	MF	GO:0031625	ubiquitin protein ligase binding	0.146667	2.14033	3.82743	0.000522974	0.0248211	HSPA1A/DNAJA1/HSPA1B/HSP90AA1/HSP90AB1/HSPA5/HSPA8/TCP1/CACYBP/DNAJB2/JUN/XBP1/RANGAP1/TRAF2/BID/UBC/MAP1LC3B2/RNF31/SMAD1/HSPD1/CALR/CHEK2	22
		M4	BP	GO:2001243	negative regulation of intrinsic apoptotic signaling pathway	0.222222	3.28173	4.53592	0.000202165	0.0256172	HSPA1A/DNAJA1/HSPB1/ATF4/XBP1/BID/HERPUD1/PARL/TMEM161A/CCAR2/PYCR1/ING2	12
		M4	BP	GO:0036499	PERK-mediated unfolded protein response	0.5	7.38389	5.44416	0.000264164	0.0312418	HSPA5/ATF4/PPP1R15B/PPP1R15A/DDIT3	5
		M4	BP	GO:0090083	regulation of inclusion body assembly	0.5	7.38389	5.44416	0.000264164	0.0312418	HSPA1A/HSPA1B/DNAJB1/DNAJA4/DNAJB2	5
		M4	BP	GO:0043436	oxoacid metabolic process	0.110151	1.62669	3.75933	0.000304001	0.0347934	PTGES3/PLOD3/ATF4/IDH2/HIBCH/SCPEP1/XBP1/FAHD2B/ADHFE1/TPST2/HDAC4/ABCD4/FPGS/FGFR1/PCBD1/MFSD8/RBP1/GSTZ1/IDNK/HSD17B8/SHMT2/PYCR3/GGTA1/ABHD3/AKR1C2/SULT1A1/SLC25A2/ALDH1A2/PSPH/PAH/TREX1/FABP1/AMT/ALOX15/SULT1A3/CYP2A6/ACSM3/MLYCD/CRYL1/PRKAA1/MCCC2/CES2/CYP39A1/CLN3/PYCR1/BCO2/AKR1A1/UCP3/UGDH/FGFR4/CYP4F2	51
		M4	MF	GO:0140097	catalytic activity, acting on DNA	0.170455	2.48747	3.80751	0.000838327	0.0353233	PTGES3/DNASE1L2/MSH5/FANCM/G3BP1/DNA2/POLE/RAD54L/RECQL4/TREX1/GEN1/APEX1/CHTF8/RFC4/ALKBH3	15
		M4	MF	GO:0016614	oxidoreductase activity, acting on CH-OH group of donors	0.193548	2.82449	3.91294	0.000863311	0.0353233	IDH2/BDH1/DHRS11/ADHFE1/SPR/HSD11B2/HSD17B8/AKR1C2/CRYL1/AKR1A1/UGDH/CYP4F2	12
		M4	MF	GO:0016706	2-oxoglutarate-dependent dioxygenase activity	0.333333	4.8644	4.4521	0.000916002	0.0353233	JMJD6/P4HA2/PLOD3/PLOD1/P4HA1/ALKBH3	6
		M4	CC	GO:0005759	mitochondrial matrix	0.13242	1.95655	3.8712	0.000352094	0.0359136	HSPE1/IDH2/HIBCH/BDH1/ADHFE1/FPGS/MRPS6/HINT2/GSTZ1/HSD17B8/SHMT2/DNA2/MRPL18/DMGDH/TK2/CCAR2/AMT/ACSM3/PDP2/HSPD1/MLYCD/MCCC2/PYCR1/QARS1/BCO2/ERBB4/STYXL1/ABHD11/SARS2	29
		M4	BP	GO:0080135	regulation of cellular response to stress	0.132701	1.95971	3.81422	0.000427032	0.0432888	HSPA1A/DNAJA1/CHORDC1/DNAJB1/HSPA5/MANF/SLC38A2/XBP1/FUS/SIRT7/CRY1/IGF1R/BID/HERPUD1/TMEM161A/ATRIP/CCAR2/PPP1R15B/PPP1R15A/CCDC117/IER5/TMX1/CLN3/QARS1/CARD9/RNF126/ING2/INO80C	28
		M4	CC	GO:0140534	endoplasmic reticulum protein-containing complex	0.211538	3.12555	4.14398	0.000580838	0.0435226	HSPA5/HSP90B1/PDIA6/P4HA1/PRKCSH/PDIA3/TRAF2/SDF2L1/TREX1/CALR/RINT1	11
		M4	BP	GO:0006396	RNA processing	0.120401	1.77806	3.70497	0.000469534	0.0452402	HSPA1A/PAPOLA/HSPA8/CIRBP/RBM14/JMJD6/TARBP1/CLK1/SLC38A2/CENATAC/PAN2/DEDD2/FUS/OSGEP/SNRNP48/HNRNPH3/LUC7L/SIRT7/ZCCHC8/CPSF4/LUC7L2/BMP4/INTS8/U2AF1L4/PNLDC1/DDX41/CCAR2/WDR43/BUD31/PUS3/SMAD1/CLK3/TRMO/NOP2/HNRNPA1L2/DDX4	36
		M4	MF	GO:0005506	iron ion binding	0.179104	2.61371	3.59897	0.00175291	0.0473222	JMJD6/P4HA2/PLOD3/PLOD1/P4HA1/PAH/ALOX15/CYP2A6/CALR/CYP39A1/ALKBH3/CYP4F2	12
		M4	MF	GO:0031418	L-ascorbic acid binding	0.357143	5.21185	4.27823	0.00176404	0.0473222	P4HA2/PLOD3/PLOD1/P4HA1/ALKBH3	5
		M40	BP	GO:0097501	stress response to metal ion	0.666667	51.7143	20.0921	2.6484e-13	4.97104e-10	MT1F/MT2A/MT1X/MT1E/MT1G/MT1M/MT1H/SLC39A8	8
		M40	BP	GO:0061687	detoxification of inorganic compound	0.571429	44.3265	18.5432	1.57325e-12	1.47649e-09	MT1F/MT2A/MT1X/MT1E/MT1G/MT1M/MT1H/SLC39A8	8
		M40	BP	GO:0071276	cellular response to cadmium ion	0.5	38.7857	17.2908	6.60213e-12	4.13073e-09	MT1F/MT2A/MT1X/MT1E/MT1G/MT1M/MT1H/SLC39A8	8
		M40	BP	GO:0006882	intracellular zinc ion homeostasis	0.347826	26.9814	14.2617	2.33671e-10	8.67258e-08	MT1F/MT2A/MT1X/MT1E/MT1G/MT1M/MT1H/SLC39A8	8
		M40	MF	GO:0008270	zinc ion binding	0.0477612	3.82195	5.94831	3.1416e-06	0.000992746	MT1F/MT2A/DTNA/MT1X/MT1E/MT1G/S100A6/AEBP1/BBOX1/ADH1B/MT1M/MT1H/MMP2/BHMT2/MMP14/APOBEC3G	16
		M40	BP	GO:0007548	sex differentiation	0.0714286	5.54082	5.53543	8.89348e-05	0.0119236	RAB13/ADGRG1/RHOBTB3/SOX9/MERTK/BMPR1B/MMP2/MMP14	8
		M40	BP	GO:0040007	growth	0.0355556	2.7581	4.40441	0.000173938	0.0172605	MT1F/ZFP36L1/MT2A/MT1X/YAP1/WWTR1/MT1E/SOX9/MT1G/BMPR1B/TGFBR3/MT1M/MT1H/DDR2/SDCBP/MMP14	16
		M40	BP	GO:0098771	inorganic ion homeostasis	0.0441176	3.42227	4.6556	0.00017472	0.0172605	MT1F/MT2A/MT1X/MT1E/MT1G/NHERF1/MT1M/MT1H/TMPRSS3/PLCE1/ITPR2/SLC39A8	12
		M40	BP	GO:0030856	regulation of epithelial cell differentiation	0.0821918	6.37573	5.27585	0.000330821	0.028225	ZFP36L1/YAP1/WWTR1/SOX9/S1PR3/F11R	6
		M40	BP	GO:0030855	epithelial cell differentiation	0.0390879	3.03211	4.16013	0.000530974	0.0433321	ZFP36L1/VIM/RAB13/PALLD/YAP1/WWTR1/SOX9/NHERF1/AKR1C1/S1PR3/F11R/CES1	12
		M401	CC	GO:0030312	external encapsulating structure	0.0422078	3.2339	4.60454	0.000166633	0.0358262	TIMP3/SDC2/PTPRZ1/DCN/F13A1/CLU/FBLN1/FGL1/RARRES2/COL21A1/TIMP4/MARCO/PKHD1L1	13
		M416	BP	GO:0001944	vasculature development	0.0682353	6.09713	11.5308	3.2684e-16	5.80795e-13	PECAM1/EPAS1/ENG/LEF1/CD34/NOTCH4/ACVRL1/NOS3/GJA4/KLF2/PTPRB/APOLD1/CDH5/SMAD6/KLF4/ANXA3/TMEM204/ADGRF5/CCN2/GATA2/RRAS/MMRN2/PRDM1/CRIPTO/SOX18/EPHB4/ETS1/ARHGEF15/TBX1	29
		M416	BP	GO:0030855	epithelial cell differentiation	0.0618893	5.53008	8.63347	6.39447e-10	1.89383e-07	PECAM1/PODXL/EPAS1/LEF1/CD34/NOTCH4/ACVRL1/KLF2/APOLD1/CDH5/KLF4/GATA2/BMP6/PRDM1/SOX18/TGFB1I1/PROM1/TBX1/KRT15	19
		M416	BP	GO:0043534	blood vessel endothelial cell migration	0.128205	11.4557	9.87798	1.17224e-08	2.97582e-06	ACVRL1/NOS3/CDH5/KLF4/GATA2/MMRN2/CRIPTO/SOX18/EPHB4/ETS1	10
		M416	BP	GO:0003158	endothelium development	0.1125	10.0524	8.66239	2.11322e-07	3.41381e-05	PECAM1/CD34/NOTCH4/ACVRL1/GJA4/APOLD1/CDH5/BMP6/SOX18	9
		M416	BP	GO:0048871	multicellular organismal-level homeostasis	0.0448878	4.01092	6.6043	2.88479e-07	4.27189e-05	ESAM/PECAM1/EPAS1/CD34/NOS3/HYAL2/KLF2/LSR/CDH5/ADGRF5/ALPL/CCN2/GATA2/EMCN/BMP6/OCLN/ETS1/PROM1	18
		M416	BP	GO:0060249	anatomical structure homeostasis	0.0758621	6.77861	7.47945	5.13122e-07	6.51298e-05	ESAM/PECAM1/CD34/NOS3/LSR/CDH5/ALPL/CCN2/GATA2/OCLN/PROM1	11
		M416	BP	GO:0120192	tight junction assembly	0.176471	15.7684	9.18284	1.69906e-06	0.000201282	ESAM/PECAM1/ACVRL1/LSR/CDH5/OCLN	6
		M416	BP	GO:0010594	regulation of endothelial cell migration	0.0857143	7.65895	7.31324	2.18667e-06	0.000233031	ACVRL1/NOS3/KLF4/ANXA3/GATA2/RRAS/MMRN2/CRIPTO/ETS1	9
		M416	BP	GO:0009887	animal organ morphogenesis	0.0378151	3.37895	5.71746	3.51804e-06	0.000312578	ENG/LEF1/FGR/CD34/ACVRL1/NOS3/HYAL2/SMAD6/ALPL/CCN2/GATA2/BMP6/PRDM1/SOX18/EPHB4/PROM1/TBX1/ADGRG6	18
		M416	BP	GO:0120193	tight junction organization	0.153846	13.7468	8.49166	3.94252e-06	0.000333613	ESAM/PECAM1/ACVRL1/LSR/CDH5/OCLN	6
		M416	BP	GO:0045601	regulation of endothelial cell differentiation	0.217391	19.4249	9.41526	4.44015e-06	0.000358643	NOTCH4/ACVRL1/APOLD1/CDH5/BMP6	5
		M416	BP	GO:0070848	response to growth factor	0.0406504	3.63229	5.52537	1.12085e-05	0.000829894	ENG/LEF1/ACVRL1/HYAL2/CDH5/SMAD6/KLF4/ANXA3/TMEM204/CCN2/MMRN2/BMP6/CRIPTO/TGFB1I1/TBX1	15
		M416	BP	GO:0071363	cellular response to growth factor stimulus	0.0396601	3.5438	5.21634	3.02593e-05	0.00166516	ENG/LEF1/ACVRL1/HYAL2/CDH5/SMAD6/KLF4/TMEM204/CCN2/MMRN2/BMP6/CRIPTO/TGFB1I1/TBX1	14
		M416	CC	GO:0045177	apical part of cell	0.0491803	4.40371	5.74503	1.46295e-05	0.00198667	PODXL/SLC52A3/CD34/ABCG2/ABCB1/HYAL2/SLC7A1/ADGRF5/NHERF2/OCLN/CRIPTO/PROM1	12
		M416	CC	GO:0016324	apical plasma membrane	0.0516432	4.62424	5.70318	2.18316e-05	0.00198667	PODXL/SLC52A3/CD34/ABCG2/ABCB1/HYAL2/SLC7A1/NHERF2/OCLN/CRIPTO/PROM1	11
		M416	BP	GO:0040017	positive regulation of locomotion	0.040625	3.63002	5.12228	4.70894e-05	0.00209194	PECAM1/PODXL/LEF1/FGR/NOS3/CDH5/ANXA3/SYNE2/GATA2/RRAS/CRIPTO/ETS1/NEDD9	13
		M416	BP	GO:0045165	cell fate commitment	0.0666667	5.95696	5.82619	5.2563e-05	0.00222392	EPAS1/NOTCH4/KLF4/GATA2/PRDM1/SOX18/TGFB1I1/TBX1	8
		M416	BP	GO:0009792	embryo development ending in birth or egg hatching	0.0416667	3.7231	5.0195	7.46767e-05	0.00295487	EPAS1/LEF1/ACVRL1/NOS3/KLF2/KLF4/ADGRF5/GATA2/PRDM1/CRIPTO/SOX18/TBX1	12
		M416	BP	GO:0022603	regulation of anatomical structure morphogenesis	0.0323276	2.88861	4.47735	0.000159101	0.00533439	ENG/FGR/CD34/ACVRL1/NOS3/KLF2/CDH5/KLF4/ANXA3/GATA2/RRAS/PALMD/MMRN2/ETS1/TBX1	15
		M416	BP	GO:0090100	positive regulation of transmembrane receptor protein serine/threonine kinase signaling pathway	0.0943396	8.42966	5.77562	0.00029133	0.00908233	ENG/ACVRL1/CDH5/BMP6/TGFB1I1	5
		M416	BP	GO:0048729	tissue morphogenesis	0.0384615	3.43671	4.47531	0.000308375	0.00926702	PODXL/ENG/LEF1/NOTCH4/ACVRL1/NOS3/KLF4/MMRN2/SOX18/TGFB1I1/TBX1	11
		M416	BP	GO:0001935	endothelial cell proliferation	0.0722892	6.45936	5.32236	0.000308655	0.00926702	ENG/CD34/ACVRL1/GATA2/MMRN2/BMP6	6
		M416	BP	GO:0030097	hemopoiesis	0.0318907	2.84957	4.25698	0.000312899	0.00926702	EPAS1/MECOM/LEF1/CD34/NOTCH4/HYAL2/KLF2/KLF4/ADGRF5/GATA2/RRAS/PRDM1/ETS1/NEDD9	14
		M416	BP	GO:0019220	regulation of phosphate metabolic process	0.0316742	2.83023	4.22779	0.000335556	0.00977512	PECAM1/ENG/FGR/NOS3/HYAL2/CDH5/ADGRF5/BMP6/CDA/OCLN/CRIPTO/NEDD9/IRAK3/TBX1	14
		M416	BP	GO:0003018	vascular process in circulatory system	0.0506329	4.52427	4.76616	0.000357619	0.00993564	ABCG2/ABCB1/NOS3/KLF2/CDH5/SLC7A1/BMP6/OCLN	8
		M416	BP	GO:0030336	negative regulation of cell migration	0.0503145	4.49582	4.74296	0.000373197	0.0100481	ENG/ACVRL1/HYAL2/KLF4/RRAS/MMRN2/PODN/NEDD9	8
		M416	MF	GO:0001228	DNA-binding transcription activator activity, RNA polymerase II-specific	0.0551724	5.08564	5.20402	0.000161092	0.0117789	EPAS1/MECOM/LEF1/NOTCH4/KLF4/GATA2/SOX18/ETS1	8
		M416	BP	GO:0141091	transforming growth factor beta receptor superfamily signaling pathway	0.0484848	4.33234	4.60767	0.000478726	0.0120724	ENG/LEF1/ACVRL1/CDH5/SMAD6/BMP6/CRIPTO/TGFB1I1	8
		M416	BP	GO:0030218	erythrocyte differentiation	0.0847458	7.57241	5.39297	0.000482351	0.0120724	EPAS1/KLF2/ADGRF5/GATA2/ETS1	5
		M416	MF	GO:0001221	transcription coregulator binding	0.0925926	8.53493	5.81995	0.000276026	0.0146846	EPAS1/LEF1/KLF4/GATA2/ETS1	5
		M416	BP	GO:0009611	response to wounding	0.0347003	3.10063	4.07109	0.000737277	0.0157586	ENG/CD34/NOTCH4/ACVRL1/NOS3/KLF4/CCN2/GATA2/ENTPD1/OCLN/PEAR1	11
		M416	BP	GO:0034101	erythrocyte homeostasis	0.0769231	6.87342	5.06071	0.000755309	0.0157586	EPAS1/KLF2/ADGRF5/GATA2/ETS1	5
		M416	BP	GO:0008285	negative regulation of cell population proliferation	0.0324324	2.89798	3.98969	0.00076033	0.0157586	ENG/ACVRL1/NOS3/CDH5/SMAD6/KLF4/GATA2/MMRN2/PODN/ETS1/TGFB1I1/TES	12
		M416	BP	GO:0040013	negative regulation of locomotion	0.0451977	4.03862	4.35544	0.000762654	0.0157586	ENG/ACVRL1/HYAL2/KLF4/RRAS/MMRN2/PODN/NEDD9	8
		M416	BP	GO:0001936	regulation of endothelial cell proliferation	0.0735294	6.57018	4.90999	0.000928655	0.0179372	ENG/ACVRL1/GATA2/MMRN2/BMP6	5
		M416	MF	GO:0061629	RNA polymerase II-specific DNA-binding transcription factor binding	0.0530303	4.88819	4.72099	0.000537216	0.0201952	EPAS1/LEF1/CD34/KLF4/GATA2/ETS1/TGFB1I1	7
		M416	MF	GO:0000987	cis-regulatory region sequence-specific DNA binding	0.032345	2.98147	4.10258	0.000592164	0.0201952	EPAS1/MECOM/LEF1/NOTCH4/KLF2/KLF4/GATA2/EBF1/PRDM1/SOX18/ETS1/TBX1	12
		M416	MF	GO:0001067	transcription regulatory region nucleic acid binding	0.0297483	2.74211	3.93353	0.000759218	0.0201952	EPAS1/MECOM/LEF1/NOTCH4/KLF2/SMAD6/KLF4/GATA2/EBF1/PRDM1/SOX18/ETS1/TBX1	13
		M416	BP	GO:0018108	peptidyl-tyrosine phosphorylation	0.0535714	4.78684	4.29749	0.00151378	0.0250694	PECAM1/FGR/HYAL2/BMP6/CRIPTO/NEDD9	6
		M416	BP	GO:0071695	anatomical structure maturation	0.048	4.28901	3.94689	0.0026463	0.0361729	EPAS1/ACVRL1/KLF2/CDH5/GATA2/SOX18	6
		M416	CC	GO:0009986	cell surface	0.0295359	2.64471	3.93263	0.000683807	0.0414843	PECAM1/ENG/CD34/NOTCH4/ACVRL1/ABCG2/ABCB1/HYAL2/CDH5/ADGRF5/FCN3/CRIPTO/PROM1/ADGRG6	14
		M416	BP	GO:0021700	developmental maturation	0.0402299	3.59472	3.68671	0.00319227	0.0417108	EPAS1/ACVRL1/KLF2/CDH5/GATA2/SOX18/ARHGEF15	7
		M416	BP	GO:0001763	morphogenesis of a branching structure	0.0526316	4.70286	3.86542	0.00408361	0.0487019	ENG/LEF1/NOTCH4/PRDM1/CRIPTO	5
		M416	BP	GO:0003002	regionalization	0.0382514	3.41793	3.52556	0.00421941	0.0499859	ENG/LEF1/ACVRL1/SMAD6/CRIPTO/SOX18/TBX1	7
		M44	BP	GO:0050776	regulation of immune response	0.242358	5.44843	21.2397	8.27896e-56	2.67162e-52	C1QB/S100A8/C1QC/HLA-DRA/CD74/TYROBP/FCGR3A/FPR1/LAPTM5/ITGB2/CD14/CYBA/C1QA/HCK/SPI1/FCER1G/HLA-DMB/HLA-DPA1/FYB1/LAIR1/RHBDF2/C3/FCGR1A/TGFB1/HLA-DPB1/HLA-DQA1/CD4/LAT2/PIK3AP1/TLR2/PTPRC/LGALS9/S100A9/NCKAP1L/BLNK/JAK3/CTSS/FCGR2A/GRN/SAMSN1/LCP2/ITGAM/HLA-DRB5/CD86/NINJ1/VAV1/SYK/IL18/LILRB4/TLR1/IL1B/TRAF3IP3/LY96/PYCARD/CLEC7A/FCGR2C/LILRB1/PLCG2/HAVCR2/FGL2/HLA-DRB1/TMIGD3/MYO1G/BATF/CD3E/…	111
		M44	BP	GO:0045321	leukocyte activation	0.224576	5.04867	19.6451	1.689e-49	2.72521e-46	HLA-DRA/CD74/TYROBP/FCGR3A/LAPTM5/ITGB2/C1QA/SPI1/FCER1G/HLA-DMB/HLA-DPA1/HAMP/APBB1IP/C3/CX3CR1/AIF1/TGFB1/HLA-DPB1/HLA-DQA1/CD4/LAT2/LCP1/TLR2/RUNX1/PTPRC/LGALS9/MFNG/IKZF1/DOCK8/NCKAP1L/BLNK/IRF8/DOCK2/JAK3/CTSC/SELPLG/MILR1/S100A12/GRN/SAMSN1/LCP2/ITGAM/HLA-DRB5/CD86/TNFAIP8L2/LST1/VAV1/LYL1/SYK/IL18/LILRB4/IL16/TLR1/STXBP2/IL1B/PYCARD/CLEC7A/GPR183/LILRB1/PLCG2/HAVCR2/FGL2/HLA-DRB1/BATF/CST7…	106
		M44	BP	GO:0006954	inflammatory response	0.224344	5.04345	18.4115	2.50357e-43	2.01975e-40	S100A8/TYROBP/CSF1R/FCGR3A/FPR1/ITGB2/CD14/CYBA/C1QA/HCK/SERPINA1/ALOX5AP/HAMP/RHBDF2/C3/CX3CR1/AIF1/FCGR1A/TGFB1/GPSM3/CD68/PIK3AP1/ALOX5/TLR2/ADORA3/PTPRC/LGALS9/S100A9/BLNK/CTSC/FCGR2A/S100A12/GRN/ITGAM/NINJ1/TNFAIP8L2/IL1R2/CCR1/STAB1/SYK/IL18/LILRB4/IL16/TLR1/IL1B/LY96/PYCARD/CLEC7A/IRF5/OLR1/FCGR2C/PLCG2/HAVCR2/HLA-DRB1/TMIGD3/CST7/NCF1/LYZ/FPR2/LILRA5/MGST2/LYN/PTPN6/CASP5/TNF/PPBP/FCGR3B/…	94
		M44	BP	GO:0002252	immune effector process	0.239645	5.38743	17.8347	3.22756e-39	2.08306e-36	C1QB/C1QC/HLA-DRA/CD74/TYROBP/FCGR3A/LAPTM5/ITGB2/C1QA/HCK/SPI1/FCER1G/HLA-DMB/APBB1IP/C3/CX3CR1/FCGR1A/TGFB1/LAT2/LCP1/PTPRC/LGALS9/S100A9/MFNG/NCKAP1L/IRF8/DOCK2/JAK3/CTSC/FCGR2A/MILR1/GRN/ITGAM/CD86/VAV1/SYK/IL18/LILRB4/STXBP2/IL1B/PYCARD/CLEC7A/IRF5/GPR183/FCGR2C/LILRB1/PLCG2/HAVCR2/FGL2/HLA-DRB1/MYO1G/BATF/CD84/NCF1/CD300A/LYN/CALHM6/PTPN6/CD2/TNF/FCGR3B/VAMP8/TREM2/TCIRG1/RAC2/LILRA2/HCST/S…	81
		M44	BP	GO:0045087	innate immune response	0.201313	4.52569	16.8143	3.73816e-38	2.01051e-35	C1QB/S100A8/C1QC/CD74/TYROBP/CSF1R/FCGR3A/CD14/CYBA/C1QA/HCK/SPI1/FCER1G/HLA-DPA1/C3/CX3CR1/AIF1/FCGR1A/TGFB1/PIK3AP1/TLR2/SP100/RNASET2/LGALS9/S100A9/IRF8/JAK3/CTSS/S100A12/GRN/ITGAM/NINJ1/TNFAIP8L2/VAV1/SYK/IL18/TLR1/CIITA/RNASE6/TRAF3IP3/LY96/PYCARD/CLEC7A/IRF5/LILRB1/RNASE2/PLCG2/HAVCR2/TMIGD3/APOBEC3A/H2BC10/NCF2/CD84/NCF1/FPR2/LILRA5/CD300A/RNASE3/LYN/CALHM6/PTPN6/CXCL16/CD2/PYHIN1/TNF/CLEC…	92
		M44	BP	GO:0002250	adaptive immune response	0.283333	6.36959	18.26	1.07436e-37	4.95279e-35	C1QB/C1QC/HLA-DRA/CD74/FCGR3A/C1QA/FCER1G/HLA-DMB/HLA-DPA1/LAIR1/C3/CX3CR1/FCGR1A/TGFB1/HLA-DPB1/HLA-DQA1/CD4/LAT2/PTPRC/NCKAP1L/JAK3/CTSS/CTSC/FCGR2A/SAMSN1/HLA-DRB5/CD86/SYK/IL18/LILRB4/IL1B/PYCARD/CLEC7A/GPR183/FCGR2C/LILRB1/HAVCR2/HLA-DRB1/MYO1G/BATF/CD3E/CD84/LYN/PTPN6/HLA-DQB2/HLA-DOA/TNFSF13B/TNF/HLA-DQA2/FCGR3B/TREM2/HLA-DMA/TCIRG1/SIGLEC10/IL17RA/ADCY7/EBI3/HLA-DQB1/CD69/IL18RAP/FCGR2B/C…	68
		M44	BP	GO:0050865	regulation of cell activation	0.239264	5.37886	17.4655	1.24306e-37	5.0142e-35	HLA-DRA/CD74/TYROBP/FCGR3A/LAPTM5/SPI1/FCER1G/HLA-DMB/HLA-DPA1/HAMP/AIF1/TGFB1/HLA-DPB1/HLA-DQA1/CD4/RUNX1/PTPRC/LGALS9/DOCK8/NCKAP1L/JAK3/CTSC/MILR1/GRN/SAMSN1/HLA-DRB5/CD86/TNFAIP8L2/LST1/VAV1/SYK/IL18/LILRB4/IL16/IL1B/PYCARD/CLEC7A/GPR183/LILRB1/HAVCR2/FGL2/HLA-DRB1/BATF/CST7/CD3E/CD84/PLEK/LILRA5/CD300A/LYN/PTPN6/HLA-DQB2/CD2/HLA-DOA/TNFSF13B/TNF/HLA-DQA2/BPI/TREM2/RASAL3/HLA-DMA/RAC2/MNDA/LI…	78
		M44	BP	GO:0001817	regulation of cytokine production	0.202073	4.54277	15.4451	4.25299e-32	9.80313e-30	CD74/TYROBP/CSF1R/FCGR3A/LAPTM5/CD14/CYBA/FCER1G/HLA-DPA1/C3/CX3CR1/AIF1/TGFB1/HLA-DPB1/GPSM3/CD4/ALOX5/TLR2/RUNX1/PTPRC/LGALS9/NCKAP1L/IRF8/JAK3/FCGR2A/CD86/IL1R2/SYK/IL18/LILRB4/IL16/TLR1/IL1B/TRAF3IP3/LY96/PYCARD/CLEC7A/IRF5/FCGR2C/LILRB1/PLCG2/HAVCR2/HLA-DRB1/BATF/CD3E/CD84/LILRA5/LYN/CALHM6/PTPN6/CD2/TNF/CLEC5A/BPI/TREM2/C3AR1/IL17RA/CASP1/HMOX1/RBM47/TLR5/LILRA2/CD33/ADCY7/CMKLR1/STING1/PLD…	78
		M44	BP	GO:0001816	cytokine production	0.200514	4.50774	15.3551	7.49757e-32	1.61298e-29	CD74/TYROBP/CSF1R/FCGR3A/LAPTM5/CD14/CYBA/FCER1G/HLA-DPA1/C3/CX3CR1/AIF1/TGFB1/HLA-DPB1/GPSM3/CD4/ALOX5/TLR2/RUNX1/PTPRC/LGALS9/NCKAP1L/IRF8/JAK3/FCGR2A/CD86/IL1R2/SYK/IL18/LILRB4/IL16/TLR1/IL1B/TRAF3IP3/LY96/PYCARD/CLEC7A/IRF5/FCGR2C/LILRB1/PLCG2/HAVCR2/HLA-DRB1/BATF/CD3E/CD84/LILRA5/LYN/CALHM6/PTPN6/CD2/TNF/CLEC5A/BPI/TREM2/C3AR1/IL17RA/CASP1/HMOX1/RBM47/TLR5/LILRA2/CD33/ADCY7/CMKLR1/STING1/PLD…	78
		M44	BP	GO:0032103	positive regulation of response to external stimulus	0.223301	5.02	15.5908	4.32177e-31	8.20373e-29	S100A8/CD74/TYROBP/CSF1R/CD14/CYBA/HCK/SPI1/P2RY12/ALOX5AP/C3/CX3CR1/AIF1/FCGR1A/TGFB1/GPSM3/PIK3AP1/TLR2/LGALS9/S100A9/NCKAP1L/CTSS/CTSC/S100A12/GRN/NINJ1/CCR1/VAV1/SYK/IL18/IL16/TLR1/IL1B/TRAF3IP3/LY96/PYCARD/CLEC7A/PLCG2/HAVCR2/FPR2/LILRA5/CD300A/MGST2/LYN/CASP5/PYHIN1/TNF/VAMP8/TREM2/C3AR1/LY86/RAC2/IL17RA/CASP1/RBM47/MNDA/TLR5/LILRA2/CMKLR1/STING1/SCIMP/TLR3/IL18RAP/WNT5A/CCL5/CD300LF/CCR2/F…	69
		M44	BP	GO:0031347	regulation of defense response	0.200528	4.50804	15.1464	5.38336e-31	9.65117e-29	S100A8/TYROBP/CD14/CYBA/HCK/SPI1/ALOX5AP/HAMP/RHBDF2/C3/FCGR1A/TGFB1/GPSM3/PIK3AP1/ALOX5/TLR2/PTPRC/LGALS9/S100A9/CTSS/CTSC/S100A12/GRN/NINJ1/TNFAIP8L2/VAV1/SYK/IL18/IL16/TLR1/IL1B/TRAF3IP3/LY96/PYCARD/CLEC7A/LILRB1/PLCG2/HAVCR2/FGL2/HLA-DRB1/TMIGD3/CST7/NCF1/FPR2/LILRA5/CD300A/MGST2/LYN/CALHM6/PTPN6/CASP5/PYHIN1/TNF/VAMP8/MMP9/TREM2/SIGLEC10/IL17RA/CASP1/RBM47/AOAH/MNDA/TLR5/LILRA2/STING1/SCIMP/…	76
		M44	MF	GO:0140375	immune receptor activity	0.493333	11.2264	19.0845	6.06543e-31	2.80223e-28	HLA-DRA/CD74/FCGR3A/FPR1/FCER1G/HLA-DPA1/CX3CR1/FCGR1A/HLA-DQA1/CD4/FCGR2A/IL1R2/CCR1/LILRB4/FCGR2C/CSF3R/LILRB1/HLA-DRB1/FPR2/LILRA5/HLA-DQB2/HLA-DOA/HLA-DQA2/FCGR3B/C3AR1/IL17RA/LILRA2/FPR3/CMKLR1/EBI3/HLA-DQB1/FCAR/IL18RAP/FCGR2B/CCR2/HLA-DOB/FCMR	37
		M44	BP	GO:0002366	leukocyte activation involved in immune response	0.316129	7.10686	16.5863	1.59835e-29	2.45613e-27	HLA-DRA/CD74/TYROBP/FCGR3A/ITGB2/SPI1/FCER1G/HLA-DMB/APBB1IP/CX3CR1/TGFB1/LAT2/LCP1/PTPRC/LGALS9/MFNG/NCKAP1L/IRF8/DOCK2/JAK3/MILR1/GRN/ITGAM/CD86/SYK/IL18/STXBP2/PYCARD/GPR183/LILRB1/PLCG2/HAVCR2/FGL2/HLA-DRB1/BATF/CD84/CD300A/LYN/PTPN6/TNF/VAMP8/TREM2/RAC2/LILRA2/CD69/ITGAL/FCGR2B/CCR2/CD80	49
		M44	BP	GO:0007159	leukocyte cell-cell adhesion	0.256637	5.76943	15.7228	1.7241e-29	2.52894e-27	S100A8/HLA-DRA/CD74/LAPTM5/ITGB2/HLA-DMB/HLA-DPA1/CX3CR1/AIF1/TGFB1/HLA-DPB1/HLA-DQA1/CD4/ALOX5/RUNX1/PTPRC/LGALS9/S100A9/DOCK8/NCKAP1L/JAK3/SELPLG/HLA-DRB5/CD86/TNFAIP8L2/VAV1/SYK/IL18/LILRB4/IL1B/PYCARD/OLR1/LILRB1/HAVCR2/FGL2/HLA-DRB1/CD3E/CD300A/LYN/PTPN6/HLA-DQB2/HLA-DOA/TNFSF13B/TNF/HLA-DQA2/RASAL3/HLA-DMA/RAC2/EBI3/HLA-DQB1/CD69/ITGAL/CCL5/CCR2/RHOH/CD80/HLA-DOB/ARG1	58
		M44	BP	GO:0002697	regulation of immune effector process	0.270936	6.09088	15.8789	2.87378e-29	3.70947e-27	HLA-DRA/CD74/TYROBP/LAPTM5/ITGB2/SPI1/HLA-DMB/C3/CX3CR1/FCGR1A/TGFB1/PTPRC/LGALS9/S100A9/NCKAP1L/JAK3/GRN/ITGAM/CD86/VAV1/SYK/IL18/LILRB4/STXBP2/IL1B/PYCARD/CLEC7A/IRF5/LILRB1/PLCG2/HAVCR2/FGL2/HLA-DRB1/BATF/CD84/NCF1/CD300A/LYN/CALHM6/PTPN6/TNF/VAMP8/TREM2/RAC2/SCIMP/CD69/TLR3/IL18RAP/WNT5A/FCGR2B/CCR2/FFAR2/CD80/ARG1/CD96	55
		M44	BP	GO:1903037	regulation of leukocyte cell-cell adhesion	0.251232	5.64791	14.4972	1.88245e-25	1.84081e-23	HLA-DRA/CD74/LAPTM5/ITGB2/HLA-DMB/HLA-DPA1/AIF1/TGFB1/HLA-DPB1/HLA-DQA1/CD4/ALOX5/RUNX1/PTPRC/LGALS9/DOCK8/NCKAP1L/JAK3/HLA-DRB5/CD86/TNFAIP8L2/VAV1/SYK/IL18/LILRB4/IL1B/PYCARD/LILRB1/HAVCR2/FGL2/HLA-DRB1/CD3E/CD300A/LYN/PTPN6/HLA-DQB2/HLA-DOA/TNFSF13B/TNF/HLA-DQA2/RASAL3/HLA-DMA/EBI3/HLA-DQB1/CD69/CCL5/CCR2/RHOH/CD80/HLA-DOB/ARG1	51
		M44	BP	GO:0002495	antigen processing and presentation of peptide antigen via MHC class II	0.84	18.8839	19.3262	2.28825e-25	2.17182e-23	HLA-DRA/CD74/FCER1G/HLA-DMB/HLA-DPA1/HLA-DPB1/HLA-DQA1/CTSS/IFI30/HLA-DRB5/PYCARD/HLA-DRB1/HLA-DQB2/HLA-DOA/HLA-DQA2/TREM2/HLA-DMA/CTSD/HLA-DQB1/FCGR2B/HLA-DOB	21
		M44	BP	GO:0045088	regulation of innate immune response	0.238095	5.35259	13.8153	8.33188e-24	6.5578e-22	S100A8/TYROBP/CD14/CYBA/HCK/SPI1/TGFB1/PIK3AP1/TLR2/LGALS9/S100A9/CTSS/GRN/NINJ1/VAV1/SYK/TLR1/TRAF3IP3/LY96/PYCARD/CLEC7A/LILRB1/PLCG2/HAVCR2/TMIGD3/NCF1/FPR2/CD300A/LYN/CALHM6/PTPN6/PYHIN1/TNF/TREM2/CASP1/RBM47/MNDA/TLR5/LILRA2/STING1/SCIMP/TLR3/IL18RAP/WNT5A/CCL5/CD300LF/FCGR2B/FFAR2/ARG1/CD96	50
		M44	BP	GO:0050870	positive regulation of T cell activation	0.29927	6.72786	14.6067	9.90927e-24	7.61362e-22	HLA-DRA/CD74/HLA-DMB/HLA-DPA1/AIF1/TGFB1/HLA-DPB1/HLA-DQA1/CD4/RUNX1/PTPRC/LGALS9/DOCK8/NCKAP1L/HLA-DRB5/CD86/VAV1/SYK/IL18/LILRB4/IL1B/PYCARD/LILRB1/HAVCR2/HLA-DRB1/CD3E/LYN/PTPN6/HLA-DQB2/HLA-DOA/TNFSF13B/HLA-DQA2/RASAL3/HLA-DMA/EBI3/HLA-DQB1/CCL5/CCR2/RHOH/CD80/HLA-DOB	41
		M44	BP	GO:0002831	regulation of response to biotic stimulus	0.216867	4.87537	13.4324	1.37755e-23	1.0338e-21	S100A8/TYROBP/CD14/CYBA/HCK/SPI1/TGFB1/PIK3AP1/TLR2/LGALS9/S100A9/CTSS/GRN/NINJ1/VAV1/SYK/TLR1/IL1B/TRAF3IP3/LY96/PYCARD/CLEC7A/LILRB1/PLCG2/HAVCR2/FGL2/HLA-DRB1/TMIGD3/NCF1/FPR2/CD300A/LYN/CALHM6/PTPN6/PYHIN1/TNF/TREM2/LY86/CASP1/RBM47/MNDA/TLR5/LILRA2/STING1/SCIMP/TLR3/IL18RAP/WNT5A/CCL5/CD300LF/FCGR2B/FFAR2/ARG1/CD96	54
		M44	CC	GO:0030141	secretory granule	0.158562	3.60378	12.5538	6.97512e-24	1.97396e-21	S100A8/TYROBP/FPR1/ITGB2/CD14/CYBA/SERPINA1/FCER1G/S100A11/LAIR1/SLC2A5/C3/TGFB1/SIGLEC9/CD68/ALOX5/TLR2/PTPRC/RNASET2/S100A9/NCKAP1L/DOCK2/CTSS/CTSC/FCGR2A/S100A12/GRN/LHFPL2/ITGAM/PYGL/STXBP2/IL1B/PYCARD/MCEMP1/OLR1/CTSZ/RNASE2/FGL2/NCF2/CD53/LYZ/FPR2/CD300A/RNASE3/PTPN6/PPBP/FCGR3B/VAMP8/MMP9/CLEC5A/PLCB2/BPI/CLEC12A/C3AR1/TCIRG1/BIN2/MNDA/CTSD/GMFG/CD33/ABCC4/CYFIP1/STING1/PLAC8/ATP8B4/FCAR/H…	75
		M44	BP	GO:1903131	mononuclear cell differentiation	0.212245	4.77145	12.963	2.93341e-22	2.10358e-20	C1QC/HLA-DRA/CD74/CSF1R/HCLS1/SPI1/TMEM176B/FCER1G/TGFB1/CD4/TLR2/RUNX1/PTPRC/LGALS9/MFNG/IKZF1/NCKAP1L/BLNK/IRF8/DOCK2/JAK3/UCP2/CD86/VAV1/LYL1/SYK/IL18/LILRB4/IL1B/GPR183/LILRB1/PLCG2/FGL2/HLA-DRB1/BATF/CD3E/LYN/PTPN6/CD2/HLA-DOA/TNFSF13B/MMP9/TMEM176A/TREM2/TCIRG1/CMTM7/CD69/FCGR2B/CCR2/RHOH/CD80/CD79B	52
		M44	BP	GO:0001906	cell killing	0.321429	7.226	14.3296	4.12238e-22	2.89194e-20	HLA-DRA/TYROBP/FCGR3A/SPI1/HAMP/C3/CX3CR1/FCGR1A/TGFB1/PTPRC/LGALS9/NCKAP1L/CTSC/FCGR2A/S100A12/ITGAM/NINJ1/VAV1/SYK/IL18/STXBP2/CLEC7A/FCGR2C/LILRB1/HAVCR2/HLA-DRB1/LYZ/GNLY/PTPN6/CD2/PPBP/FCGR3B/HCST/IL18RAP/FCGR2B/ARG1	36
		M44	BP	GO:0050900	leukocyte migration	0.227488	5.11414	13.0904	6.04856e-22	4.15292e-20	S100A8/CD74/CSF1R/ITGB2/HCK/FCER1G/P2RY12/CX3CR1/AIF1/TGFB1/GPSM3/ALOX5/RIN3/LGALS9/S100A9/DOCK8/NCKAP1L/SELPLG/S100A12/NINJ1/CCR1/VAV1/SYK/IL16/IL1B/PYCARD/GPR183/CSF3R/MYO1G/FPR2/CD300A/LYN/CXCL16/TNF/PPBP/JAML/TREM2/C3AR1/RAC2/IL17RA/HMOX1/CMKLR1/CD69/ITGAL/WNT5A/CCL5/CCR2/FFAR2	48
		M44	BP	GO:0009617	response to bacterium	0.183871	4.13358	12.1735	3.99886e-21	2.38969e-19	S100A8/CD14/CYBA/HCK/FCER1G/HAMP/C3/CX3CR1/FCGR1A/CD68/CD4/TLR2/LGALS9/S100A9/IRF8/S100A12/GRN/ITGAM/CD86/STAB1/PYGL/SYK/IL18/TLR1/RGS1/RNASE6/IL1B/LY96/PYCARD/IRF5/LILRB1/PLCG2/HAVCR2/HLA-DRB1/H2BC10/LYZ/FPR2/GNLY/RNASE3/MGST2/LYN/TNF/PPBP/MMP9/BPI/TREM2/LY86/CASP1/LILRA2/SCIMP/PLAC8/FCAR/TLR3/WNT5A/FCGR2B/CD80/CD96	57
		M44	BP	GO:0006909	phagocytosis	0.263514	5.92402	13.0616	2.18257e-20	1.25771e-18	TYROBP/ITGB2/CD14/CYBA/HCK/FCER1G/C3/AIF1/FCGR1A/TGFB1/TLR2/PTPRC/MSR1/NCKAP1L/IRF8/DOCK2/FCGR2A/ITGAM/VAV1/SYK/PYCARD/CLEC7A/FCGR2C/PLCG2/MYO1G/NCF2/FPR2/CD300A/LYN/CEACAM4/TREM2/NCF4/BIN2/PLD4/ARHGAP25/ITGAL/CD300LF/FCGR2B/CCR2	39
		M44	BP	GO:0032944	regulation of mononuclear cell proliferation	0.274809	6.17795	12.9064	1.52015e-19	7.54694e-18	CD74/TYROBP/FCGR3A/HLA-DMB/HLA-DPA1/AIF1/TGFB1/HLA-DPB1/PTPRC/LGALS9/NCKAP1L/CD86/LST1/SYK/IL18/LILRB4/IL1B/PYCARD/GPR183/LILRB1/HAVCR2/HLA-DRB1/CD3E/CD300A/LYN/PTPN6/TNFSF13B/RASAL3/RAC2/MNDA/EBI3/CCL5/FCGR2B/CCR2/CD80/ARG1	36
		M44	BP	GO:0001909	leukocyte mediated cytotoxicity	0.391304	8.79687	14.0417	2.17735e-19	1.06459e-17	HLA-DRA/TYROBP/FCGR3A/SPI1/CX3CR1/FCGR1A/TGFB1/PTPRC/LGALS9/NCKAP1L/CTSC/FCGR2A/ITGAM/VAV1/IL18/STXBP2/FCGR2C/LILRB1/HAVCR2/HLA-DRB1/PTPN6/CD2/FCGR3B/HCST/IL18RAP/FCGR2B/ARG1	27
		M44	BP	GO:0070661	leukocyte proliferation	0.22905	5.14925	12.1316	6.0848e-19	2.80509e-17	CD74/TYROBP/CSF1R/FCGR3A/HLA-DMB/HLA-DPA1/AIF1/TGFB1/HLA-DPB1/PTPRC/LGALS9/DOCK8/NCKAP1L/DOCK2/CD86/LST1/SYK/IL18/LILRB4/IL1B/PYCARD/GPR183/LILRB1/HAVCR2/HLA-DRB1/CD3E/CD300A/LYN/PTPN6/TNFSF13B/TREM2/RASAL3/TCIRG1/RAC2/MNDA/EBI3/CCL5/FCGR2B/CCR2/CD80/ARG1	41
		M44	BP	GO:0030595	leukocyte chemotaxis	0.269231	6.05255	12.5447	1.04138e-18	4.48069e-17	S100A8/CD74/CSF1R/ITGB2/FCER1G/CX3CR1/AIF1/GPSM3/ALOX5/RIN3/LGALS9/S100A9/NCKAP1L/S100A12/NINJ1/CCR1/VAV1/SYK/IL16/IL1B/GPR183/CSF3R/FPR2/LYN/CXCL16/PPBP/JAML/C3AR1/RAC2/IL17RA/CMKLR1/WNT5A/CCL5/CCR2/FFAR2	35
		M44	BP	GO:0046651	lymphocyte proliferation	0.245161	5.51144	12.2531	1.06245e-18	4.51121e-17	CD74/TYROBP/FCGR3A/HLA-DMB/HLA-DPA1/AIF1/TGFB1/HLA-DPB1/PTPRC/LGALS9/DOCK8/NCKAP1L/DOCK2/CD86/LST1/SYK/IL18/LILRB4/IL1B/PYCARD/GPR183/LILRB1/HAVCR2/HLA-DRB1/CD3E/CD300A/LYN/PTPN6/TNFSF13B/RASAL3/RAC2/MNDA/EBI3/CCL5/FCGR2B/CCR2/CD80/ARG1	38
		M44	CC	GO:0042613	MHC class II protein complex	0.933333	21.2126	16.8101	1.12097e-18	1.58618e-16	HLA-DRA/CD74/HLA-DMB/HLA-DPA1/HLA-DPB1/HLA-DQA1/HLA-DRB5/HLA-DRB1/HLA-DQB2/HLA-DOA/HLA-DQA2/HLA-DMA/HLA-DQB1/HLA-DOB	14
		M44	BP	GO:0002399	MHC class II protein complex assembly	0.928571	20.8751	16.0601	2.82119e-17	1.07106e-15	HLA-DRA/HLA-DMB/HLA-DPA1/HLA-DPB1/HLA-DQA1/HLA-DRB5/HLA-DRB1/HLA-DQB2/HLA-DOA/HLA-DQA2/HLA-DMA/HLA-DQB1/HLA-DOB	13
		M44	BP	GO:0002503	peptide antigen assembly with MHC class II protein complex	0.928571	20.8751	16.0601	2.82119e-17	1.07106e-15	HLA-DRA/HLA-DMB/HLA-DPA1/HLA-DPB1/HLA-DQA1/HLA-DRB5/HLA-DRB1/HLA-DQB2/HLA-DOA/HLA-DQA2/HLA-DMA/HLA-DQB1/HLA-DOB	13
		M44	BP	GO:0006935	chemotaxis	0.184	4.13648	10.894	3.99119e-17	1.46359e-15	S100A8/CD74/CSF1R/FPR1/ITGB2/FCER1G/P2RY12/CX3CR1/AIF1/TGFB1/GPSM3/ALOX5/RIN3/LGALS9/S100A9/NCKAP1L/DOCK2/S100A12/NINJ1/CCR1/VAV1/SYK/IL16/IL1B/GPR183/CSF3R/RNASE2/LSP1/FPR2/RNASE3/LYN/CXCL16/PPBP/JAML/TREM2/C3AR1/RAC2/IL17RA/BIN2/FPR3/CMTM7/CMKLR1/WNT5A/CCL5/CCR2/FFAR2	46
		M44	BP	GO:1902105	regulation of leukocyte differentiation	0.226994	5.10302	11.4344	4.95278e-17	1.77585e-15	C1QC/HLA-DRA/CD74/TYROBP/HCLS1/SPI1/TMEM176B/TGFB1/CD4/RUNX1/PTPRC/LGALS9/NCKAP1L/JAK3/CD86/CCR1/SYK/IL18/LILRB4/LILRB1/FGL2/HLA-DRB1/BATF/LYN/PTPN6/CD2/HLA-DOA/TNF/TMEM176A/TREM2/TAL1/CD69/TLR3/FCGR2B/CCR2/RHOH/CD80	37
[truncated: 880 more rows]

## Sheet: Table S7
		KDA results				Differential expression
[truncated: 230 more rows]

[truncated: 10 more sheets: Table S8, Table S9, Table S10, Table S11, Table S12, Table S13, Table S14, Table S15, Table S16, Table S17]
